# Supplementary material for: Biodiversidata: An Open-Access Biodiversity Database for Uruguay
Source: Biodivers Data J. 2019 Jun 20;7:e36226. doi: 10.3897/BDJ.7.e36226 (PMC6597616; doi:10.3897/BDJ.7.e36226)
Supplement: Supplementary material 1 — Data for tetrapods occurrence records of Uruguay [file bdj-07-e36226-s001.zip]

Archive with 2 entries (2 files):
- Biodiversidata_1.0.0.csv
- Biodiversidata_1.0.0.xml
