# Supplementary material for: Biodiversidata: An Open-Access Biodiversity Database for Uruguay
Source: Biodivers Data J. 2019 Jun 20;7:e36226. doi: 10.3897/BDJ.7.e36226 (PMC6597616; doi:10.3897/BDJ.7.e36226)
Supplement: Supplementary material 1 — Data for tetrapods occurrence records of Uruguay [file bdj-07-e36226-s001.zip › Biodiversidata_1.0.0.csv]

occurrenceID	scientificName	scientificNameAuthorship	vernacularName	kingdom	phylum	class	order	family	genus	specificEpithet	infraspecificEpithet	countryCode	stateProvince	verbatimLocality	decimalLatitude	decimalLongitude	georeferenceSources	georeferencedBy	eventDate	year	month	day	basisOfRecord	institutionCode	collectionCode	catalogNumber	recordedBy	recordNumber	identifiedBy	dynamicProperties	associatedReferences
Biodiversidata:UY:Amphibia:1	Dendropsophus sanborni (Schmidt, 1944)	Schmidt, 1944	ranita enana de sanborn	Animalia	Chordata	Amphibia	Anura	Hylidae	Dendropsophus	sanborni	NA	UY	Rocha	Laguna de las Nutrias	-34.68	-54.294444	NA	NA	NA	NA	NA	NA	NA	NA	NA	NA	NA	NA	NA	{"iucnStatus":"least concern"}	Sarroca M, Rodríguez-Gallego L, Conde D (2009) La Laguna de las Nutrias: un ecosistema único en la costa de Uruguay. Informe técnico de la Sección Limnología, Facultad de Ciencias
Biodiversidata:UY:Amphibia:2	Elachistocleis bicolor (Guérin-Méneville, 1838)	Guérin-Méneville, 1838	sapito oval	Animalia	Chordata	Amphibia	Anura	Microhylidae	Elachistocleis	bicolor	NA	UY	Rocha	Laguna de las Nutrias	-34.68	-54.294444	NA	NA	NA	NA	NA	NA	NA	NA	NA	NA	NA	NA	NA	{"iucnStatus":"least concern"}	Sarroca M, Rodríguez-Gallego L, Conde D (2009) La Laguna de las Nutrias: un ecosistema único en la costa de Uruguay. Informe técnico de la Sección Limnología, Facultad de Ciencias
Biodiversidata:UY:Amphibia:3	Boana pulchella (Duméril and Bibron, 1841)	Duméril and Bibron, 1841	rana trepadora	Animalia	Chordata	Amphibia	Anura	Hylidae	Boana	pulchella	NA	UY	Rocha	Laguna de las Nutrias	-34.68	-54.294444	NA	NA	NA	NA	NA	NA	NA	NA	NA	NA	NA	NA	NA	{"iucnStatus":"not evaluated"}	Sarroca M, Rodríguez-Gallego L, Conde D (2009) La Laguna de las Nutrias: un ecosistema único en la costa de Uruguay. Informe técnico de la Sección Limnología, Facultad de Ciencias
Biodiversidata:UY:Amphibia:4	Leptodactylus gracilis (Duméril and Bibron, 1840)	Duméril and Bibron, 1840	rana saltadora	Animalia	Chordata	Amphibia	Anura	Leptodactylidae	Leptodactylus	gracilis	NA	UY	Rocha	Laguna de las Nutrias	-34.68	-54.294444	NA	NA	NA	NA	NA	NA	NA	NA	NA	NA	NA	NA	NA	{"iucnStatus":"least concern"}	Sarroca M, Rodríguez-Gallego L, Conde D (2009) La Laguna de las Nutrias: un ecosistema único en la costa de Uruguay. Informe técnico de la Sección Limnología, Facultad de Ciencias
Biodiversidata:UY:Amphibia:5	Leptodactylus latinasus (Jiménez de la Espada, 1875)	Jiménez de la Espada, 1875	rana piadora	Animalia	Chordata	Amphibia	Anura	Leptodactylidae	Leptodactylus	latinasus	NA	UY	Rocha	Laguna de las Nutrias	-34.68	-54.294444	NA	NA	NA	NA	NA	NA	NA	NA	NA	NA	NA	NA	NA	{"iucnStatus":"least concern"}	Sarroca M, Rodríguez-Gallego L, Conde D (2009) La Laguna de las Nutrias: un ecosistema único en la costa de Uruguay. Informe técnico de la Sección Limnología, Facultad de Ciencias
Biodiversidata:UY:Amphibia:6	Leptodactylus mystacinus (Burmeister, 1861)	Burmeister, 1861	rana de bigotes	Animalia	Chordata	Amphibia	Anura	Leptodactylidae	Leptodactylus	mystacinus	NA	UY	Rocha	Laguna de las Nutrias	-34.68	-54.294444	NA	NA	NA	NA	NA	NA	NA	NA	NA	NA	NA	NA	NA	{"iucnStatus":"least concern"}	Sarroca M, Rodríguez-Gallego L, Conde D (2009) La Laguna de las Nutrias: un ecosistema único en la costa de Uruguay. Informe técnico de la Sección Limnología, Facultad de Ciencias
Biodiversidata:UY:Amphibia:7	Leptodactylus latrans (Steffen, 1815)	Steffen, 1815	rana común	Animalia	Chordata	Amphibia	Anura	Leptodactylidae	Leptodactylus	latrans	NA	UY	Rocha	Laguna de las Nutrias	-34.68	-54.294444	NA	NA	NA	NA	NA	NA	NA	NA	NA	NA	NA	NA	NA	{"iucnStatus":"least concern"}	Sarroca M, Rodríguez-Gallego L, Conde D (2009) La Laguna de las Nutrias: un ecosistema único en la costa de Uruguay. Informe técnico de la Sección Limnología, Facultad de Ciencias
Biodiversidata:UY:Amphibia:8	Melanophryniscus montevidensis (Philippi, 1902)	Philippi, 1902	sapito de darwin	Animalia	Chordata	Amphibia	Anura	Bufonidae	Melanophryniscus	montevidensis	NA	UY	Rocha	Laguna de las Nutrias	-34.68	-54.294444	NA	NA	NA	NA	NA	NA	NA	NA	NA	NA	NA	NA	NA	{"iucnStatus":"vulnerable"}	Sarroca M, Rodríguez-Gallego L, Conde D (2009) La Laguna de las Nutrias: un ecosistema único en la costa de Uruguay. Informe técnico de la Sección Limnología, Facultad de Ciencias
Biodiversidata:UY:Amphibia:9	Odontophrynus americanus (Duméril and Bibron, 1841)	Duméril and Bibron, 1841	escuerzo chico	Animalia	Chordata	Amphibia	Anura	Cycloramphidae	Odontophrynus	americanus	NA	UY	Rocha	Laguna de las Nutrias	-34.68	-54.294444	NA	NA	NA	NA	NA	NA	NA	NA	NA	NA	NA	NA	NA	{"iucnStatus":"least concern"}	Sarroca M, Rodríguez-Gallego L, Conde D (2009) La Laguna de las Nutrias: un ecosistema único en la costa de Uruguay. Informe técnico de la Sección Limnología, Facultad de Ciencias
Biodiversidata:UY:Amphibia:10	Odontophrynus maisuma (Rosset, 2008)	Rosset, 2008	escuercito	Animalia	Chordata	Amphibia	Anura	Cycloramphidae	Odontophrynus	maisuma	NA	UY	Rocha	Laguna de las Nutrias	-34.68	-54.294444	NA	NA	NA	NA	NA	NA	NA	NA	NA	NA	NA	NA	NA	{"iucnStatus":"not evaluated"}	Sarroca M, Rodríguez-Gallego L, Conde D (2009) La Laguna de las Nutrias: un ecosistema único en la costa de Uruguay. Informe técnico de la Sección Limnología, Facultad de Ciencias
Biodiversidata:UY:Amphibia:11	Physalaemus gracilis (Boulenger, 1883)	Boulenger, 1883	ranita gato	Animalia	Chordata	Amphibia	Anura	Leiuperidae	Physalaemus	gracilis	NA	UY	Rocha	Laguna de las Nutrias	-34.68	-54.294444	NA	NA	NA	NA	NA	NA	NA	NA	NA	NA	NA	NA	NA	{"iucnStatus":"least concern"}	Sarroca M, Rodríguez-Gallego L, Conde D (2009) La Laguna de las Nutrias: un ecosistema único en la costa de Uruguay. Informe técnico de la Sección Limnología, Facultad de Ciencias
Biodiversidata:UY:Amphibia:12	Pleurodema bibroni (Tschudi, 1838)	Tschudi, 1838	ranita de bibron	Animalia	Chordata	Amphibia	Anura	Leiuperidae	Pleurodema	bibroni	NA	UY	Rocha	Laguna de las Nutrias	-34.68	-54.294444	NA	NA	NA	NA	NA	NA	NA	NA	NA	NA	NA	NA	NA	{"iucnStatus":"near threatened"}	Sarroca M, Rodríguez-Gallego L, Conde D (2009) La Laguna de las Nutrias: un ecosistema único en la costa de Uruguay. Informe técnico de la Sección Limnología, Facultad de Ciencias
Biodiversidata:UY:Amphibia:13	Pseudis minuta (Günther, 1858)	Günther, 1858	rana boyadora grande	Animalia	Chordata	Amphibia	Anura	Hylidae	Pseudis	minuta	NA	UY	Rocha	Laguna de las Nutrias	-34.68	-54.294444	NA	NA	NA	NA	NA	NA	NA	NA	NA	NA	NA	NA	NA	{"iucnStatus":"least concern"}	Sarroca M, Rodríguez-Gallego L, Conde D (2009) La Laguna de las Nutrias: un ecosistema único en la costa de Uruguay. Informe técnico de la Sección Limnología, Facultad de Ciencias
Biodiversidata:UY:Amphibia:14	Pseudopaludicola falcipes (Hensel, 1867)	Hensel, 1867	rana de vientre moteado	Animalia	Chordata	Amphibia	Anura	Leiuperidae	Pseudopaludicola	falcipes	NA	UY	Rocha	Laguna de las Nutrias	-34.68	-54.294444	NA	NA	NA	NA	NA	NA	NA	NA	NA	NA	NA	NA	NA	{"iucnStatus":"least concern"}	Sarroca M, Rodríguez-Gallego L, Conde D (2009) La Laguna de las Nutrias: un ecosistema único en la costa de Uruguay. Informe técnico de la Sección Limnología, Facultad de Ciencias
Biodiversidata:UY:Amphibia:15	Rhinella arenarum (Hensel, 1867)	Hensel, 1867	sapo común	Animalia	Chordata	Amphibia	Anura	Bufonidae	Rhinella	arenarum	NA	UY	Rocha	Laguna de las Nutrias	-34.68	-54.294444	NA	NA	NA	NA	NA	NA	NA	NA	NA	NA	NA	NA	NA	{"iucnStatus":"least concern"}	Sarroca M, Rodríguez-Gallego L, Conde D (2009) La Laguna de las Nutrias: un ecosistema único en la costa de Uruguay. Informe técnico de la Sección Limnología, Facultad de Ciencias
Biodiversidata:UY:Amphibia:16	Rhinella dorbignyi (Duméril and Bibron, 1841)	Duméril and Bibron, 1841	sapitos de jardín	Animalia	Chordata	Amphibia	Anura	Bufonidae	Rhinella	dorbignyi	NA	UY	Rocha	Laguna de las Nutrias	-34.68	-54.294444	NA	NA	NA	NA	NA	NA	NA	NA	NA	NA	NA	NA	NA	{"iucnStatus":"least concern"}	Sarroca M, Rodríguez-Gallego L, Conde D (2009) La Laguna de las Nutrias: un ecosistema único en la costa de Uruguay. Informe técnico de la Sección Limnología, Facultad de Ciencias
Biodiversidata:UY:Amphibia:17	Scinax granulatus (Peters, 1871)	Peters, 1871	rana roncadora	Animalia	Chordata	Amphibia	Anura	Hylidae	Scinax	granulatus	NA	UY	Rocha	Laguna de las Nutrias	-34.68	-54.294444	NA	NA	NA	NA	NA	NA	NA	NA	NA	NA	NA	NA	NA	{"iucnStatus":"least concern"}	Sarroca M, Rodríguez-Gallego L, Conde D (2009) La Laguna de las Nutrias: un ecosistema único en la costa de Uruguay. Informe técnico de la Sección Limnología, Facultad de Ciencias
Biodiversidata:UY:Amphibia:18	Scinax squalirostris (Lutz, 1925)	Lutz, 1925	ranita hocicuda	Animalia	Chordata	Amphibia	Anura	Hylidae	Scinax	squalirostris	NA	UY	Rocha	Laguna de las Nutrias	-34.68	-54.294444	NA	NA	NA	NA	NA	NA	NA	NA	NA	NA	NA	NA	NA	{"iucnStatus":"least concern"}	Sarroca M, Rodríguez-Gallego L, Conde D (2009) La Laguna de las Nutrias: un ecosistema único en la costa de Uruguay. Informe técnico de la Sección Limnología, Facultad de Ciencias
Biodiversidata:UY:Amphibia:19	Argenteohyla siemersi (Mertens, 1937)	Mertens, 1937	rana motor	Animalia	Chordata	Amphibia	Anura	Hylidae	Argenteohyla	siemersi	NA	UY	Rocha	Bañados en el Parque Nacional de Santa Teresa	-33.987396	-53.536238	NA	NA	NA	NA	NA	NA	NA	NA	NA	NA	NA	NA	NA	{"iucnStatus":"endangered"}	https://doi.org/10.5479/si.23317515.134.1
Biodiversidata:UY:Amphibia:20	Argenteohyla siemersi (Mertens, 1937)	Mertens, 1937	rana motor	Animalia	Chordata	Amphibia	Anura	Hylidae	Argenteohyla	siemersi	NA	UY	San José	Arazatí	-34.557218	-57.002307	NA	NA	NA	NA	NA	NA	NA	NA	NA	NA	NA	NA	NA	{"iucnStatus":"endangered"}	https://doi.org/10.5479/si.23317515.134.1
Biodiversidata:UY:Amphibia:21	Rhinella arenarum (Hensel, 1867)	Hensel, 1867	sapo común	Animalia	Chordata	Amphibia	Anura	Bufonidae	Rhinella	arenarum	NA	UY	Rocha	Balneario La Coronilla	-33.85	-53.5	NA	NA	NA	NA	NA	NA	NA	NA	NA	NA	NA	NA	NA	{"iucnStatus":"least concern"}	https://doi.org/10.5479/si.23317515.134.1
Biodiversidata:UY:Amphibia:22	Rhinella arenarum (Hensel, 1867)	Hensel, 1867	sapo común	Animalia	Chordata	Amphibia	Anura	Bufonidae	Rhinella	arenarum	NA	UY	Rocha	Punta del Diablo	-34.05	-53.55	NA	NA	NA	NA	NA	NA	NA	NA	NA	NA	NA	NA	NA	{"iucnStatus":"least concern"}	https://doi.org/10.5479/si.23317515.134.1
Biodiversidata:UY:Amphibia:23	Rhinella arenarum (Hensel, 1867)	Hensel, 1867	sapo común	Animalia	Chordata	Amphibia	Anura	Bufonidae	Rhinella	arenarum	NA	UY	Rocha	Parque Nacional de Santa Teresa	-34.031668	-53.591473	NA	NA	NA	NA	NA	NA	NA	NA	NA	NA	NA	NA	NA	{"iucnStatus":"least concern"}	https://doi.org/10.5479/si.23317515.134.1
Biodiversidata:UY:Amphibia:24	Rhinella arenarum (Hensel, 1867)	Hensel, 1867	sapo común	Animalia	Chordata	Amphibia	Anura	Bufonidae	Rhinella	arenarum	NA	UY	Rocha	Aguas Dulces	-34.275516	-53.779259	NA	NA	NA	NA	NA	NA	NA	NA	NA	NA	NA	NA	NA	{"iucnStatus":"least concern"}	https://doi.org/10.5479/si.23317515.134.1
Biodiversidata:UY:Amphibia:25	Rhinella arenarum (Hensel, 1867)	Hensel, 1867	sapo común	Animalia	Chordata	Amphibia	Anura	Bufonidae	Rhinella	arenarum	NA	UY	Rocha	Vivero Dia Foresta Ruta 10 Cabo Polonio	-34.383333	-53.85	NA	NA	NA	NA	NA	NA	NA	NA	NA	NA	NA	NA	NA	{"iucnStatus":"least concern"}	https://doi.org/10.5479/si.23317515.134.1
Biodiversidata:UY:Amphibia:26	Rhinella arenarum (Hensel, 1867)	Hensel, 1867	sapo común	Animalia	Chordata	Amphibia	Anura	Bufonidae	Rhinella	arenarum	NA	UY	Rocha	Balneario Costa Azul	-34.634233	-54.15737	NA	NA	NA	NA	NA	NA	NA	NA	NA	NA	NA	NA	NA	{"iucnStatus":"least concern"}	https://doi.org/10.5479/si.23317515.134.1
Biodiversidata:UY:Amphibia:27	Rhinella arenarum (Hensel, 1867)	Hensel, 1867	sapo común	Animalia	Chordata	Amphibia	Anura	Bufonidae	Rhinella	arenarum	NA	UY	Rocha	Cabo Santa Maria	-34.664244	-54.166245	NA	NA	NA	NA	NA	NA	NA	NA	NA	NA	NA	NA	NA	{"iucnStatus":"least concern"}	https://doi.org/10.5479/si.23317515.134.1
Biodiversidata:UY:Amphibia:28	Rhinella arenarum (Hensel, 1867)	Hensel, 1867	sapo común	Animalia	Chordata	Amphibia	Anura	Bufonidae	Rhinella	arenarum	NA	UY	Rocha	La Paloma Ruta 9 Km. 210	-34.566667	-54.216667	NA	NA	NA	NA	NA	NA	NA	NA	NA	NA	NA	NA	NA	{"iucnStatus":"least concern"}	https://doi.org/10.5479/si.23317515.134.1
Biodiversidata:UY:Amphibia:29	Rhinella arenarum (Hensel, 1867)	Hensel, 1867	sapo común	Animalia	Chordata	Amphibia	Anura	Bufonidae	Rhinella	arenarum	NA	UY	Rocha	Laguna de Rocha	-34.650637	-54.255269	NA	NA	NA	NA	NA	NA	NA	NA	NA	NA	NA	NA	NA	{"iucnStatus":"least concern"}	https://doi.org/10.5479/si.23317515.134.1
Biodiversidata:UY:Amphibia:30	Rhinella arenarum (Hensel, 1867)	Hensel, 1867	sapo común	Animalia	Chordata	Amphibia	Anura	Bufonidae	Rhinella	arenarum	NA	UY	Maldonado	Puente del Arroyo Maldonado	-34.910097	-54.87342	NA	NA	NA	NA	NA	NA	NA	NA	NA	NA	NA	NA	NA	{"iucnStatus":"least concern"}	https://doi.org/10.5479/si.23317515.134.1
Biodiversidata:UY:Amphibia:31	Rhinella arenarum (Hensel, 1867)	Hensel, 1867	sapo común	Animalia	Chordata	Amphibia	Anura	Bufonidae	Rhinella	arenarum	NA	UY	Maldonado	Punta del Este	-34.966667	-54.95	NA	NA	NA	NA	NA	NA	NA	NA	NA	NA	NA	NA	NA	{"iucnStatus":"least concern"}	https://doi.org/10.5479/si.23317515.134.1
Biodiversidata:UY:Amphibia:32	Rhinella arenarum (Hensel, 1867)	Hensel, 1867	sapo común	Animalia	Chordata	Amphibia	Anura	Bufonidae	Rhinella	arenarum	NA	UY	Maldonado	Piriapolis	-34.816667	-55.283333	NA	NA	NA	NA	NA	NA	NA	NA	NA	NA	NA	NA	NA	{"iucnStatus":"least concern"}	https://doi.org/10.5479/si.23317515.134.1
Biodiversidata:UY:Amphibia:33	Rhinella arenarum (Hensel, 1867)	Hensel, 1867	sapo común	Animalia	Chordata	Amphibia	Anura	Bufonidae	Rhinella	arenarum	NA	UY	Durazno	Arroyo del Cordobes	-32.5	-55.316667	NA	NA	NA	NA	NA	NA	NA	NA	NA	NA	NA	NA	NA	{"iucnStatus":"least concern"}	https://doi.org/10.5479/si.23317515.134.1
Biodiversidata:UY:Amphibia:34	Rhinella arenarum (Hensel, 1867)	Hensel, 1867	sapo común	Animalia	Chordata	Amphibia	Anura	Bufonidae	Rhinella	arenarum	NA	UY	Canelones	Balneario Parque del Plata	-34.733333	-55.7	NA	NA	NA	NA	NA	NA	NA	NA	NA	NA	NA	NA	NA	{"iucnStatus":"least concern"}	https://doi.org/10.5479/si.23317515.134.1
Biodiversidata:UY:Amphibia:35	Rhinella arenarum (Hensel, 1867)	Hensel, 1867	sapo común	Animalia	Chordata	Amphibia	Anura	Bufonidae	Rhinella	arenarum	NA	UY	Canelones	Balneario Atlántida	-34.733333	-55.75	NA	NA	NA	NA	NA	NA	NA	NA	NA	NA	NA	NA	NA	{"iucnStatus":"least concern"}	https://doi.org/10.5479/si.23317515.134.1
Biodiversidata:UY:Amphibia:36	Rhinella arenarum (Hensel, 1867)	Hensel, 1867	sapo común	Animalia	Chordata	Amphibia	Anura	Bufonidae	Rhinella	arenarum	NA	UY	Canelones	Medanos de Solymar	-34.81035	-55.923697	NA	NA	NA	NA	NA	NA	NA	NA	NA	NA	NA	NA	NA	{"iucnStatus":"least concern"}	https://doi.org/10.5479/si.23317515.134.1
Biodiversidata:UY:Amphibia:37	Rhinella arenarum (Hensel, 1867)	Hensel, 1867	sapo común	Animalia	Chordata	Amphibia	Anura	Bufonidae	Rhinella	arenarum	NA	UY	Canelones	Balneario Lagomar	-34.833333	-55.95	NA	NA	NA	NA	NA	NA	NA	NA	NA	NA	NA	NA	NA	{"iucnStatus":"least concern"}	https://doi.org/10.5479/si.23317515.134.1
Biodiversidata:UY:Amphibia:38	Rhinella arenarum (Hensel, 1867)	Hensel, 1867	sapo común	Animalia	Chordata	Amphibia	Anura	Bufonidae	Rhinella	arenarum	NA	UY	Canelones	Balneario San Jose de Carrasco	-34.833333	-55.966667	NA	NA	NA	NA	NA	NA	NA	NA	NA	NA	NA	NA	NA	{"iucnStatus":"least concern"}	https://doi.org/10.5479/si.23317515.134.1
Biodiversidata:UY:Amphibia:39	Rhinella arenarum (Hensel, 1867)	Hensel, 1867	sapo común	Animalia	Chordata	Amphibia	Anura	Bufonidae	Rhinella	arenarum	NA	UY	Canelones	Balneario Shangrila	-34.85	-56	NA	NA	NA	NA	NA	NA	NA	NA	NA	NA	NA	NA	NA	{"iucnStatus":"least concern"}	https://doi.org/10.5479/si.23317515.134.1
Biodiversidata:UY:Amphibia:40	Rhinella arenarum (Hensel, 1867)	Hensel, 1867	sapo común	Animalia	Chordata	Amphibia	Anura	Bufonidae	Rhinella	arenarum	NA	UY	Canelones	Km. 18 de Ruta lnterbalnearia	-34.816667	-56.016667	NA	NA	NA	NA	NA	NA	NA	NA	NA	NA	NA	NA	NA	{"iucnStatus":"least concern"}	https://doi.org/10.5479/si.23317515.134.1
Biodiversidata:UY:Amphibia:41	Rhinella arenarum (Hensel, 1867)	Hensel, 1867	sapo común	Animalia	Chordata	Amphibia	Anura	Bufonidae	Rhinella	arenarum	NA	UY	Canelones	Parque F.D. Roosevelt Arenera Carrasco	-34.816667	-56.016667	NA	NA	NA	NA	NA	NA	NA	NA	NA	NA	NA	NA	NA	{"iucnStatus":"least concern"}	https://doi.org/10.5479/si.23317515.134.1
Biodiversidata:UY:Amphibia:42	Rhinella arenarum (Hensel, 1867)	Hensel, 1867	sapo común	Animalia	Chordata	Amphibia	Anura	Bufonidae	Rhinella	arenarum	NA	UY	Canelones	Bañados de Carrasco	-34.833333	-56.033333	NA	NA	NA	NA	NA	NA	NA	NA	NA	NA	NA	NA	NA	{"iucnStatus":"least concern"}	https://doi.org/10.5479/si.23317515.134.1
Biodiversidata:UY:Amphibia:43	Rhinella arenarum (Hensel, 1867)	Hensel, 1867	sapo común	Animalia	Chordata	Amphibia	Anura	Bufonidae	Rhinella	arenarum	NA	UY	Canelones	Aeropuerto de Carrasco	-34.816667	-56.033333	NA	NA	NA	NA	NA	NA	NA	NA	NA	NA	NA	NA	NA	{"iucnStatus":"least concern"}	https://doi.org/10.5479/si.23317515.134.1
Biodiversidata:UY:Amphibia:44	Rhinella arenarum (Hensel, 1867)	Hensel, 1867	sapo común	Animalia	Chordata	Amphibia	Anura	Bufonidae	Rhinella	arenarum	NA	UY	Canelones	Barra Arroyo Carrasco	-34.883333	-56.05	NA	NA	NA	NA	NA	NA	NA	NA	NA	NA	NA	NA	NA	{"iucnStatus":"least concern"}	https://doi.org/10.5479/si.23317515.134.1
Biodiversidata:UY:Amphibia:45	Rhinella arenarum (Hensel, 1867)	Hensel, 1867	sapo común	Animalia	Chordata	Amphibia	Anura	Bufonidae	Rhinella	arenarum	NA	UY	Montevideo	Carrasco	-34.883333	-56.05	NA	NA	NA	NA	NA	NA	NA	NA	NA	NA	NA	NA	NA	{"iucnStatus":"least concern"}	https://doi.org/10.5479/si.23317515.134.1
Biodiversidata:UY:Amphibia:46	Rhinella arenarum (Hensel, 1867)	Hensel, 1867	sapo común	Animalia	Chordata	Amphibia	Anura	Bufonidae	Rhinella	arenarum	NA	UY	Montevideo	Avenida del Lago	-34.866667	-56.083333	NA	NA	NA	NA	NA	NA	NA	NA	NA	NA	NA	NA	NA	{"iucnStatus":"least concern"}	https://doi.org/10.5479/si.23317515.134.1
Biodiversidata:UY:Amphibia:47	Rhinella arenarum (Hensel, 1867)	Hensel, 1867	sapo común	Animalia	Chordata	Amphibia	Anura	Bufonidae	Rhinella	arenarum	NA	UY	Montevideo	Punta Gorda	-34.883333	-56.1	NA	NA	NA	NA	NA	NA	NA	NA	NA	NA	NA	NA	NA	{"iucnStatus":"least concern"}	https://doi.org/10.5479/si.23317515.134.1
Biodiversidata:UY:Amphibia:48	Rhinella arenarum (Hensel, 1867)	Hensel, 1867	sapo común	Animalia	Chordata	Amphibia	Anura	Bufonidae	Rhinella	arenarum	NA	UY	Montevideo	Malvin	-34.883333	-56.116667	NA	NA	NA	NA	NA	NA	NA	NA	NA	NA	NA	NA	NA	{"iucnStatus":"least concern"}	https://doi.org/10.5479/si.23317515.134.1
Biodiversidata:UY:Amphibia:49	Rhinella arenarum (Hensel, 1867)	Hensel, 1867	sapo común	Animalia	Chordata	Amphibia	Anura	Bufonidae	Rhinella	arenarum	NA	UY	Montevideo	Puerto del Buceo	-34.909959	-56.130044	NA	NA	NA	NA	NA	NA	NA	NA	NA	NA	NA	NA	NA	{"iucnStatus":"least concern"}	https://doi.org/10.5479/si.23317515.134.1
Biodiversidata:UY:Amphibia:50	Rhinella arenarum (Hensel, 1867)	Hensel, 1867	sapo común	Animalia	Chordata	Amphibia	Anura	Bufonidae	Rhinella	arenarum	NA	UY	Montevideo	Playa Pocitos	-34.912145	-56.145175	NA	NA	NA	NA	NA	NA	NA	NA	NA	NA	NA	NA	NA	{"iucnStatus":"least concern"}	https://doi.org/10.5479/si.23317515.134.1
Biodiversidata:UY:Amphibia:51	Rhinella arenarum (Hensel, 1867)	Hensel, 1867	sapo común	Animalia	Chordata	Amphibia	Anura	Bufonidae	Rhinella	arenarum	NA	UY	Montevideo	Ex Facultad de Humanidades y Ciencias Anexo 2. Marti Esquina Berro	-34.883333	-56.15	NA	NA	NA	NA	NA	NA	NA	NA	NA	NA	NA	NA	NA	{"iucnStatus":"least concern"}	https://doi.org/10.5479/si.23317515.134.1
Biodiversidata:UY:Amphibia:52	Rhinella arenarum (Hensel, 1867)	Hensel, 1867	sapo común	Animalia	Chordata	Amphibia	Anura	Bufonidae	Rhinella	arenarum	NA	UY	Montevideo	Parque Rodó	-34.916667	-56.166667	NA	NA	NA	NA	NA	NA	NA	NA	NA	NA	NA	NA	NA	{"iucnStatus":"least concern"}	https://doi.org/10.5479/si.23317515.134.1
Biodiversidata:UY:Amphibia:53	Rhinella arenarum (Hensel, 1867)	Hensel, 1867	sapo común	Animalia	Chordata	Amphibia	Anura	Bufonidae	Rhinella	arenarum	NA	UY	Montevideo	Jardin Botanico de Montevideo	-34.816667	-56.2	NA	NA	NA	NA	NA	NA	NA	NA	NA	NA	NA	NA	NA	{"iucnStatus":"least concern"}	https://doi.org/10.5479/si.23317515.134.1
Biodiversidata:UY:Amphibia:54	Rhinella arenarum (Hensel, 1867)	Hensel, 1867	sapo común	Animalia	Chordata	Amphibia	Anura	Bufonidae	Rhinella	arenarum	NA	UY	Montevideo	Prado	-34.816667	-56.2	NA	NA	NA	NA	NA	NA	NA	NA	NA	NA	NA	NA	NA	{"iucnStatus":"least concern"}	https://doi.org/10.5479/si.23317515.134.1
Biodiversidata:UY:Amphibia:55	Rhinella arenarum (Hensel, 1867)	Hensel, 1867	sapo común	Animalia	Chordata	Amphibia	Anura	Bufonidae	Rhinella	arenarum	NA	UY	Montevideo	Sayago próximo al Iago de la Fábrica de Pórtland	-34.8	-56.216667	NA	NA	NA	NA	NA	NA	NA	NA	NA	NA	NA	NA	NA	{"iucnStatus":"least concern"}	https://doi.org/10.5479/si.23317515.134.1
Biodiversidata:UY:Amphibia:56	Rhinella arenarum (Hensel, 1867)	Hensel, 1867	sapo común	Animalia	Chordata	Amphibia	Anura	Bufonidae	Rhinella	arenarum	NA	UY	Montevideo	Golf del Cerro	-34.883333	-56.25	NA	NA	NA	NA	NA	NA	NA	NA	NA	NA	NA	NA	NA	{"iucnStatus":"least concern"}	https://doi.org/10.5479/si.23317515.134.1
Biodiversidata:UY:Amphibia:57	Rhinella arenarum (Hensel, 1867)	Hensel, 1867	sapo común	Animalia	Chordata	Amphibia	Anura	Bufonidae	Rhinella	arenarum	NA	UY	Montevideo	Paso de la Arena	-34.8	-56.266667	NA	NA	NA	NA	NA	NA	NA	NA	NA	NA	NA	NA	NA	{"iucnStatus":"least concern"}	https://doi.org/10.5479/si.23317515.134.1
Biodiversidata:UY:Amphibia:58	Rhinella arenarum (Hensel, 1867)	Hensel, 1867	sapo común	Animalia	Chordata	Amphibia	Anura	Bufonidae	Rhinella	arenarum	NA	UY	Florida	6 Km al Norte del Embalse de Paso Severino	-34.2	-56.316667	NA	NA	NA	NA	NA	NA	NA	NA	NA	NA	NA	NA	NA	{"iucnStatus":"least concern"}	https://doi.org/10.5479/si.23317515.134.1
Biodiversidata:UY:Amphibia:59	Rhinella arenarum (Hensel, 1867)	Hensel, 1867	sapo común	Animalia	Chordata	Amphibia	Anura	Bufonidae	Rhinella	arenarum	NA	UY	Montevideo	Santiago Vázquez	-34.789659	-56.349833	NA	NA	NA	NA	NA	NA	NA	NA	NA	NA	NA	NA	NA	{"iucnStatus":"least concern"}	https://doi.org/10.5479/si.23317515.134.1
Biodiversidata:UY:Amphibia:60	Rhinella arenarum (Hensel, 1867)	Hensel, 1867	sapo común	Animalia	Chordata	Amphibia	Anura	Bufonidae	Rhinella	arenarum	NA	UY	Canelones	Aguas Corrientes	-34.516667	-56.4	NA	NA	NA	NA	NA	NA	NA	NA	NA	NA	NA	NA	NA	{"iucnStatus":"least concern"}	https://doi.org/10.5479/si.23317515.134.1
Biodiversidata:UY:Amphibia:61	Rhinella arenarum (Hensel, 1867)	Hensel, 1867	sapo común	Animalia	Chordata	Amphibia	Anura	Bufonidae	Rhinella	arenarum	NA	UY	Florida	25 de Agosto	-34.416667	-56.416667	NA	NA	NA	NA	NA	NA	NA	NA	NA	NA	NA	NA	NA	{"iucnStatus":"least concern"}	https://doi.org/10.5479/si.23317515.134.1
Biodiversidata:UY:Amphibia:62	Rhinella arenarum (Hensel, 1867)	Hensel, 1867	sapo común	Animalia	Chordata	Amphibia	Anura	Bufonidae	Rhinella	arenarum	NA	UY	San José	Playa Pascual	-34.748655	-56.454004	NA	NA	NA	NA	NA	NA	NA	NA	NA	NA	NA	NA	NA	{"iucnStatus":"least concern"}	https://doi.org/10.5479/si.23317515.134.1
Biodiversidata:UY:Amphibia:63	Rhinella arenarum (Hensel, 1867)	Hensel, 1867	sapo común	Animalia	Chordata	Amphibia	Anura	Bufonidae	Rhinella	arenarum	NA	UY	San José	Arroyo San Gregorio	-34.675713	-56.837859	NA	NA	NA	NA	NA	NA	NA	NA	NA	NA	NA	NA	NA	{"iucnStatus":"least concern"}	https://doi.org/10.5479/si.23317515.134.1
Biodiversidata:UY:Amphibia:64	Rhinella arenarum (Hensel, 1867)	Hensel, 1867	sapo común	Animalia	Chordata	Amphibia	Anura	Bufonidae	Rhinella	arenarum	NA	UY	Salto	Ciudad de Salto club de Remeros	-31.383333	-57.966667	NA	NA	NA	NA	NA	NA	NA	NA	NA	NA	NA	NA	NA	{"iucnStatus":"least concern"}	https://doi.org/10.5479/si.23317515.134.1
Biodiversidata:UY:Amphibia:65	Rhinella arenarum (Hensel, 1867)	Hensel, 1867	sapo común	Animalia	Chordata	Amphibia	Anura	Bufonidae	Rhinella	arenarum	NA	UY	Paysandú	Puente Internacional	-32.366667	-58.033333	NA	NA	NA	NA	NA	NA	NA	NA	NA	NA	NA	NA	NA	{"iucnStatus":"least concern"}	https://doi.org/10.5479/si.23317515.134.1
Biodiversidata:UY:Amphibia:66	Rhinella arenarum (Hensel, 1867)	Hensel, 1867	sapo común	Animalia	Chordata	Amphibia	Anura	Bufonidae	Rhinella	arenarum	NA	UY	Soriano	Rio Uruguay Balneario La Concordia	-33.416667	-58.366667	NA	NA	NA	NA	NA	NA	NA	NA	NA	NA	NA	NA	NA	{"iucnStatus":"least concern"}	https://doi.org/10.5479/si.23317515.134.1
Biodiversidata:UY:Amphibia:67	Rhinella dorbignyi (Duméril and Bibron, 1841)	Duméril and Bibron, 1841	sapitos de jardín	Animalia	Chordata	Amphibia	Anura	Bufonidae	Rhinella	dorbignyi	NA	UY	Rocha	La Coronilla	-33.85	-53.5	NA	NA	NA	NA	NA	NA	NA	NA	NA	NA	NA	NA	NA	{"iucnStatus":"least concern"}	https://doi.org/10.5479/si.23317515.134.1
Biodiversidata:UY:Amphibia:68	Rhinella dorbignyi (Duméril and Bibron, 1841)	Duméril and Bibron, 1841	sapitos de jardín	Animalia	Chordata	Amphibia	Anura	Bufonidae	Rhinella	dorbignyi	NA	UY	Rocha	Parque Nacional de San Miguel	-33.683333	-53.583333	NA	NA	NA	NA	NA	NA	NA	NA	NA	NA	NA	NA	NA	{"iucnStatus":"least concern"}	https://doi.org/10.5479/si.23317515.134.1
Biodiversidata:UY:Amphibia:69	Rhinella dorbignyi (Duméril and Bibron, 1841)	Duméril and Bibron, 1841	sapitos de jardín	Animalia	Chordata	Amphibia	Anura	Bufonidae	Rhinella	dorbignyi	NA	UY	Rocha	Parque Nacional de Santa Teresa	-34.031668	-53.591473	NA	NA	NA	NA	NA	NA	NA	NA	NA	NA	NA	NA	NA	{"iucnStatus":"least concern"}	https://doi.org/10.5479/si.23317515.134.1
Biodiversidata:UY:Amphibia:70	Rhinella dorbignyi (Duméril and Bibron, 1841)	Duméril and Bibron, 1841	sapitos de jardín	Animalia	Chordata	Amphibia	Anura	Bufonidae	Rhinella	dorbignyi	NA	UY	Treinta y Tres	Arrozal 33	-33	-53.616667	NA	NA	NA	NA	NA	NA	NA	NA	NA	NA	NA	NA	NA	{"iucnStatus":"least concern"}	https://doi.org/10.5479/si.23317515.134.1
Biodiversidata:UY:Amphibia:71	Rhinella dorbignyi (Duméril and Bibron, 1841)	Duméril and Bibron, 1841	sapitos de jardín	Animalia	Chordata	Amphibia	Anura	Bufonidae	Rhinella	dorbignyi	NA	UY	Rocha	Aguas Dulces	-34.275516	-53.779259	NA	NA	NA	NA	NA	NA	NA	NA	NA	NA	NA	NA	NA	{"iucnStatus":"least concern"}	https://doi.org/10.5479/si.23317515.134.1
Biodiversidata:UY:Amphibia:72	Rhinella dorbignyi (Duméril and Bibron, 1841)	Duméril and Bibron, 1841	sapitos de jardín	Animalia	Chordata	Amphibia	Anura	Bufonidae	Rhinella	dorbignyi	NA	UY	Cerro Largo	20 Km NNW de Placido Rosas Estancia Santa Leopoldina próximo del Arroyo Mangrullo	-32.716667	-53.783333	NA	NA	NA	NA	NA	NA	NA	NA	NA	NA	NA	NA	NA	{"iucnStatus":"least concern"}	https://doi.org/10.5479/si.23317515.134.1
Biodiversidata:UY:Amphibia:73	Rhinella dorbignyi (Duméril and Bibron, 1841)	Duméril and Bibron, 1841	sapitos de jardín	Animalia	Chordata	Amphibia	Anura	Bufonidae	Rhinella	dorbignyi	NA	UY	Rocha	Vivero de Cabo Polonio Ministerio de Ganaderia Agricultura y Pesca	-34.383333	-53.85	NA	NA	NA	NA	NA	NA	NA	NA	NA	NA	NA	NA	NA	{"iucnStatus":"least concern"}	https://doi.org/10.5479/si.23317515.134.1
Biodiversidata:UY:Amphibia:74	Rhinella dorbignyi (Duméril and Bibron, 1841)	Duméril and Bibron, 1841	sapitos de jardín	Animalia	Chordata	Amphibia	Anura	Bufonidae	Rhinella	dorbignyi	NA	UY	Rocha	Cabo Polonio	-34.383333	-53.85	NA	NA	NA	NA	NA	NA	NA	NA	NA	NA	NA	NA	NA	{"iucnStatus":"least concern"}	https://doi.org/10.5479/si.23317515.134.1
Biodiversidata:UY:Amphibia:75	Rhinella dorbignyi (Duméril and Bibron, 1841)	Duméril and Bibron, 1841	sapitos de jardín	Animalia	Chordata	Amphibia	Anura	Bufonidae	Rhinella	dorbignyi	NA	UY	Rocha	La Paloma	-34.6	-54.15	NA	NA	NA	NA	NA	NA	NA	NA	NA	NA	NA	NA	NA	{"iucnStatus":"least concern"}	https://doi.org/10.5479/si.23317515.134.1
Biodiversidata:UY:Amphibia:76	Rhinella dorbignyi (Duméril and Bibron, 1841)	Duméril and Bibron, 1841	sapitos de jardín	Animalia	Chordata	Amphibia	Anura	Bufonidae	Rhinella	dorbignyi	NA	UY	Cerro Largo	6 Km al SE de Melo	-32.383333	-54.183333	NA	NA	NA	NA	NA	NA	NA	NA	NA	NA	NA	NA	NA	{"iucnStatus":"least concern"}	https://doi.org/10.5479/si.23317515.134.1
Biodiversidata:UY:Amphibia:77	Rhinella dorbignyi (Duméril and Bibron, 1841)	Duméril and Bibron, 1841	sapitos de jardín	Animalia	Chordata	Amphibia	Anura	Bufonidae	Rhinella	dorbignyi	NA	UY	Maldonado	Punta Jose Ignacio	-34.843308	-54.637634	NA	NA	NA	NA	NA	NA	NA	NA	NA	NA	NA	NA	NA	{"iucnStatus":"least concern"}	https://doi.org/10.5479/si.23317515.134.1
Biodiversidata:UY:Amphibia:78	Rhinella dorbignyi (Duméril and Bibron, 1841)	Duméril and Bibron, 1841	sapitos de jardín	Animalia	Chordata	Amphibia	Anura	Bufonidae	Rhinella	dorbignyi	NA	UY	Lavalleja	Picada de Rodriguez sobre el Río Cebollati	-33.833333	-54.766667	NA	NA	NA	NA	NA	NA	NA	NA	NA	NA	NA	NA	NA	{"iucnStatus":"least concern"}	https://doi.org/10.5479/si.23317515.134.1
Biodiversidata:UY:Amphibia:79	Rhinella dorbignyi (Duméril and Bibron, 1841)	Duméril and Bibron, 1841	sapitos de jardín	Animalia	Chordata	Amphibia	Anura	Bufonidae	Rhinella	dorbignyi	NA	UY	Maldonado	Barra del Arroyo Maldonado	-34.910097	-54.87342	NA	NA	NA	NA	NA	NA	NA	NA	NA	NA	NA	NA	NA	{"iucnStatus":"least concern"}	https://doi.org/10.5479/si.23317515.134.1
Biodiversidata:UY:Amphibia:80	Rhinella dorbignyi (Duméril and Bibron, 1841)	Duméril and Bibron, 1841	sapitos de jardín	Animalia	Chordata	Amphibia	Anura	Bufonidae	Rhinella	dorbignyi	NA	UY	Maldonado	Charco en el angulo Costanera de San Rafael	-34.933333	-54.916667	NA	NA	NA	NA	NA	NA	NA	NA	NA	NA	NA	NA	NA	{"iucnStatus":"least concern"}	https://doi.org/10.5479/si.23317515.134.1
Biodiversidata:UY:Amphibia:81	Rhinella dorbignyi (Duméril and Bibron, 1841)	Duméril and Bibron, 1841	sapitos de jardín	Animalia	Chordata	Amphibia	Anura	Bufonidae	Rhinella	dorbignyi	NA	UY	Treinta y Tres	Santa Clara de Olimar	-32.922608	-54.94379	NA	NA	NA	NA	NA	NA	NA	NA	NA	NA	NA	NA	NA	{"iucnStatus":"least concern"}	https://doi.org/10.5479/si.23317515.134.1
Biodiversidata:UY:Amphibia:82	Rhinella dorbignyi (Duméril and Bibron, 1841)	Duméril and Bibron, 1841	sapitos de jardín	Animalia	Chordata	Amphibia	Anura	Bufonidae	Rhinella	dorbignyi	NA	UY	Maldonado	Punta del Este	-34.966667	-54.95	NA	NA	NA	NA	NA	NA	NA	NA	NA	NA	NA	NA	NA	{"iucnStatus":"least concern"}	https://doi.org/10.5479/si.23317515.134.1
Biodiversidata:UY:Amphibia:83	Rhinella dorbignyi (Duméril and Bibron, 1841)	Duméril and Bibron, 1841	sapitos de jardín	Animalia	Chordata	Amphibia	Anura	Bufonidae	Rhinella	dorbignyi	NA	UY	Maldonado	Laguna del Diario Punta del Este	-34.906218	-55.007222	NA	NA	NA	NA	NA	NA	NA	NA	NA	NA	NA	NA	NA	{"iucnStatus":"least concern"}	https://doi.org/10.5479/si.23317515.134.1
Biodiversidata:UY:Amphibia:84	Rhinella dorbignyi (Duméril and Bibron, 1841)	Duméril and Bibron, 1841	sapitos de jardín	Animalia	Chordata	Amphibia	Anura	Bufonidae	Rhinella	dorbignyi	NA	UY	Lavalleja	Establecimiento El Penitente Ruta 8 Km 131	-34.333333	-55.116667	NA	NA	NA	NA	NA	NA	NA	NA	NA	NA	NA	NA	NA	{"iucnStatus":"least concern"}	https://doi.org/10.5479/si.23317515.134.1
Biodiversidata:UY:Amphibia:85	Rhinella dorbignyi (Duméril and Bibron, 1841)	Duméril and Bibron, 1841	sapitos de jardín	Animalia	Chordata	Amphibia	Anura	Bufonidae	Rhinella	dorbignyi	NA	UY	Maldonado	Laguna del Sauce	-34.766667	-55.133333	NA	NA	NA	NA	NA	NA	NA	NA	NA	NA	NA	NA	NA	{"iucnStatus":"least concern"}	https://doi.org/10.5479/si.23317515.134.1
Biodiversidata:UY:Amphibia:86	Rhinella dorbignyi (Duméril and Bibron, 1841)	Duméril and Bibron, 1841	sapitos de jardín	Animalia	Chordata	Amphibia	Anura	Bufonidae	Rhinella	dorbignyi	NA	UY	Maldonado	Pan de Azucar	-34.716667	-55.2	NA	NA	NA	NA	NA	NA	NA	NA	NA	NA	NA	NA	NA	{"iucnStatus":"least concern"}	https://doi.org/10.5479/si.23317515.134.1
Biodiversidata:UY:Amphibia:87	Rhinella dorbignyi (Duméril and Bibron, 1841)	Duméril and Bibron, 1841	sapitos de jardín	Animalia	Chordata	Amphibia	Anura	Bufonidae	Rhinella	dorbignyi	NA	UY	Lavalleja	Cerro del Perdido	-34.283333	-55.2	NA	NA	NA	NA	NA	NA	NA	NA	NA	NA	NA	NA	NA	{"iucnStatus":"least concern"}	https://doi.org/10.5479/si.23317515.134.1
Biodiversidata:UY:Amphibia:88	Rhinella dorbignyi (Duméril and Bibron, 1841)	Duméril and Bibron, 1841	sapitos de jardín	Animalia	Chordata	Amphibia	Anura	Bufonidae	Rhinella	dorbignyi	NA	UY	Lavalleja	Cerro Arequita	-34.3	-55.25	NA	NA	NA	NA	NA	NA	NA	NA	NA	NA	NA	NA	NA	{"iucnStatus":"least concern"}	https://doi.org/10.5479/si.23317515.134.1
Biodiversidata:UY:Amphibia:89	Rhinella dorbignyi (Duméril and Bibron, 1841)	Duméril and Bibron, 1841	sapitos de jardín	Animalia	Chordata	Amphibia	Anura	Bufonidae	Rhinella	dorbignyi	NA	UY	Maldonado	Arroyo Los Alamos Piriapolis	-34.816667	-55.266667	NA	NA	NA	NA	NA	NA	NA	NA	NA	NA	NA	NA	NA	{"iucnStatus":"least concern"}	https://doi.org/10.5479/si.23317515.134.1
Biodiversidata:UY:Amphibia:90	Rhinella dorbignyi (Duméril and Bibron, 1841)	Duméril and Bibron, 1841	sapitos de jardín	Animalia	Chordata	Amphibia	Anura	Bufonidae	Rhinella	dorbignyi	NA	UY	Tacuarembó	Arroyo Yaguari 29 Km al Sur de Ansina	-32.1	-55.383333	NA	NA	NA	NA	NA	NA	NA	NA	NA	NA	NA	NA	NA	{"iucnStatus":"least concern"}	https://doi.org/10.5479/si.23317515.134.1
Biodiversidata:UY:Amphibia:91	Rhinella dorbignyi (Duméril and Bibron, 1841)	Duméril and Bibron, 1841	sapitos de jardín	Animalia	Chordata	Amphibia	Anura	Bufonidae	Rhinella	dorbignyi	NA	UY	Lavalleja	Aguas Blancas	-34.533333	-55.4	NA	NA	NA	NA	NA	NA	NA	NA	NA	NA	NA	NA	NA	{"iucnStatus":"least concern"}	https://doi.org/10.5479/si.23317515.134.1
Biodiversidata:UY:Amphibia:92	Rhinella dorbignyi (Duméril and Bibron, 1841)	Duméril and Bibron, 1841	sapitos de jardín	Animalia	Chordata	Amphibia	Anura	Bufonidae	Rhinella	dorbignyi	NA	UY	Lavalleja	Abra de Zabaleta Ruta 81	-34.466667	-55.4	NA	NA	NA	NA	NA	NA	NA	NA	NA	NA	NA	NA	NA	{"iucnStatus":"least concern"}	https://doi.org/10.5479/si.23317515.134.1
Biodiversidata:UY:Amphibia:93	Rhinella dorbignyi (Duméril and Bibron, 1841)	Duméril and Bibron, 1841	sapitos de jardín	Animalia	Chordata	Amphibia	Anura	Bufonidae	Rhinella	dorbignyi	NA	UY	Canelones	Jaureguiberry	-34.784169	-55.409796	NA	NA	NA	NA	NA	NA	NA	NA	NA	NA	NA	NA	NA	{"iucnStatus":"least concern"}	https://doi.org/10.5479/si.23317515.134.1
Biodiversidata:UY:Amphibia:94	Rhinella dorbignyi (Duméril and Bibron, 1841)	Duméril and Bibron, 1841	sapitos de jardín	Animalia	Chordata	Amphibia	Anura	Bufonidae	Rhinella	dorbignyi	NA	UY	Durazno	Rincón de las Piedras 3 Km al NW Estacion Km 329 Ruta a Blanquillos	-32.45	-55.433333	NA	NA	NA	NA	NA	NA	NA	NA	NA	NA	NA	NA	NA	{"iucnStatus":"least concern"}	https://doi.org/10.5479/si.23317515.134.1
Biodiversidata:UY:Amphibia:95	Rhinella dorbignyi (Duméril and Bibron, 1841)	Duméril and Bibron, 1841	sapitos de jardín	Animalia	Chordata	Amphibia	Anura	Bufonidae	Rhinella	dorbignyi	NA	UY	Tacuarembó	Pueblo Ansina Río Tacuarembó	-31.983333	-55.483333	NA	NA	NA	NA	NA	NA	NA	NA	NA	NA	NA	NA	NA	{"iucnStatus":"least concern"}	https://doi.org/10.5479/si.23317515.134.1
Biodiversidata:UY:Amphibia:96	Boana pulchella (Duméril and Bibron, 1841)	Duméril and Bibron, 1841	rana trepadora	Animalia	Chordata	Amphibia	Anura	Hylidae	Boana	pulchella	NA	UY	Rivera	Arroyo Batoví	-31.166667	-55.4	NA	NA	NA	NA	NA	NA	NA	NA	NA	NA	NA	NA	NA	{"iucnStatus":"not evaluated"}	https://doi.org/10.5479/si.23317515.134.1
Biodiversidata:UY:Amphibia:97	Rhinella dorbignyi (Duméril and Bibron, 1841)	Duméril and Bibron, 1841	sapitos de jardín	Animalia	Chordata	Amphibia	Anura	Bufonidae	Rhinella	dorbignyi	NA	UY	Canelones	La Tuna	-34.781052	-55.564691	NA	NA	NA	NA	NA	NA	NA	NA	NA	NA	NA	NA	NA	{"iucnStatus":"least concern"}	https://doi.org/10.5479/si.23317515.134.1
Biodiversidata:UY:Amphibia:98	Rhinella dorbignyi (Duméril and Bibron, 1841)	Duméril and Bibron, 1841	sapitos de jardín	Animalia	Chordata	Amphibia	Anura	Bufonidae	Rhinella	dorbignyi	NA	UY	Canelones	Costa Azul	-34.763116	-55.660401	NA	NA	NA	NA	NA	NA	NA	NA	NA	NA	NA	NA	NA	{"iucnStatus":"least concern"}	https://doi.org/10.5479/si.23317515.134.1
Biodiversidata:UY:Amphibia:99	Rhinella dorbignyi (Duméril and Bibron, 1841)	Duméril and Bibron, 1841	sapitos de jardín	Animalia	Chordata	Amphibia	Anura	Bufonidae	Rhinella	dorbignyi	NA	UY	Canelones	Las Toscas	-34.733333	-55.716667	NA	NA	NA	NA	NA	NA	NA	NA	NA	NA	NA	NA	NA	{"iucnStatus":"least concern"}	https://doi.org/10.5479/si.23317515.134.1
Biodiversidata:UY:Amphibia:100	Rhinella dorbignyi (Duméril and Bibron, 1841)	Duméril and Bibron, 1841	sapitos de jardín	Animalia	Chordata	Amphibia	Anura	Bufonidae	Rhinella	dorbignyi	NA	UY	Canelones	Atlántida	-34.733333	-55.75	NA	NA	NA	NA	NA	NA	NA	NA	NA	NA	NA	NA	NA	{"iucnStatus":"least concern"}	https://doi.org/10.5479/si.23317515.134.1
Biodiversidata:UY:Amphibia:101	Rhinella dorbignyi (Duméril and Bibron, 1841)	Duméril and Bibron, 1841	sapitos de jardín	Animalia	Chordata	Amphibia	Anura	Bufonidae	Rhinella	dorbignyi	NA	UY	Canelones	Bañado Tropas Viejas Atlántida	-34.733333	-55.75	NA	NA	NA	NA	NA	NA	NA	NA	NA	NA	NA	NA	NA	{"iucnStatus":"least concern"}	https://doi.org/10.5479/si.23317515.134.1
Biodiversidata:UY:Amphibia:102	Rhinella dorbignyi (Duméril and Bibron, 1841)	Duméril and Bibron, 1841	sapitos de jardín	Animalia	Chordata	Amphibia	Anura	Bufonidae	Rhinella	dorbignyi	NA	UY	Canelones	Chacra Achaval	-34.733333	-55.75	NA	NA	NA	NA	NA	NA	NA	NA	NA	NA	NA	NA	NA	{"iucnStatus":"least concern"}	https://doi.org/10.5479/si.23317515.134.1
Biodiversidata:UY:Amphibia:103	Rhinella dorbignyi (Duméril and Bibron, 1841)	Duméril and Bibron, 1841	sapitos de jardín	Animalia	Chordata	Amphibia	Anura	Bufonidae	Rhinella	dorbignyi	NA	UY	Canelones	Km 47 Ruta 8	-34.666667	-55.783333	NA	NA	NA	NA	NA	NA	NA	NA	NA	NA	NA	NA	NA	{"iucnStatus":"least concern"}	https://doi.org/10.5479/si.23317515.134.1
Biodiversidata:UY:Amphibia:104	Rhinella dorbignyi (Duméril and Bibron, 1841)	Duméril and Bibron, 1841	sapitos de jardín	Animalia	Chordata	Amphibia	Anura	Bufonidae	Rhinella	dorbignyi	NA	UY	Tacuarembó	Costanera Norte Paso Baltasar	-31.716667	-55.8	NA	NA	NA	NA	NA	NA	NA	NA	NA	NA	NA	NA	NA	{"iucnStatus":"least concern"}	https://doi.org/10.5479/si.23317515.134.1
Biodiversidata:UY:Amphibia:105	Rhinella dorbignyi (Duméril and Bibron, 1841)	Duméril and Bibron, 1841	sapitos de jardín	Animalia	Chordata	Amphibia	Anura	Bufonidae	Rhinella	dorbignyi	NA	UY	Canelones	Balneario Salinas	-34.766667	-55.85	NA	NA	NA	NA	NA	NA	NA	NA	NA	NA	NA	NA	NA	{"iucnStatus":"least concern"}	https://doi.org/10.5479/si.23317515.134.1
Biodiversidata:UY:Amphibia:106	Rhinella dorbignyi (Duméril and Bibron, 1841)	Duméril and Bibron, 1841	sapitos de jardín	Animalia	Chordata	Amphibia	Anura	Bufonidae	Rhinella	dorbignyi	NA	UY	Canelones	Arroyo Pando	-34.795837	-55.865825	NA	NA	NA	NA	NA	NA	NA	NA	NA	NA	NA	NA	NA	{"iucnStatus":"least concern"}	https://doi.org/10.5479/si.23317515.134.1
Biodiversidata:UY:Amphibia:107	Rhinella dorbignyi (Duméril and Bibron, 1841)	Duméril and Bibron, 1841	sapitos de jardín	Animalia	Chordata	Amphibia	Anura	Bufonidae	Rhinella	dorbignyi	NA	UY	Canelones	Pinamar	-34.783333	-55.866667	NA	NA	NA	NA	NA	NA	NA	NA	NA	NA	NA	NA	NA	{"iucnStatus":"least concern"}	https://doi.org/10.5479/si.23317515.134.1
Biodiversidata:UY:Amphibia:108	Rhinella dorbignyi (Duméril and Bibron, 1841)	Duméril and Bibron, 1841	sapitos de jardín	Animalia	Chordata	Amphibia	Anura	Bufonidae	Rhinella	dorbignyi	NA	UY	Canelones	Solymar	-34.8	-55.916667	NA	NA	NA	NA	NA	NA	NA	NA	NA	NA	NA	NA	NA	{"iucnStatus":"least concern"}	https://doi.org/10.5479/si.23317515.134.1
Biodiversidata:UY:Amphibia:109	Rhinella dorbignyi (Duméril and Bibron, 1841)	Duméril and Bibron, 1841	sapitos de jardín	Animalia	Chordata	Amphibia	Anura	Bufonidae	Rhinella	dorbignyi	NA	UY	Canelones	Medanos de Solymar	-34.81035	-55.923697	NA	NA	NA	NA	NA	NA	NA	NA	NA	NA	NA	NA	NA	{"iucnStatus":"least concern"}	https://doi.org/10.5479/si.23317515.134.1
Biodiversidata:UY:Amphibia:110	Rhinella dorbignyi (Duméril and Bibron, 1841)	Duméril and Bibron, 1841	sapitos de jardín	Animalia	Chordata	Amphibia	Anura	Bufonidae	Rhinella	dorbignyi	NA	UY	Canelones	San Jose de Carrasco	-34.833333	-55.966667	NA	NA	NA	NA	NA	NA	NA	NA	NA	NA	NA	NA	NA	{"iucnStatus":"least concern"}	https://doi.org/10.5479/si.23317515.134.1
Biodiversidata:UY:Amphibia:111	Rhinella dorbignyi (Duméril and Bibron, 1841)	Duméril and Bibron, 1841	sapitos de jardín	Animalia	Chordata	Amphibia	Anura	Bufonidae	Rhinella	dorbignyi	NA	UY	Canelones	Parque Roosevelt	-34.816667	-56.016667	NA	NA	NA	NA	NA	NA	NA	NA	NA	NA	NA	NA	NA	{"iucnStatus":"least concern"}	https://doi.org/10.5479/si.23317515.134.1
Biodiversidata:UY:Amphibia:112	Rhinella dorbignyi (Duméril and Bibron, 1841)	Duméril and Bibron, 1841	sapitos de jardín	Animalia	Chordata	Amphibia	Anura	Bufonidae	Rhinella	dorbignyi	NA	UY	Canelones	Bañados de Carrasco	-34.833333	-56.033333	NA	NA	NA	NA	NA	NA	NA	NA	NA	NA	NA	NA	NA	{"iucnStatus":"least concern"}	https://doi.org/10.5479/si.23317515.134.1
Biodiversidata:UY:Amphibia:113	Rhinella dorbignyi (Duméril and Bibron, 1841)	Duméril and Bibron, 1841	sapitos de jardín	Animalia	Chordata	Amphibia	Anura	Bufonidae	Rhinella	dorbignyi	NA	UY	Canelones	Km 23 de Ruta lnterbalnearia	-34.833333	-56.033333	NA	NA	NA	NA	NA	NA	NA	NA	NA	NA	NA	NA	NA	{"iucnStatus":"least concern"}	https://doi.org/10.5479/si.23317515.134.1
Biodiversidata:UY:Amphibia:114	Rhinella dorbignyi (Duméril and Bibron, 1841)	Duméril and Bibron, 1841	sapitos de jardín	Animalia	Chordata	Amphibia	Anura	Bufonidae	Rhinella	dorbignyi	NA	UY	Canelones	Bañados de Carrasco	-34.833333	-56.033333	NA	NA	NA	NA	NA	NA	NA	NA	NA	NA	NA	NA	NA	{"iucnStatus":"least concern"}	https://doi.org/10.5479/si.23317515.134.1
Biodiversidata:UY:Amphibia:115	Rhinella dorbignyi (Duméril and Bibron, 1841)	Duméril and Bibron, 1841	sapitos de jardín	Animalia	Chordata	Amphibia	Anura	Bufonidae	Rhinella	dorbignyi	NA	UY	Canelones	Aeropuerto de Carrasco	-34.816667	-56.033333	NA	NA	NA	NA	NA	NA	NA	NA	NA	NA	NA	NA	NA	{"iucnStatus":"least concern"}	https://doi.org/10.5479/si.23317515.134.1
Biodiversidata:UY:Amphibia:116	Rhinella dorbignyi (Duméril and Bibron, 1841)	Duméril and Bibron, 1841	sapitos de jardín	Animalia	Chordata	Amphibia	Anura	Bufonidae	Rhinella	dorbignyi	NA	UY	Canelones	Boca del Arroyo Carrasco	-34.882617	-56.033933	NA	NA	NA	NA	NA	NA	NA	NA	NA	NA	NA	NA	NA	{"iucnStatus":"least concern"}	https://doi.org/10.5479/si.23317515.134.1
Biodiversidata:UY:Amphibia:117	Rhinella dorbignyi (Duméril and Bibron, 1841)	Duméril and Bibron, 1841	sapitos de jardín	Animalia	Chordata	Amphibia	Anura	Bufonidae	Rhinella	dorbignyi	NA	UY	Montevideo	Arroyo Carrasco	-34.882617	-56.033933	NA	NA	NA	NA	NA	NA	NA	NA	NA	NA	NA	NA	NA	{"iucnStatus":"least concern"}	https://doi.org/10.5479/si.23317515.134.1
Biodiversidata:UY:Amphibia:118	Rhinella dorbignyi (Duméril and Bibron, 1841)	Duméril and Bibron, 1841	sapitos de jardín	Animalia	Chordata	Amphibia	Anura	Bufonidae	Rhinella	dorbignyi	NA	UY	Montevideo	Playa Carrasco	-34.883333	-56.05	NA	NA	NA	NA	NA	NA	NA	NA	NA	NA	NA	NA	NA	{"iucnStatus":"least concern"}	https://doi.org/10.5479/si.23317515.134.1
Biodiversidata:UY:Amphibia:119	Rhinella dorbignyi (Duméril and Bibron, 1841)	Duméril and Bibron, 1841	sapitos de jardín	Animalia	Chordata	Amphibia	Anura	Bufonidae	Rhinella	dorbignyi	NA	UY	Canelones	Sauce Antigua Pista de Cachilas	-34.65	-56.066667	NA	NA	NA	NA	NA	NA	NA	NA	NA	NA	NA	NA	NA	{"iucnStatus":"least concern"}	https://doi.org/10.5479/si.23317515.134.1
Biodiversidata:UY:Amphibia:120	Rhinella dorbignyi (Duméril and Bibron, 1841)	Duméril and Bibron, 1841	sapitos de jardín	Animalia	Chordata	Amphibia	Anura	Bufonidae	Rhinella	dorbignyi	NA	UY	Artigas	Río Cuareim Sepulturas	-30.866667	-56.066667	NA	NA	NA	NA	NA	NA	NA	NA	NA	NA	NA	NA	NA	{"iucnStatus":"least concern"}	https://doi.org/10.5479/si.23317515.134.1
Biodiversidata:UY:Amphibia:121	Rhinella dorbignyi (Duméril and Bibron, 1841)	Duméril and Bibron, 1841	sapitos de jardín	Animalia	Chordata	Amphibia	Anura	Bufonidae	Rhinella	dorbignyi	NA	UY	Montevideo	Colón Avenida Lezica	-34.783333	-56.083333	NA	NA	NA	NA	NA	NA	NA	NA	NA	NA	NA	NA	NA	{"iucnStatus":"least concern"}	https://doi.org/10.5479/si.23317515.134.1
Biodiversidata:UY:Amphibia:122	Rhinella dorbignyi (Duméril and Bibron, 1841)	Duméril and Bibron, 1841	sapitos de jardín	Animalia	Chordata	Amphibia	Anura	Bufonidae	Rhinella	dorbignyi	NA	UY	Montevideo	Liceo Colon Montevideo	-34.783333	-56.1	NA	NA	NA	NA	NA	NA	NA	NA	NA	NA	NA	NA	NA	{"iucnStatus":"least concern"}	https://doi.org/10.5479/si.23317515.134.1
Biodiversidata:UY:Amphibia:123	Rhinella dorbignyi (Duméril and Bibron, 1841)	Duméril and Bibron, 1841	sapitos de jardín	Animalia	Chordata	Amphibia	Anura	Bufonidae	Rhinella	dorbignyi	NA	UY	Montevideo	Arroyo Malvín	-34.866667	-56.116667	NA	NA	NA	NA	NA	NA	NA	NA	NA	NA	NA	NA	NA	{"iucnStatus":"least concern"}	https://doi.org/10.5479/si.23317515.134.1
Biodiversidata:UY:Amphibia:124	Rhinella dorbignyi (Duméril and Bibron, 1841)	Duméril and Bibron, 1841	sapitos de jardín	Animalia	Chordata	Amphibia	Anura	Bufonidae	Rhinella	dorbignyi	NA	UY	Montevideo	Mercado Modelo	-34.8	-56.133333	NA	NA	NA	NA	NA	NA	NA	NA	NA	NA	NA	NA	NA	{"iucnStatus":"least concern"}	https://doi.org/10.5479/si.23317515.134.1
Biodiversidata:UY:Amphibia:125	Rhinella dorbignyi (Duméril and Bibron, 1841)	Duméril and Bibron, 1841	sapitos de jardín	Animalia	Chordata	Amphibia	Anura	Bufonidae	Rhinella	dorbignyi	NA	UY	Montevideo	Playa La Estacada Pocitos	-34.924122	-56.152003	NA	NA	NA	NA	NA	NA	NA	NA	NA	NA	NA	NA	NA	{"iucnStatus":"least concern"}	https://doi.org/10.5479/si.23317515.134.1
Biodiversidata:UY:Amphibia:126	Rhinella dorbignyi (Duméril and Bibron, 1841)	Duméril and Bibron, 1841	sapitos de jardín	Animalia	Chordata	Amphibia	Anura	Bufonidae	Rhinella	dorbignyi	NA	UY	Montevideo	Prado Escalada 4179	-34.816667	-56.2	NA	NA	NA	NA	NA	NA	NA	NA	NA	NA	NA	NA	NA	{"iucnStatus":"least concern"}	https://doi.org/10.5479/si.23317515.134.1
Biodiversidata:UY:Amphibia:127	Rhinella dorbignyi (Duméril and Bibron, 1841)	Duméril and Bibron, 1841	sapitos de jardín	Animalia	Chordata	Amphibia	Anura	Bufonidae	Rhinella	dorbignyi	NA	UY	Montevideo	Sayago proximo al Lago de la Fabrica de P6rtland	-34.783333	-56.216667	NA	NA	NA	NA	NA	NA	NA	NA	NA	NA	NA	NA	NA	{"iucnStatus":"least concern"}	https://doi.org/10.5479/si.23317515.134.1
Biodiversidata:UY:Amphibia:128	Rhinella dorbignyi (Duméril and Bibron, 1841)	Duméril and Bibron, 1841	sapitos de jardín	Animalia	Chordata	Amphibia	Anura	Bufonidae	Rhinella	dorbignyi	NA	UY	Tacuarembó	Pozo Hondo Tambores	-31.866667	-56.233333	NA	NA	NA	NA	NA	NA	NA	NA	NA	NA	NA	NA	NA	{"iucnStatus":"least concern"}	https://doi.org/10.5479/si.23317515.134.1
Biodiversidata:UY:Amphibia:129	Rhinella dorbignyi (Duméril and Bibron, 1841)	Duméril and Bibron, 1841	sapitos de jardín	Animalia	Chordata	Amphibia	Anura	Bufonidae	Rhinella	dorbignyi	NA	UY	Montevideo	Camino de las Tropas	-34.833333	-56.266667	NA	NA	NA	NA	NA	NA	NA	NA	NA	NA	NA	NA	NA	{"iucnStatus":"least concern"}	https://doi.org/10.5479/si.23317515.134.1
Biodiversidata:UY:Amphibia:130	Rhinella dorbignyi (Duméril and Bibron, 1841)	Duméril and Bibron, 1841	sapitos de jardín	Animalia	Chordata	Amphibia	Anura	Bufonidae	Rhinella	dorbignyi	NA	UY	Montevideo	Rincon del Cerro Eduardo Cayota 2992	-34.827971	-56.316667	NA	NA	NA	NA	NA	NA	NA	NA	NA	NA	NA	NA	NA	{"iucnStatus":"least concern"}	https://doi.org/10.5479/si.23317515.134.1
Biodiversidata:UY:Amphibia:131	Rhinella dorbignyi (Duméril and Bibron, 1841)	Duméril and Bibron, 1841	sapitos de jardín	Animalia	Chordata	Amphibia	Anura	Bufonidae	Rhinella	dorbignyi	NA	UY	Montevideo	Parque Lecoq	-34.783333	-56.333333	NA	NA	NA	NA	NA	NA	NA	NA	NA	NA	NA	NA	NA	{"iucnStatus":"least concern"}	https://doi.org/10.5479/si.23317515.134.1
Biodiversidata:UY:Amphibia:132	Rhinella dorbignyi (Duméril and Bibron, 1841)	Duméril and Bibron, 1841	sapitos de jardín	Animalia	Chordata	Amphibia	Anura	Bufonidae	Rhinella	dorbignyi	NA	UY	San José	Delta del Tigre	-34.763572	-56.375791	NA	NA	NA	NA	NA	NA	NA	NA	NA	NA	NA	NA	NA	{"iucnStatus":"least concern"}	https://doi.org/10.5479/si.23317515.134.1
Biodiversidata:UY:Amphibia:133	Rhinella dorbignyi (Duméril and Bibron, 1841)	Duméril and Bibron, 1841	sapitos de jardín	Animalia	Chordata	Amphibia	Anura	Bufonidae	Rhinella	dorbignyi	NA	UY	Canelones	Ruta 36 Km 32	-34.55	-56.4	NA	NA	NA	NA	NA	NA	NA	NA	NA	NA	NA	NA	NA	{"iucnStatus":"least concern"}	https://doi.org/10.5479/si.23317515.134.1
Biodiversidata:UY:Amphibia:134	Rhinella dorbignyi (Duméril and Bibron, 1841)	Duméril and Bibron, 1841	sapitos de jardín	Animalia	Chordata	Amphibia	Anura	Bufonidae	Rhinella	dorbignyi	NA	UY	Canelones	Aguas Corrientes	-34.516667	-56.4	NA	NA	NA	NA	NA	NA	NA	NA	NA	NA	NA	NA	NA	{"iucnStatus":"least concern"}	https://doi.org/10.5479/si.23317515.134.1
Biodiversidata:UY:Amphibia:135	Rhinella dorbignyi (Duméril and Bibron, 1841)	Duméril and Bibron, 1841	sapitos de jardín	Animalia	Chordata	Amphibia	Anura	Bufonidae	Rhinella	dorbignyi	NA	UY	Florida	25 de Agosto	-34.416667	-56.416667	NA	NA	NA	NA	NA	NA	NA	NA	NA	NA	NA	NA	NA	{"iucnStatus":"least concern"}	https://doi.org/10.5479/si.23317515.134.1
Biodiversidata:UY:Amphibia:136	Rhinella dorbignyi (Duméril and Bibron, 1841)	Duméril and Bibron, 1841	sapitos de jardín	Animalia	Chordata	Amphibia	Anura	Bufonidae	Rhinella	dorbignyi	NA	UY	Montevideo	Punta Espinillo	-34.831817	-56.422831	NA	NA	NA	NA	NA	NA	NA	NA	NA	NA	NA	NA	NA	{"iucnStatus":"least concern"}	https://doi.org/10.5479/si.23317515.134.1
Biodiversidata:UY:Amphibia:137	Rhinella dorbignyi (Duméril and Bibron, 1841)	Duméril and Bibron, 1841	sapitos de jardín	Animalia	Chordata	Amphibia	Anura	Bufonidae	Rhinella	dorbignyi	NA	UY	San José	Ruta 1 km 37 Cerámicas del Sur	-34.710381	-56.494909	NA	NA	NA	NA	NA	NA	NA	NA	NA	NA	NA	NA	NA	{"iucnStatus":"least concern"}	https://doi.org/10.5479/si.23317515.134.1
Biodiversidata:UY:Amphibia:138	Rhinella dorbignyi (Duméril and Bibron, 1841)	Duméril and Bibron, 1841	sapitos de jardín	Animalia	Chordata	Amphibia	Anura	Bufonidae	Rhinella	dorbignyi	NA	UY	Río Negro	Estacion Francia	-32.55	-56.616667	NA	NA	NA	NA	NA	NA	NA	NA	NA	NA	NA	NA	NA	{"iucnStatus":"least concern"}	https://doi.org/10.5479/si.23317515.134.1
Biodiversidata:UY:Amphibia:139	Rhinella dorbignyi (Duméril and Bibron, 1841)	Duméril and Bibron, 1841	sapitos de jardín	Animalia	Chordata	Amphibia	Anura	Bufonidae	Rhinella	dorbignyi	NA	UY	San José	Balneario Kiyú	-34.696797	-56.749772	NA	NA	NA	NA	NA	NA	NA	NA	NA	NA	NA	NA	NA	{"iucnStatus":"least concern"}	https://doi.org/10.5479/si.23317515.134.1
Biodiversidata:UY:Amphibia:140	Rhinella dorbignyi (Duméril and Bibron, 1841)	Duméril and Bibron, 1841	sapitos de jardín	Animalia	Chordata	Amphibia	Anura	Bufonidae	Rhinella	dorbignyi	NA	UY	Flores	25 Km al Este de Estacion Arroyo Grande Estancia El Sauce	-33.933333	-56.816667	NA	NA	NA	NA	NA	NA	NA	NA	NA	NA	NA	NA	NA	{"iucnStatus":"least concern"}	https://doi.org/10.5479/si.23317515.134.1
Biodiversidata:UY:Amphibia:141	Rhinella dorbignyi (Duméril and Bibron, 1841)	Duméril and Bibron, 1841	sapitos de jardín	Animalia	Chordata	Amphibia	Anura	Bufonidae	Rhinella	dorbignyi	NA	UY	San José	Sierra de Mahoma Estancia Maytea	-34.066667	-56.883333	NA	NA	NA	NA	NA	NA	NA	NA	NA	NA	NA	NA	NA	{"iucnStatus":"least concern"}	https://doi.org/10.5479/si.23317515.134.1
Biodiversidata:UY:Amphibia:142	Rhinella dorbignyi (Duméril and Bibron, 1841)	Duméril and Bibron, 1841	sapitos de jardín	Animalia	Chordata	Amphibia	Anura	Bufonidae	Rhinella	dorbignyi	NA	UY	San José	Establecimiento El Relincho 5 Km al NE de Ecilda Paullier Puntas del Arroyo La Boyada	-34.333333	-57	NA	NA	NA	NA	NA	NA	NA	NA	NA	NA	NA	NA	NA	{"iucnStatus":"least concern"}	https://doi.org/10.5479/si.23317515.134.1
Biodiversidata:UY:Amphibia:143	Rhinella dorbignyi (Duméril and Bibron, 1841)	Duméril and Bibron, 1841	sapitos de jardín	Animalia	Chordata	Amphibia	Anura	Bufonidae	Rhinella	dorbignyi	NA	UY	Artigas	Barra del Yacan	-30.116667	-57.05	NA	NA	NA	NA	NA	NA	NA	NA	NA	NA	NA	NA	NA	{"iucnStatus":"least concern"}	https://doi.org/10.5479/si.23317515.134.1
Biodiversidata:UY:Amphibia:144	Rhinella dorbignyi (Duméril and Bibron, 1841)	Duméril and Bibron, 1841	sapitos de jardín	Animalia	Chordata	Amphibia	Anura	Bufonidae	Rhinella	dorbignyi	NA	UY	Colonia	Rosario	-34.316667	-57.35	NA	NA	NA	NA	NA	NA	NA	NA	NA	NA	NA	NA	NA	{"iucnStatus":"least concern"}	https://doi.org/10.5479/si.23317515.134.1
Biodiversidata:UY:Amphibia:145	Rhinella dorbignyi (Duméril and Bibron, 1841)	Duméril and Bibron, 1841	sapitos de jardín	Animalia	Chordata	Amphibia	Anura	Bufonidae	Rhinella	dorbignyi	NA	UY	Salto	Termas del Arapey	-30.933333	-57.5	NA	NA	NA	NA	NA	NA	NA	NA	NA	NA	NA	NA	NA	{"iucnStatus":"least concern"}	https://doi.org/10.5479/si.23317515.134.1
Biodiversidata:UY:Amphibia:146	Rhinella dorbignyi (Duméril and Bibron, 1841)	Duméril and Bibron, 1841	sapitos de jardín	Animalia	Chordata	Amphibia	Anura	Bufonidae	Rhinella	dorbignyi	NA	UY	Salto	Río Arapey Grande a 4 Km de las Termas	-30.95	-57.533333	NA	NA	NA	NA	NA	NA	NA	NA	NA	NA	NA	NA	NA	{"iucnStatus":"least concern"}	https://doi.org/10.5479/si.23317515.134.1
Biodiversidata:UY:Amphibia:147	Rhinella dorbignyi (Duméril and Bibron, 1841)	Duméril and Bibron, 1841	sapitos de jardín	Animalia	Chordata	Amphibia	Anura	Bufonidae	Rhinella	dorbignyi	NA	UY	Soriano	Estancia La Querencia a 10 Km de Pueblo Perseverano	-33.683333	-57.55	NA	NA	NA	NA	NA	NA	NA	NA	NA	NA	NA	NA	NA	{"iucnStatus":"least concern"}	https://doi.org/10.5479/si.23317515.134.1
Biodiversidata:UY:Amphibia:148	Rhinella dorbignyi (Duméril and Bibron, 1841)	Duméril and Bibron, 1841	sapitos de jardín	Animalia	Chordata	Amphibia	Anura	Bufonidae	Rhinella	dorbignyi	NA	UY	Artigas	Cuareim	-30.783333	-57.583333	NA	NA	NA	NA	NA	NA	NA	NA	NA	NA	NA	NA	NA	{"iucnStatus":"least concern"}	https://doi.org/10.5479/si.23317515.134.1
Biodiversidata:UY:Amphibia:149	Rhinella dorbignyi (Duméril and Bibron, 1841)	Duméril and Bibron, 1841	sapitos de jardín	Animalia	Chordata	Amphibia	Anura	Bufonidae	Rhinella	dorbignyi	NA	UY	Artigas	Bella Unión	-30.25	-57.583333	NA	NA	NA	NA	NA	NA	NA	NA	NA	NA	NA	NA	NA	{"iucnStatus":"least concern"}	https://doi.org/10.5479/si.23317515.134.1
Biodiversidata:UY:Amphibia:150	Rhinella dorbignyi (Duméril and Bibron, 1841)	Duméril and Bibron, 1841	sapitos de jardín	Animalia	Chordata	Amphibia	Anura	Bufonidae	Rhinella	dorbignyi	NA	UY	Paysandú	Arroyo Negro	-32.466667	-57.666667	NA	NA	NA	NA	NA	NA	NA	NA	NA	NA	NA	NA	NA	{"iucnStatus":"least concern"}	https://doi.org/10.5479/si.23317515.134.1
Biodiversidata:UY:Amphibia:151	Rhinella dorbignyi (Duméril and Bibron, 1841)	Duméril and Bibron, 1841	sapitos de jardín	Animalia	Chordata	Amphibia	Anura	Bufonidae	Rhinella	dorbignyi	NA	UY	Artigas	Arroyo Itacumbú 1.7 km al SE de su boca	-30.374292	-57.672852	NA	NA	NA	NA	NA	NA	NA	NA	NA	NA	NA	NA	NA	{"iucnStatus":"least concern"}	https://doi.org/10.5479/si.23317515.134.1
Biodiversidata:UY:Amphibia:152	Rhinella dorbignyi (Duméril and Bibron, 1841)	Duméril and Bibron, 1841	sapitos de jardín	Animalia	Chordata	Amphibia	Anura	Bufonidae	Rhinella	dorbignyi	NA	UY	Soriano	Estancia Santa Rita 10 Km al NW de Ombues	-33.85	-57.733333	NA	NA	NA	NA	NA	NA	NA	NA	NA	NA	NA	NA	NA	{"iucnStatus":"least concern"}	https://doi.org/10.5479/si.23317515.134.1
Biodiversidata:UY:Amphibia:153	Rhinella dorbignyi (Duméril and Bibron, 1841)	Duméril and Bibron, 1841	sapitos de jardín	Animalia	Chordata	Amphibia	Anura	Bufonidae	Rhinella	dorbignyi	NA	UY	Salto	Barra del Arroyo Yacuy	-30.783333	-57.733333	NA	NA	NA	NA	NA	NA	NA	NA	NA	NA	NA	NA	NA	{"iucnStatus":"least concern"}	https://doi.org/10.5479/si.23317515.134.1
Biodiversidata:UY:Amphibia:154	Rhinella dorbignyi (Duméril and Bibron, 1841)	Duméril and Bibron, 1841	sapitos de jardín	Animalia	Chordata	Amphibia	Anura	Bufonidae	Rhinella	dorbignyi	NA	UY	Salto	Paso del Parque Río Dayman	-31.45	-57.8	NA	NA	NA	NA	NA	NA	NA	NA	NA	NA	NA	NA	NA	{"iucnStatus":"least concern"}	https://doi.org/10.5479/si.23317515.134.1
Biodiversidata:UY:Amphibia:155	Rhinella dorbignyi (Duméril and Bibron, 1841)	Duméril and Bibron, 1841	sapitos de jardín	Animalia	Chordata	Amphibia	Anura	Bufonidae	Rhinella	dorbignyi	NA	UY	Artigas	6 Km al NNW de Belén	-30.760869	-57.754485	NA	NA	NA	NA	NA	NA	NA	NA	NA	NA	NA	NA	NA	{"iucnStatus":"least concern"}	https://doi.org/10.5479/si.23317515.134.1
Biodiversidata:UY:Amphibia:156	Rhinella dorbignyi (Duméril and Bibron, 1841)	Duméril and Bibron, 1841	sapitos de jardín	Animalia	Chordata	Amphibia	Anura	Bufonidae	Rhinella	dorbignyi	NA	UY	Artigas	Arrocera Conti	-30.531339	-57.826372	NA	NA	NA	NA	NA	NA	NA	NA	NA	NA	NA	NA	NA	{"iucnStatus":"least concern"}	https://doi.org/10.5479/si.23317515.134.1
Biodiversidata:UY:Amphibia:157	Rhinella dorbignyi (Duméril and Bibron, 1841)	Duméril and Bibron, 1841	sapitos de jardín	Animalia	Chordata	Amphibia	Anura	Bufonidae	Rhinella	dorbignyi	NA	UY	Salto	Constitución	-31.083333	-57.833333	NA	NA	NA	NA	NA	NA	NA	NA	NA	NA	NA	NA	NA	{"iucnStatus":"least concern"}	https://doi.org/10.5479/si.23317515.134.1
Biodiversidata:UY:Amphibia:158	Rhinella dorbignyi (Duméril and Bibron, 1841)	Duméril and Bibron, 1841	sapitos de jardín	Animalia	Chordata	Amphibia	Anura	Bufonidae	Rhinella	dorbignyi	NA	UY	Salto	El Espinillar	-30.954819	-57.845461	NA	NA	NA	NA	NA	NA	NA	NA	NA	NA	NA	NA	NA	{"iucnStatus":"least concern"}	https://doi.org/10.5479/si.23317515.134.1
Biodiversidata:UY:Amphibia:159	Rhinella dorbignyi (Duméril and Bibron, 1841)	Duméril and Bibron, 1841	sapitos de jardín	Animalia	Chordata	Amphibia	Anura	Bufonidae	Rhinella	dorbignyi	NA	UY	Colonia	Colonia	-34.466977	-57.846391	NA	NA	NA	NA	NA	NA	NA	NA	NA	NA	NA	NA	NA	{"iucnStatus":"least concern"}	https://doi.org/10.5479/si.23317515.134.1
Biodiversidata:UY:Amphibia:160	Rhinella dorbignyi (Duméril and Bibron, 1841)	Duméril and Bibron, 1841	sapitos de jardín	Animalia	Chordata	Amphibia	Anura	Bufonidae	Rhinella	dorbignyi	NA	UY	Paysandú	Arroyo Carpinchuri Ruta 3	-31.683333	-57.883333	NA	NA	NA	NA	NA	NA	NA	NA	NA	NA	NA	NA	NA	{"iucnStatus":"least concern"}	https://doi.org/10.5479/si.23317515.134.1
Biodiversidata:UY:Amphibia:161	Rhinella dorbignyi (Duméril and Bibron, 1841)	Duméril and Bibron, 1841	sapitos de jardín	Animalia	Chordata	Amphibia	Anura	Bufonidae	Rhinella	dorbignyi	NA	UY	Colonia	Paso de la Horqueta Arroyo San Juan	-34.283333	-57.95	NA	NA	NA	NA	NA	NA	NA	NA	NA	NA	NA	NA	NA	{"iucnStatus":"least concern"}	https://doi.org/10.5479/si.23317515.134.1
Biodiversidata:UY:Amphibia:162	Rhinella dorbignyi (Duméril and Bibron, 1841)	Duméril and Bibron, 1841	sapitos de jardín	Animalia	Chordata	Amphibia	Anura	Bufonidae	Rhinella	dorbignyi	NA	UY	Paysandú	Meseta de Artigas	-31.616667	-57.966667	NA	NA	NA	NA	NA	NA	NA	NA	NA	NA	NA	NA	NA	{"iucnStatus":"least concern"}	https://doi.org/10.5479/si.23317515.134.1
Biodiversidata:UY:Amphibia:163	Rhinella dorbignyi (Duméril and Bibron, 1841)	Duméril and Bibron, 1841	sapitos de jardín	Animalia	Chordata	Amphibia	Anura	Bufonidae	Rhinella	dorbignyi	NA	UY	Salto	Charcos a 100 metros del Arroyo Algarrobo al Sur de la Ciudad de Salto	-31.416667	-57.966667	NA	NA	NA	NA	NA	NA	NA	NA	NA	NA	NA	NA	NA	{"iucnStatus":"least concern"}	https://doi.org/10.5479/si.23317515.134.1
Biodiversidata:UY:Amphibia:164	Rhinella dorbignyi (Duméril and Bibron, 1841)	Duméril and Bibron, 1841	sapitos de jardín	Animalia	Chordata	Amphibia	Anura	Bufonidae	Rhinella	dorbignyi	NA	UY	Salto	Ciudad de Salto	-31.383333	-57.966667	NA	NA	NA	NA	NA	NA	NA	NA	NA	NA	NA	NA	NA	{"iucnStatus":"least concern"}	https://doi.org/10.5479/si.23317515.134.1
Biodiversidata:UY:Amphibia:165	Rhinella dorbignyi (Duméril and Bibron, 1841)	Duméril and Bibron, 1841	sapitos de jardín	Animalia	Chordata	Amphibia	Anura	Bufonidae	Rhinella	dorbignyi	NA	UY	Salto	Laguna en la Ciudad de Salto sobre el Río Uruguay	-31.383333	-57.966667	NA	NA	NA	NA	NA	NA	NA	NA	NA	NA	NA	NA	NA	{"iucnStatus":"least concern"}	https://doi.org/10.5479/si.23317515.134.1
Biodiversidata:UY:Amphibia:166	Rhinella dorbignyi (Duméril and Bibron, 1841)	Duméril and Bibron, 1841	sapitos de jardín	Animalia	Chordata	Amphibia	Anura	Bufonidae	Rhinella	dorbignyi	NA	UY	Paysandú	Antes del Puente Paysandú.Colón	-32.366667	-58.033333	NA	NA	NA	NA	NA	NA	NA	NA	NA	NA	NA	NA	NA	{"iucnStatus":"least concern"}	https://doi.org/10.5479/si.23317515.134.1
Biodiversidata:UY:Amphibia:167	Rhinella dorbignyi (Duméril and Bibron, 1841)	Duméril and Bibron, 1841	sapitos de jardín	Animalia	Chordata	Amphibia	Anura	Bufonidae	Rhinella	dorbignyi	NA	UY	Soriano	Asencio	-33.3	-58.083333	NA	NA	NA	NA	NA	NA	NA	NA	NA	NA	NA	NA	NA	{"iucnStatus":"least concern"}	https://doi.org/10.5479/si.23317515.134.1
Biodiversidata:UY:Amphibia:168	Rhinella dorbignyi (Duméril and Bibron, 1841)	Duméril and Bibron, 1841	sapitos de jardín	Animalia	Chordata	Amphibia	Anura	Bufonidae	Rhinella	dorbignyi	NA	UY	Paysandú	Ciudad de Paysandú	-32.316667	-58.1	NA	NA	NA	NA	NA	NA	NA	NA	NA	NA	NA	NA	NA	{"iucnStatus":"least concern"}	https://doi.org/10.5479/si.23317515.134.1
Biodiversidata:UY:Amphibia:169	Rhinella dorbignyi (Duméril and Bibron, 1841)	Duméril and Bibron, 1841	sapitos de jardín	Animalia	Chordata	Amphibia	Anura	Bufonidae	Rhinella	dorbignyi	NA	UY	Río Negro	San Javier	-32.683333	-58.133333	NA	NA	NA	NA	NA	NA	NA	NA	NA	NA	NA	NA	NA	{"iucnStatus":"least concern"}	https://doi.org/10.5479/si.23317515.134.1
Biodiversidata:UY:Amphibia:170	Rhinella dorbignyi (Duméril and Bibron, 1841)	Duméril and Bibron, 1841	sapitos de jardín	Animalia	Chordata	Amphibia	Anura	Bufonidae	Rhinella	dorbignyi	NA	UY	Paysandú	Santa Rita	-32.116667	-58.15	NA	NA	NA	NA	NA	NA	NA	NA	NA	NA	NA	NA	NA	{"iucnStatus":"least concern"}	https://doi.org/10.5479/si.23317515.134.1
Biodiversidata:UY:Amphibia:171	Rhinella dorbignyi (Duméril and Bibron, 1841)	Duméril and Bibron, 1841	sapitos de jardín	Animalia	Chordata	Amphibia	Anura	Bufonidae	Rhinella	dorbignyi	NA	UY	Río Negro	Boca Arroyo Negro	-32.483333	-58.183333	NA	NA	NA	NA	NA	NA	NA	NA	NA	NA	NA	NA	NA	{"iucnStatus":"least concern"}	https://doi.org/10.5479/si.23317515.134.1
Biodiversidata:UY:Amphibia:172	Rhinella dorbignyi (Duméril and Bibron, 1841)	Duméril and Bibron, 1841	sapitos de jardín	Animalia	Chordata	Amphibia	Anura	Bufonidae	Rhinella	dorbignyi	NA	UY	Colonia	Carmelo	-34	-58.283333	NA	NA	NA	NA	NA	NA	NA	NA	NA	NA	NA	NA	NA	{"iucnStatus":"least concern"}	https://doi.org/10.5479/si.23317515.134.1
Biodiversidata:UY:Amphibia:173	Rhinella dorbignyi (Duméril and Bibron, 1841)	Duméril and Bibron, 1841	sapitos de jardín	Animalia	Chordata	Amphibia	Anura	Bufonidae	Rhinella	dorbignyi	NA	UY	Río Negro	Arroyo Laureles Fray Bentos	-33.133333	-58.3	NA	NA	NA	NA	NA	NA	NA	NA	NA	NA	NA	NA	NA	{"iucnStatus":"least concern"}	https://doi.org/10.5479/si.23317515.134.1
Biodiversidata:UY:Amphibia:174	Rhinella dorbignyi (Duméril and Bibron, 1841)	Duméril and Bibron, 1841	sapitos de jardín	Animalia	Chordata	Amphibia	Anura	Bufonidae	Rhinella	dorbignyi	NA	UY	Río Negro	Costa Río Negro Isla Vizcaino	-33.366667	-58.366667	NA	NA	NA	NA	NA	NA	NA	NA	NA	NA	NA	NA	NA	{"iucnStatus":"least concern"}	https://doi.org/10.5479/si.23317515.134.1
Biodiversidata:UY:Amphibia:175	Rhinella dorbignyi (Duméril and Bibron, 1841)	Duméril and Bibron, 1841	sapitos de jardín	Animalia	Chordata	Amphibia	Anura	Bufonidae	Rhinella	dorbignyi	NA	UY	Colonia	Nueva Palmira	-33.883333	-58.416667	NA	NA	NA	NA	NA	NA	NA	NA	NA	NA	NA	NA	NA	{"iucnStatus":"least concern"}	https://doi.org/10.5479/si.23317515.134.1
Biodiversidata:UY:Amphibia:176	Rhinella diptycha (Cope, 1862)	Cope, 1862	NA	Animalia	Chordata	Amphibia	Anura	Bufonidae	Rhinella	diptycha	NA	UY	Artigas	Arroyo de la Invernada	-30.802385	-56.01991	NA	NA	NA	NA	NA	NA	NA	NA	NA	NA	NA	NA	NA	{"iucnStatus":"data deficient"}	https://doi.org/10.5479/si.23317515.134.1
Biodiversidata:UY:Amphibia:177	Rhinella diptycha (Cope, 1862)	Cope, 1862	NA	Animalia	Chordata	Amphibia	Anura	Bufonidae	Rhinella	diptycha	NA	UY	Artigas	Yuquery	-30.216667	-56.7	NA	NA	NA	NA	NA	NA	NA	NA	NA	NA	NA	NA	NA	{"iucnStatus":"data deficient"}	https://doi.org/10.5479/si.23317515.134.1
Biodiversidata:UY:Amphibia:178	Rhinella diptycha (Cope, 1862)	Cope, 1862	NA	Animalia	Chordata	Amphibia	Anura	Bufonidae	Rhinella	diptycha	NA	UY	Artigas	Arroyo Tres Cruces	-30.283333	-57.183333	NA	NA	NA	NA	NA	NA	NA	NA	NA	NA	NA	NA	NA	{"iucnStatus":"data deficient"}	https://doi.org/10.5479/si.23317515.134.1
Biodiversidata:UY:Amphibia:179	Rhinella diptycha (Cope, 1862)	Cope, 1862	NA	Animalia	Chordata	Amphibia	Anura	Bufonidae	Rhinella	diptycha	NA	UY	Salto	Termas del Arapey	-30.933333	-57.5	NA	NA	NA	NA	NA	NA	NA	NA	NA	NA	NA	NA	NA	{"iucnStatus":"data deficient"}	https://doi.org/10.5479/si.23317515.134.1
Biodiversidata:UY:Amphibia:180	Rhinella diptycha (Cope, 1862)	Cope, 1862	NA	Animalia	Chordata	Amphibia	Anura	Bufonidae	Rhinella	diptycha	NA	UY	Salto	Río Arapey Grande a 4 Km de Las Termas	-30.95	-57.533333	NA	NA	NA	NA	NA	NA	NA	NA	NA	NA	NA	NA	NA	{"iucnStatus":"data deficient"}	https://doi.org/10.5479/si.23317515.134.1
Biodiversidata:UY:Amphibia:181	Rhinella diptycha (Cope, 1862)	Cope, 1862	NA	Animalia	Chordata	Amphibia	Anura	Bufonidae	Rhinella	diptycha	NA	UY	Artigas	Bella Unión	-30.25	-57.583333	NA	NA	NA	NA	NA	NA	NA	NA	NA	NA	NA	NA	NA	{"iucnStatus":"data deficient"}	https://doi.org/10.5479/si.23317515.134.1
Biodiversidata:UY:Amphibia:182	Rhinella diptycha (Cope, 1862)	Cope, 1862	NA	Animalia	Chordata	Amphibia	Anura	Bufonidae	Rhinella	diptycha	NA	UY	Artigas	Arroyo Itacumbú 1.7 km al SE de su boca	-30.374292	-57.672852	NA	NA	NA	NA	NA	NA	NA	NA	NA	NA	NA	NA	NA	{"iucnStatus":"data deficient"}	https://doi.org/10.5479/si.23317515.134.1
Biodiversidata:UY:Amphibia:183	Rhinella diptycha (Cope, 1862)	Cope, 1862	NA	Animalia	Chordata	Amphibia	Anura	Bufonidae	Rhinella	diptycha	NA	UY	Artigas	6 Km al NNW de Belén	-30.760869	-57.754485	NA	NA	NA	NA	NA	NA	NA	NA	NA	NA	NA	NA	NA	{"iucnStatus":"data deficient"}	https://doi.org/10.5479/si.23317515.134.1
Biodiversidata:UY:Amphibia:184	Rhinella diptycha (Cope, 1862)	Cope, 1862	NA	Animalia	Chordata	Amphibia	Anura	Bufonidae	Rhinella	diptycha	NA	UY	Artigas	San Gregorio	-30.533333	-57.816667	NA	NA	NA	NA	NA	NA	NA	NA	NA	NA	NA	NA	NA	{"iucnStatus":"data deficient"}	https://doi.org/10.5479/si.23317515.134.1
Biodiversidata:UY:Amphibia:185	Rhinella diptycha (Cope, 1862)	Cope, 1862	NA	Animalia	Chordata	Amphibia	Anura	Bufonidae	Rhinella	diptycha	NA	UY	Artigas	Arrocera Conti	-30.531339	-57.826372	NA	NA	NA	NA	NA	NA	NA	NA	NA	NA	NA	NA	NA	{"iucnStatus":"data deficient"}	https://doi.org/10.5479/si.23317515.134.1
Biodiversidata:UY:Amphibia:186	Rhinella diptycha (Cope, 1862)	Cope, 1862	NA	Animalia	Chordata	Amphibia	Anura	Bufonidae	Rhinella	diptycha	NA	UY	Salto	Villa Constitución	-31.083333	-57.833333	NA	NA	NA	NA	NA	NA	NA	NA	NA	NA	NA	NA	NA	{"iucnStatus":"data deficient"}	https://doi.org/10.5479/si.23317515.134.1
Biodiversidata:UY:Amphibia:187	Rhinella diptycha (Cope, 1862)	Cope, 1862	NA	Animalia	Chordata	Amphibia	Anura	Bufonidae	Rhinella	diptycha	NA	UY	Artigas	11 Km al W de Colonia Palma Estancia El Tigre	-30.583333	-57.833333	NA	NA	NA	NA	NA	NA	NA	NA	NA	NA	NA	NA	NA	{"iucnStatus":"data deficient"}	https://doi.org/10.5479/si.23317515.134.1
Biodiversidata:UY:Amphibia:188	Rhinella diptycha (Cope, 1862)	Cope, 1862	NA	Animalia	Chordata	Amphibia	Anura	Bufonidae	Rhinella	diptycha	NA	UY	Salto	El Espinillar	-30.954819	-57.845461	NA	NA	NA	NA	NA	NA	NA	NA	NA	NA	NA	NA	NA	{"iucnStatus":"data deficient"}	https://doi.org/10.5479/si.23317515.134.1
Biodiversidata:UY:Amphibia:189	Rhinella diptycha (Cope, 1862)	Cope, 1862	NA	Animalia	Chordata	Amphibia	Anura	Bufonidae	Rhinella	diptycha	NA	UY	Salto	Charco proximo a la Ciudad de Salto al Sur Arroyo Algarrobo	-31.4	-57.966667	NA	NA	NA	NA	NA	NA	NA	NA	NA	NA	NA	NA	NA	{"iucnStatus":"data deficient"}	https://doi.org/10.5479/si.23317515.134.1
Biodiversidata:UY:Amphibia:190	Rhinella diptycha (Cope, 1862)	Cope, 1862	NA	Animalia	Chordata	Amphibia	Anura	Bufonidae	Rhinella	diptycha	NA	UY	Salto	Parador Quiroga Río Uruguay	-31.4	-57.966667	NA	NA	NA	NA	NA	NA	NA	NA	NA	NA	NA	NA	NA	{"iucnStatus":"data deficient"}	https://doi.org/10.5479/si.23317515.134.1
Biodiversidata:UY:Amphibia:191	Rhinella diptycha (Cope, 1862)	Cope, 1862	NA	Animalia	Chordata	Amphibia	Anura	Bufonidae	Rhinella	diptycha	NA	UY	Salto	Ciudad de Salto	-31.383333	-57.966667	NA	NA	NA	NA	NA	NA	NA	NA	NA	NA	NA	NA	NA	{"iucnStatus":"data deficient"}	https://doi.org/10.5479/si.23317515.134.1
Biodiversidata:UY:Amphibia:192	Rhinella diptycha (Cope, 1862)	Cope, 1862	NA	Animalia	Chordata	Amphibia	Anura	Bufonidae	Rhinella	diptycha	NA	UY	Salto	Salto Plaza Principal	-31.383333	-57.966667	NA	NA	NA	NA	NA	NA	NA	NA	NA	NA	NA	NA	NA	{"iucnStatus":"data deficient"}	https://doi.org/10.5479/si.23317515.134.1
Biodiversidata:UY:Amphibia:193	Rhinella diptycha (Cope, 1862)	Cope, 1862	NA	Animalia	Chordata	Amphibia	Anura	Bufonidae	Rhinella	diptycha	NA	UY	Río Negro	Balneario Puerto Viejo San Javier	-32.683333	-58.133333	NA	NA	NA	NA	NA	NA	NA	NA	NA	NA	NA	NA	NA	{"iucnStatus":"data deficient"}	https://doi.org/10.5479/si.23317515.134.1
Biodiversidata:UY:Amphibia:194	Leptodactylus latrans (Steffen, 1815)	Steffen, 1815	rana común	Animalia	Chordata	Amphibia	Anura	Leptodactylidae	Leptodactylus	latrans	NA	UY	Rivera	Arroyo Batoví	-31.166667	-55.4	NA	NA	NA	NA	NA	NA	NA	NA	NA	NA	NA	NA	NA	{"iucnStatus":"least concern"}	https://doi.org/10.5479/si.23317515.134.1
Biodiversidata:UY:Amphibia:195	Pseudis minuta (Günther, 1858)	Günther, 1858	rana boyadora grande	Animalia	Chordata	Amphibia	Anura	Hylidae	Pseudis	minuta	NA	UY	Rivera	Arroyo Batoví	-31.166667	-55.4	NA	NA	NA	NA	NA	NA	NA	NA	NA	NA	NA	NA	NA	{"iucnStatus":"least concern"}	https://doi.org/10.5479/si.23317515.134.1
Biodiversidata:UY:Amphibia:196	Ceratophrys ornata (Bell, 1843)	Bell, 1843	escuerzo grande	Animalia	Chordata	Amphibia	Anura	Ceratophryidae	Ceratophrys	ornata	NA	UY	Rocha	Entre Santa Teresa y La Coronilla	-33.944194	-53.534424	NA	NA	NA	NA	NA	NA	NA	NA	NA	NA	NA	NA	NA	{"iucnStatus":"near threatened"}	https://doi.org/10.5479/si.23317515.134.1
Biodiversidata:UY:Amphibia:197	Ceratophrys ornata (Bell, 1843)	Bell, 1843	escuerzo grande	Animalia	Chordata	Amphibia	Anura	Ceratophryidae	Ceratophrys	ornata	NA	UY	Rocha	Rincón del Medio	-33.616667	-53.716667	NA	NA	NA	NA	NA	NA	NA	NA	NA	NA	NA	NA	NA	{"iucnStatus":"near threatened"}	https://doi.org/10.5479/si.23317515.134.1
Biodiversidata:UY:Amphibia:198	Ceratophrys ornata (Bell, 1843)	Bell, 1843	escuerzo grande	Animalia	Chordata	Amphibia	Anura	Ceratophryidae	Ceratophrys	ornata	NA	UY	Rocha	Boca del Arroyo Valizas margen izquierda	-34.342257	-53.784272	NA	NA	NA	NA	NA	NA	NA	NA	NA	NA	NA	NA	NA	{"iucnStatus":"near threatened"}	https://doi.org/10.5479/si.23317515.134.1
Biodiversidata:UY:Amphibia:199	Ceratophrys ornata (Bell, 1843)	Bell, 1843	escuerzo grande	Animalia	Chordata	Amphibia	Anura	Ceratophryidae	Ceratophrys	ornata	NA	UY	Rocha	Valizas	-34.341169	-53.786577	NA	NA	NA	NA	NA	NA	NA	NA	NA	NA	NA	NA	NA	{"iucnStatus":"near threatened"}	https://doi.org/10.5479/si.23317515.134.1
Biodiversidata:UY:Amphibia:200	Ceratophrys ornata (Bell, 1843)	Bell, 1843	escuerzo grande	Animalia	Chordata	Amphibia	Anura	Ceratophryidae	Ceratophrys	ornata	NA	UY	Rocha	Cabo Polonio	-34.383333	-53.85	NA	NA	NA	NA	NA	NA	NA	NA	NA	NA	NA	NA	NA	{"iucnStatus":"near threatened"}	https://doi.org/10.5479/si.23317515.134.1
Biodiversidata:UY:Amphibia:201	Ceratophrys ornata (Bell, 1843)	Bell, 1843	escuerzo grande	Animalia	Chordata	Amphibia	Anura	Ceratophryidae	Ceratophrys	ornata	NA	UY	Rocha	Proximidades de la Laguna de Castillos	-34.25	-53.883333	NA	NA	NA	NA	NA	NA	NA	NA	NA	NA	NA	NA	NA	{"iucnStatus":"near threatened"}	https://doi.org/10.5479/si.23317515.134.1
Biodiversidata:UY:Amphibia:202	Ceratophrys ornata (Bell, 1843)	Bell, 1843	escuerzo grande	Animalia	Chordata	Amphibia	Anura	Ceratophryidae	Ceratophrys	ornata	NA	UY	San José	Barra de Santa Lucía	-34.780578	-56.354532	NA	NA	NA	NA	NA	NA	NA	NA	NA	NA	NA	NA	NA	{"iucnStatus":"near threatened"}	https://doi.org/10.5479/si.23317515.134.1
Biodiversidata:UY:Amphibia:203	Chthonerpeton indistinctum (Reinhardt and Lütken, 1862)	Reinhardt and Lütken, 1862	cecilia	Animalia	Chordata	Amphibia	Gymnophiona	Caeciliidae	Chthonerpeton	indistinctum	NA	UY	Rocha	Valizas	-34.341169	-53.786577	NA	NA	NA	NA	NA	NA	NA	NA	NA	NA	NA	NA	NA	{"iucnStatus":"least concern"}	https://doi.org/10.5479/si.23317515.134.1
Biodiversidata:UY:Amphibia:204	Chthonerpeton indistinctum (Reinhardt and Lütken, 1862)	Reinhardt and Lütken, 1862	cecilia	Animalia	Chordata	Amphibia	Gymnophiona	Caeciliidae	Chthonerpeton	indistinctum	NA	UY	Maldonado	Playa Las Delicias	-34.916114	-54.979843	NA	NA	NA	NA	NA	NA	NA	NA	NA	NA	NA	NA	NA	{"iucnStatus":"least concern"}	https://doi.org/10.5479/si.23317515.134.1
Biodiversidata:UY:Amphibia:205	Chthonerpeton indistinctum (Reinhardt and Lütken, 1862)	Reinhardt and Lütken, 1862	cecilia	Animalia	Chordata	Amphibia	Gymnophiona	Caeciliidae	Chthonerpeton	indistinctum	NA	UY	Canelones	Bañado Tropas Viejas Atlántida	-34.733333	-55.75	NA	NA	NA	NA	NA	NA	NA	NA	NA	NA	NA	NA	NA	{"iucnStatus":"least concern"}	https://doi.org/10.5479/si.23317515.134.1
Biodiversidata:UY:Amphibia:206	Chthonerpeton indistinctum (Reinhardt and Lütken, 1862)	Reinhardt and Lütken, 1862	cecilia	Animalia	Chordata	Amphibia	Gymnophiona	Caeciliidae	Chthonerpeton	indistinctum	NA	UY	Canelones	Bañados de Carrasco	-34.833333	-56.033333	NA	NA	NA	NA	NA	NA	NA	NA	NA	NA	NA	NA	NA	{"iucnStatus":"least concern"}	https://doi.org/10.5479/si.23317515.134.1
Biodiversidata:UY:Amphibia:207	Chthonerpeton indistinctum (Reinhardt and Lütken, 1862)	Reinhardt and Lütken, 1862	cecilia	Animalia	Chordata	Amphibia	Gymnophiona	Caeciliidae	Chthonerpeton	indistinctum	NA	UY	Canelones	Arroyo Carrasco	-34.882617	-56.033933	NA	NA	NA	NA	NA	NA	NA	NA	NA	NA	NA	NA	NA	{"iucnStatus":"least concern"}	https://doi.org/10.5479/si.23317515.134.1
Biodiversidata:UY:Amphibia:208	Chthonerpeton indistinctum (Reinhardt and Lütken, 1862)	Reinhardt and Lütken, 1862	cecilia	Animalia	Chordata	Amphibia	Gymnophiona	Caeciliidae	Chthonerpeton	indistinctum	NA	UY	Montevideo	Carrasco	-34.883333	-56.066667	NA	NA	NA	NA	NA	NA	NA	NA	NA	NA	NA	NA	NA	{"iucnStatus":"least concern"}	https://doi.org/10.5479/si.23317515.134.1
Biodiversidata:UY:Amphibia:209	Chthonerpeton indistinctum (Reinhardt and Lütken, 1862)	Reinhardt and Lütken, 1862	cecilia	Animalia	Chordata	Amphibia	Gymnophiona	Caeciliidae	Chthonerpeton	indistinctum	NA	UY	Montevideo	Playa Malvin	-34.866667	-56.116667	NA	NA	NA	NA	NA	NA	NA	NA	NA	NA	NA	NA	NA	{"iucnStatus":"least concern"}	https://doi.org/10.5479/si.23317515.134.1
Biodiversidata:UY:Amphibia:210	Chthonerpeton indistinctum (Reinhardt and Lütken, 1862)	Reinhardt and Lütken, 1862	cecilia	Animalia	Chordata	Amphibia	Gymnophiona	Caeciliidae	Chthonerpeton	indistinctum	NA	UY	Montevideo	Playa Pocitos	-34.912145	-56.145175	NA	NA	NA	NA	NA	NA	NA	NA	NA	NA	NA	NA	NA	{"iucnStatus":"least concern"}	https://doi.org/10.5479/si.23317515.134.1
Biodiversidata:UY:Amphibia:211	Chthonerpeton indistinctum (Reinhardt and Lütken, 1862)	Reinhardt and Lütken, 1862	cecilia	Animalia	Chordata	Amphibia	Gymnophiona	Caeciliidae	Chthonerpeton	indistinctum	NA	UY	Montevideo	Playa Ramirez	-34.9	-56.2	NA	NA	NA	NA	NA	NA	NA	NA	NA	NA	NA	NA	NA	{"iucnStatus":"least concern"}	https://doi.org/10.5479/si.23317515.134.1
Biodiversidata:UY:Amphibia:212	Chthonerpeton indistinctum (Reinhardt and Lütken, 1862)	Reinhardt and Lütken, 1862	cecilia	Animalia	Chordata	Amphibia	Gymnophiona	Caeciliidae	Chthonerpeton	indistinctum	NA	UY	San José	Playa Pascual	-34.748655	-56.454004	NA	NA	NA	NA	NA	NA	NA	NA	NA	NA	NA	NA	NA	{"iucnStatus":"least concern"}	https://doi.org/10.5479/si.23317515.134.1
Biodiversidata:UY:Amphibia:213	Chthonerpeton indistinctum (Reinhardt and Lütken, 1862)	Reinhardt and Lütken, 1862	cecilia	Animalia	Chordata	Amphibia	Gymnophiona	Caeciliidae	Chthonerpeton	indistinctum	NA	UY	San José	Arroyo del Tigre	-34.750187	-56.523912	NA	NA	NA	NA	NA	NA	NA	NA	NA	NA	NA	NA	NA	{"iucnStatus":"least concern"}	https://doi.org/10.5479/si.23317515.134.1
Biodiversidata:UY:Amphibia:214	Chthonerpeton indistinctum (Reinhardt and Lütken, 1862)	Reinhardt and Lütken, 1862	cecilia	Animalia	Chordata	Amphibia	Gymnophiona	Caeciliidae	Chthonerpeton	indistinctum	NA	UY	Durazno	Durazno	-33.366667	-56.566667	NA	NA	NA	NA	NA	NA	NA	NA	NA	NA	NA	NA	NA	{"iucnStatus":"least concern"}	https://doi.org/10.5479/si.23317515.134.1
Biodiversidata:UY:Amphibia:215	Chthonerpeton indistinctum (Reinhardt and Lütken, 1862)	Reinhardt and Lütken, 1862	cecilia	Animalia	Chordata	Amphibia	Gymnophiona	Caeciliidae	Chthonerpeton	indistinctum	NA	UY	San José	Balneario Kiyú	-34.696797	-56.749772	NA	NA	NA	NA	NA	NA	NA	NA	NA	NA	NA	NA	NA	{"iucnStatus":"least concern"}	https://doi.org/10.5479/si.23317515.134.1
Biodiversidata:UY:Amphibia:216	Elachistocleis bicolor (Guérin-Méneville, 1838)	Guérin-Méneville, 1838	sapito oval	Animalia	Chordata	Amphibia	Anura	Microhylidae	Elachistocleis	bicolor	NA	UY	Cerro Largo	Río Tacuarí	-32.75	-53.366667	NA	NA	NA	NA	NA	NA	NA	NA	NA	NA	NA	NA	NA	{"iucnStatus":"least concern"}	https://doi.org/10.5479/si.23317515.134.1
Biodiversidata:UY:Amphibia:217	Elachistocleis bicolor (Guérin-Méneville, 1838)	Guérin-Méneville, 1838	sapito oval	Animalia	Chordata	Amphibia	Anura	Microhylidae	Elachistocleis	bicolor	NA	UY	Rocha	La Coronilla	-33.85	-53.5	NA	NA	NA	NA	NA	NA	NA	NA	NA	NA	NA	NA	NA	{"iucnStatus":"least concern"}	https://doi.org/10.5479/si.23317515.134.1
Biodiversidata:UY:Amphibia:218	Elachistocleis bicolor (Guérin-Méneville, 1838)	Guérin-Méneville, 1838	sapito oval	Animalia	Chordata	Amphibia	Anura	Microhylidae	Elachistocleis	bicolor	NA	UY	Rocha	Sierras de San Miguel	-33.7	-53.583333	NA	NA	NA	NA	NA	NA	NA	NA	NA	NA	NA	NA	NA	{"iucnStatus":"least concern"}	https://doi.org/10.5479/si.23317515.134.1
Biodiversidata:UY:Amphibia:219	Elachistocleis bicolor (Guérin-Méneville, 1838)	Guérin-Méneville, 1838	sapito oval	Animalia	Chordata	Amphibia	Anura	Microhylidae	Elachistocleis	bicolor	NA	UY	Rocha	Paraje Isla Larga	-33.733333	-53.666667	NA	NA	NA	NA	NA	NA	NA	NA	NA	NA	NA	NA	NA	{"iucnStatus":"least concern"}	https://doi.org/10.5479/si.23317515.134.1
Biodiversidata:UY:Amphibia:220	Elachistocleis bicolor (Guérin-Méneville, 1838)	Guérin-Méneville, 1838	sapito oval	Animalia	Chordata	Amphibia	Anura	Microhylidae	Elachistocleis	bicolor	NA	UY	Rocha	Aguas Dulces	-34.275516	-53.779259	NA	NA	NA	NA	NA	NA	NA	NA	NA	NA	NA	NA	NA	{"iucnStatus":"least concern"}	https://doi.org/10.5479/si.23317515.134.1
Biodiversidata:UY:Amphibia:221	Elachistocleis bicolor (Guérin-Méneville, 1838)	Guérin-Méneville, 1838	sapito oval	Animalia	Chordata	Amphibia	Anura	Microhylidae	Elachistocleis	bicolor	NA	UY	Rocha	Laguna de Castillos	-34.25	-53.883333	NA	NA	NA	NA	NA	NA	NA	NA	NA	NA	NA	NA	NA	{"iucnStatus":"least concern"}	https://doi.org/10.5479/si.23317515.134.1
Biodiversidata:UY:Amphibia:222	Elachistocleis bicolor (Guérin-Méneville, 1838)	Guérin-Méneville, 1838	sapito oval	Animalia	Chordata	Amphibia	Anura	Microhylidae	Elachistocleis	bicolor	NA	UY	Cerro Largo	Sierra de Vaz 20 Km al SE de Melo	-32.6	-54.116667	NA	NA	NA	NA	NA	NA	NA	NA	NA	NA	NA	NA	NA	{"iucnStatus":"least concern"}	https://doi.org/10.5479/si.23317515.134.1
Biodiversidata:UY:Amphibia:223	Elachistocleis bicolor (Guérin-Méneville, 1838)	Guérin-Méneville, 1838	sapito oval	Animalia	Chordata	Amphibia	Anura	Microhylidae	Elachistocleis	bicolor	NA	UY	Rocha	Arroyo Rocha próximo a Rocha	-34.483333	-54.333333	NA	NA	NA	NA	NA	NA	NA	NA	NA	NA	NA	NA	NA	{"iucnStatus":"least concern"}	https://doi.org/10.5479/si.23317515.134.1
Biodiversidata:UY:Amphibia:224	Elachistocleis bicolor (Guérin-Méneville, 1838)	Guérin-Méneville, 1838	sapito oval	Animalia	Chordata	Amphibia	Anura	Microhylidae	Elachistocleis	bicolor	NA	UY	Rocha	Rocha	-34.483333	-54.333333	NA	NA	NA	NA	NA	NA	NA	NA	NA	NA	NA	NA	NA	{"iucnStatus":"least concern"}	https://doi.org/10.5479/si.23317515.134.1
Biodiversidata:UY:Amphibia:225	Elachistocleis bicolor (Guérin-Méneville, 1838)	Guérin-Méneville, 1838	sapito oval	Animalia	Chordata	Amphibia	Anura	Microhylidae	Elachistocleis	bicolor	NA	UY	Treinta y Tres	Estancia Doña Alba 16 Km al NW de Isla Patrulla	-32.933333	-54.616667	NA	NA	NA	NA	NA	NA	NA	NA	NA	NA	NA	NA	NA	{"iucnStatus":"least concern"}	https://doi.org/10.5479/si.23317515.134.1
Biodiversidata:UY:Amphibia:226	Elachistocleis bicolor (Guérin-Méneville, 1838)	Guérin-Méneville, 1838	sapito oval	Animalia	Chordata	Amphibia	Anura	Microhylidae	Elachistocleis	bicolor	NA	UY	Maldonado	Terreno Escuela de Silvicultura Aiguá	-34.183333	-54.766667	NA	NA	NA	NA	NA	NA	NA	NA	NA	NA	NA	NA	NA	{"iucnStatus":"least concern"}	https://doi.org/10.5479/si.23317515.134.1
Biodiversidata:UY:Amphibia:227	Elachistocleis bicolor (Guérin-Méneville, 1838)	Guérin-Méneville, 1838	sapito oval	Animalia	Chordata	Amphibia	Anura	Microhylidae	Elachistocleis	bicolor	NA	UY	Maldonado	Sierra de las Cañas Próximo Cerro Cordillera	-34.583333	-54.783333	NA	NA	NA	NA	NA	NA	NA	NA	NA	NA	NA	NA	NA	{"iucnStatus":"least concern"}	https://doi.org/10.5479/si.23317515.134.1
Biodiversidata:UY:Amphibia:228	Elachistocleis bicolor (Guérin-Méneville, 1838)	Guérin-Méneville, 1838	sapito oval	Animalia	Chordata	Amphibia	Anura	Microhylidae	Elachistocleis	bicolor	NA	UY	Lavalleja	Ruta de Minas a Treinta y Tres Km 175	-34	-54.833333	NA	NA	NA	NA	NA	NA	NA	NA	NA	NA	NA	NA	NA	{"iucnStatus":"least concern"}	https://doi.org/10.5479/si.23317515.134.1
Biodiversidata:UY:Amphibia:229	Elachistocleis bicolor (Guérin-Méneville, 1838)	Guérin-Méneville, 1838	sapito oval	Animalia	Chordata	Amphibia	Anura	Microhylidae	Elachistocleis	bicolor	NA	UY	Treinta y Tres	Santa Clara de Olimar	-32.922608	-54.94379	NA	NA	NA	NA	NA	NA	NA	NA	NA	NA	NA	NA	NA	{"iucnStatus":"least concern"}	https://doi.org/10.5479/si.23317515.134.1
Biodiversidata:UY:Amphibia:230	Elachistocleis bicolor (Guérin-Méneville, 1838)	Guérin-Méneville, 1838	sapito oval	Animalia	Chordata	Amphibia	Anura	Microhylidae	Elachistocleis	bicolor	NA	UY	Lavalleja	Cerro Penitente	-34.333333	-55.116667	NA	NA	NA	NA	NA	NA	NA	NA	NA	NA	NA	NA	NA	{"iucnStatus":"least concern"}	https://doi.org/10.5479/si.23317515.134.1
Biodiversidata:UY:Amphibia:231	Elachistocleis bicolor (Guérin-Méneville, 1838)	Guérin-Méneville, 1838	sapito oval	Animalia	Chordata	Amphibia	Anura	Microhylidae	Elachistocleis	bicolor	NA	UY	Lavalleja	Arroyo Campanero Minas	-34.3	-55.25	NA	NA	NA	NA	NA	NA	NA	NA	NA	NA	NA	NA	NA	{"iucnStatus":"least concern"}	https://doi.org/10.5479/si.23317515.134.1
Biodiversidata:UY:Amphibia:232	Elachistocleis bicolor (Guérin-Méneville, 1838)	Guérin-Méneville, 1838	sapito oval	Animalia	Chordata	Amphibia	Anura	Microhylidae	Elachistocleis	bicolor	NA	UY	Maldonado	Cerro Pan de Azúcar	-34.833333	-55.266667	NA	NA	NA	NA	NA	NA	NA	NA	NA	NA	NA	NA	NA	{"iucnStatus":"least concern"}	https://doi.org/10.5479/si.23317515.134.1
Biodiversidata:UY:Amphibia:233	Elachistocleis bicolor (Guérin-Méneville, 1838)	Guérin-Méneville, 1838	sapito oval	Animalia	Chordata	Amphibia	Anura	Microhylidae	Elachistocleis	bicolor	NA	UY	Maldonado	Balneario Las Flores	-34.8	-55.3	NA	NA	NA	NA	NA	NA	NA	NA	NA	NA	NA	NA	NA	{"iucnStatus":"least concern"}	https://doi.org/10.5479/si.23317515.134.1
Biodiversidata:UY:Amphibia:234	Elachistocleis bicolor (Guérin-Méneville, 1838)	Guérin-Méneville, 1838	sapito oval	Animalia	Chordata	Amphibia	Anura	Microhylidae	Elachistocleis	bicolor	NA	UY	Maldonado	Cerro de Animas	-34.7	-55.316667	NA	NA	NA	NA	NA	NA	NA	NA	NA	NA	NA	NA	NA	{"iucnStatus":"least concern"}	https://doi.org/10.5479/si.23317515.134.1
Biodiversidata:UY:Amphibia:235	Elachistocleis bicolor (Guérin-Méneville, 1838)	Guérin-Méneville, 1838	sapito oval	Animalia	Chordata	Amphibia	Anura	Microhylidae	Elachistocleis	bicolor	NA	UY	Maldonado	Sierra de Animas	-34.7	-55.316667	NA	NA	NA	NA	NA	NA	NA	NA	NA	NA	NA	NA	NA	{"iucnStatus":"least concern"}	https://doi.org/10.5479/si.23317515.134.1
Biodiversidata:UY:Amphibia:236	Elachistocleis bicolor (Guérin-Méneville, 1838)	Guérin-Méneville, 1838	sapito oval	Animalia	Chordata	Amphibia	Anura	Microhylidae	Elachistocleis	bicolor	NA	UY	Durazno	Arroyo del Cordobés	-32.5	-55.316667	NA	NA	NA	NA	NA	NA	NA	NA	NA	NA	NA	NA	NA	{"iucnStatus":"least concern"}	https://doi.org/10.5479/si.23317515.134.1
Biodiversidata:UY:Amphibia:237	Elachistocleis bicolor (Guérin-Méneville, 1838)	Guérin-Méneville, 1838	sapito oval	Animalia	Chordata	Amphibia	Anura	Microhylidae	Elachistocleis	bicolor	NA	UY	Maldonado	Balneario Solís	-34.783333	-55.366667	NA	NA	NA	NA	NA	NA	NA	NA	NA	NA	NA	NA	NA	{"iucnStatus":"least concern"}	https://doi.org/10.5479/si.23317515.134.1
Biodiversidata:UY:Amphibia:238	Elachistocleis bicolor (Guérin-Méneville, 1838)	Guérin-Méneville, 1838	sapito oval	Animalia	Chordata	Amphibia	Anura	Microhylidae	Elachistocleis	bicolor	NA	UY	Durazno	Rincón de las Piedras 3 Km al NW de Estación Km 329 Ruta a Blanquillos	-32.45	-55.433333	NA	NA	NA	NA	NA	NA	NA	NA	NA	NA	NA	NA	NA	{"iucnStatus":"least concern"}	https://doi.org/10.5479/si.23317515.134.1
Biodiversidata:UY:Amphibia:239	Leptodactylus latinasus (Jiménez de la Espada, 1875)	Jiménez de la Espada, 1875	rana piadora	Animalia	Chordata	Amphibia	Anura	Leptodactylidae	Leptodactylus	latinasus	NA	UY	Rivera	Arroyo Carpinteria	-31.433333	-55.866667	NA	NA	NA	NA	NA	NA	NA	NA	NA	NA	NA	NA	NA	{"iucnStatus":"least concern"}	https://doi.org/10.5479/si.23317515.134.1
Biodiversidata:UY:Amphibia:240	Leptodactylus mystacinus (Burmeister, 1861)	Burmeister, 1861	rana de bigotes	Animalia	Chordata	Amphibia	Anura	Leptodactylidae	Leptodactylus	mystacinus	NA	UY	Rivera	Arroyo Carpinteria	-31.433333	-55.866667	NA	NA	NA	NA	NA	NA	NA	NA	NA	NA	NA	NA	NA	{"iucnStatus":"least concern"}	https://doi.org/10.5479/si.23317515.134.1
Biodiversidata:UY:Amphibia:241	Boana pulchella (Duméril and Bibron, 1841)	Duméril and Bibron, 1841	rana trepadora	Animalia	Chordata	Amphibia	Anura	Hylidae	Boana	pulchella	NA	UY	Rivera	Arroyo Carpintería	-31.433333	-55.866667	NA	NA	NA	NA	NA	NA	NA	NA	NA	NA	NA	NA	NA	{"iucnStatus":"not evaluated"}	https://doi.org/10.5479/si.23317515.134.1
Biodiversidata:UY:Amphibia:242	Leptodactylus gracilis (Duméril and Bibron, 1840)	Duméril and Bibron, 1840	rana saltadora	Animalia	Chordata	Amphibia	Anura	Leptodactylidae	Leptodactylus	gracilis	NA	UY	Rivera	Arroyo Carpintería	-31.433333	-55.866667	NA	NA	NA	NA	NA	NA	NA	NA	NA	NA	NA	NA	NA	{"iucnStatus":"least concern"}	https://doi.org/10.5479/si.23317515.134.1
Biodiversidata:UY:Amphibia:243	Elachistocleis bicolor (Guérin-Méneville, 1838)	Guérin-Méneville, 1838	sapito oval	Animalia	Chordata	Amphibia	Anura	Microhylidae	Elachistocleis	bicolor	NA	UY	Canelones	Balneario Los Titanes	-34.776885	-55.578136	NA	NA	NA	NA	NA	NA	NA	NA	NA	NA	NA	NA	NA	{"iucnStatus":"least concern"}	https://doi.org/10.5479/si.23317515.134.1
Biodiversidata:UY:Amphibia:244	Elachistocleis bicolor (Guérin-Méneville, 1838)	Guérin-Méneville, 1838	sapito oval	Animalia	Chordata	Amphibia	Anura	Microhylidae	Elachistocleis	bicolor	NA	UY	Durazno	La Paloma	-32.716667	-55.6	NA	NA	NA	NA	NA	NA	NA	NA	NA	NA	NA	NA	NA	{"iucnStatus":"least concern"}	https://doi.org/10.5479/si.23317515.134.1
Biodiversidata:UY:Amphibia:245	Limnomedusa macroglossa (Duméril and Bibron, 1841)	Duméril and Bibron, 1841	rana de las piedras	Animalia	Chordata	Amphibia	Anura	Cycloramphidae	Limnomedusa	macroglossa	NA	UY	Rivera	Arroyo Carpintería	-31.433333	-55.866667	NA	NA	NA	NA	NA	NA	NA	NA	NA	NA	NA	NA	NA	{"iucnStatus":"least concern"}	https://doi.org/10.5479/si.23317515.134.1
Biodiversidata:UY:Amphibia:246	Elachistocleis bicolor (Guérin-Méneville, 1838)	Guérin-Méneville, 1838	sapito oval	Animalia	Chordata	Amphibia	Anura	Microhylidae	Elachistocleis	bicolor	NA	UY	Canelones	Parque del Plata	-34.733333	-55.7	NA	NA	NA	NA	NA	NA	NA	NA	NA	NA	NA	NA	NA	{"iucnStatus":"least concern"}	https://doi.org/10.5479/si.23317515.134.1
Biodiversidata:UY:Amphibia:247	Elachistocleis bicolor (Guérin-Méneville, 1838)	Guérin-Méneville, 1838	sapito oval	Animalia	Chordata	Amphibia	Anura	Microhylidae	Elachistocleis	bicolor	NA	UY	Tacuarembó	Paso Baltasar	-31.716667	-55.8	NA	NA	NA	NA	NA	NA	NA	NA	NA	NA	NA	NA	NA	{"iucnStatus":"least concern"}	https://doi.org/10.5479/si.23317515.134.1
Biodiversidata:UY:Amphibia:248	Odontophrynus americanus (Duméril and Bibron, 1841)	Duméril and Bibron, 1841	escuerzo chico	Animalia	Chordata	Amphibia	Anura	Cycloramphidae	Odontophrynus	americanus	NA	UY	Rivera	Arroyo Carpintería	-31.433333	-55.866667	NA	NA	NA	NA	NA	NA	NA	NA	NA	NA	NA	NA	NA	{"iucnStatus":"least concern"}	https://doi.org/10.5479/si.23317515.134.1
Biodiversidata:UY:Amphibia:249	Elachistocleis bicolor (Guérin-Méneville, 1838)	Guérin-Méneville, 1838	sapito oval	Animalia	Chordata	Amphibia	Anura	Microhylidae	Elachistocleis	bicolor	NA	UY	Canelones	Parque Roosevelt	-34.816667	-56.016667	NA	NA	NA	NA	NA	NA	NA	NA	NA	NA	NA	NA	NA	{"iucnStatus":"least concern"}	https://doi.org/10.5479/si.23317515.134.1
Biodiversidata:UY:Amphibia:250	Elachistocleis bicolor (Guérin-Méneville, 1838)	Guérin-Méneville, 1838	sapito oval	Animalia	Chordata	Amphibia	Anura	Microhylidae	Elachistocleis	bicolor	NA	UY	Artigas	Arroyo de la Invernada	-30.802385	-56.01991	NA	NA	NA	NA	NA	NA	NA	NA	NA	NA	NA	NA	NA	{"iucnStatus":"least concern"}	https://doi.org/10.5479/si.23317515.134.1
Biodiversidata:UY:Amphibia:251	Elachistocleis bicolor (Guérin-Méneville, 1838)	Guérin-Méneville, 1838	sapito oval	Animalia	Chordata	Amphibia	Anura	Microhylidae	Elachistocleis	bicolor	NA	UY	Canelones	Aeropuerto de Carrasco	-34.816667	-56.033333	NA	NA	NA	NA	NA	NA	NA	NA	NA	NA	NA	NA	NA	{"iucnStatus":"least concern"}	https://doi.org/10.5479/si.23317515.134.1
Biodiversidata:UY:Amphibia:252	Elachistocleis bicolor (Guérin-Méneville, 1838)	Guérin-Méneville, 1838	sapito oval	Animalia	Chordata	Amphibia	Anura	Microhylidae	Elachistocleis	bicolor	NA	UY	Durazno	Arroyo del Estado	-32.533333	-56.033333	NA	NA	NA	NA	NA	NA	NA	NA	NA	NA	NA	NA	NA	{"iucnStatus":"least concern"}	https://doi.org/10.5479/si.23317515.134.1
Biodiversidata:UY:Amphibia:253	Elachistocleis bicolor (Guérin-Méneville, 1838)	Guérin-Méneville, 1838	sapito oval	Animalia	Chordata	Amphibia	Anura	Microhylidae	Elachistocleis	bicolor	NA	UY	Montevideo	Carrasco	-34.883333	-56.05	NA	NA	NA	NA	NA	NA	NA	NA	NA	NA	NA	NA	NA	{"iucnStatus":"least concern"}	https://doi.org/10.5479/si.23317515.134.1
Biodiversidata:UY:Amphibia:254	Elachistocleis bicolor (Guérin-Méneville, 1838)	Guérin-Méneville, 1838	sapito oval	Animalia	Chordata	Amphibia	Anura	Microhylidae	Elachistocleis	bicolor	NA	UY	Tacuarembó	Ruta 5 Km 371	-32	-56.083333	NA	NA	NA	NA	NA	NA	NA	NA	NA	NA	NA	NA	NA	{"iucnStatus":"least concern"}	https://doi.org/10.5479/si.23317515.134.1
Biodiversidata:UY:Amphibia:255	Elachistocleis bicolor (Guérin-Méneville, 1838)	Guérin-Méneville, 1838	sapito oval	Animalia	Chordata	Amphibia	Anura	Microhylidae	Elachistocleis	bicolor	NA	UY	Tacuarembó	Rincón de la Vassoura	-31.266667	-56.15	NA	NA	NA	NA	NA	NA	NA	NA	NA	NA	NA	NA	NA	{"iucnStatus":"least concern"}	https://doi.org/10.5479/si.23317515.134.1
Biodiversidata:UY:Amphibia:256	Elachistocleis bicolor (Guérin-Méneville, 1838)	Guérin-Méneville, 1838	sapito oval	Animalia	Chordata	Amphibia	Anura	Microhylidae	Elachistocleis	bicolor	NA	UY	Tacuarembó	Cementerio de los Rosarios Valle Eden	-31.816667	-56.166667	NA	NA	NA	NA	NA	NA	NA	NA	NA	NA	NA	NA	NA	{"iucnStatus":"least concern"}	https://doi.org/10.5479/si.23317515.134.1
Biodiversidata:UY:Amphibia:257	Elachistocleis bicolor (Guérin-Méneville, 1838)	Guérin-Méneville, 1838	sapito oval	Animalia	Chordata	Amphibia	Anura	Microhylidae	Elachistocleis	bicolor	NA	UY	Tacuarembó	Tambores	-31.85	-56.25	NA	NA	NA	NA	NA	NA	NA	NA	NA	NA	NA	NA	NA	{"iucnStatus":"least concern"}	https://doi.org/10.5479/si.23317515.134.1
Biodiversidata:UY:Amphibia:258	Elachistocleis bicolor (Guérin-Méneville, 1838)	Guérin-Méneville, 1838	sapito oval	Animalia	Chordata	Amphibia	Anura	Microhylidae	Elachistocleis	bicolor	NA	UY	Montevideo	Cerro	-34.9	-56.266667	NA	NA	NA	NA	NA	NA	NA	NA	NA	NA	NA	NA	NA	{"iucnStatus":"least concern"}	https://doi.org/10.5479/si.23317515.134.1
Biodiversidata:UY:Amphibia:259	Elachistocleis bicolor (Guérin-Méneville, 1838)	Guérin-Méneville, 1838	sapito oval	Animalia	Chordata	Amphibia	Anura	Microhylidae	Elachistocleis	bicolor	NA	UY	Canelones	Canelones	-34.5	-56.283333	NA	NA	NA	NA	NA	NA	NA	NA	NA	NA	NA	NA	NA	{"iucnStatus":"least concern"}	https://doi.org/10.5479/si.23317515.134.1
Biodiversidata:UY:Amphibia:260	Elachistocleis bicolor (Guérin-Méneville, 1838)	Guérin-Méneville, 1838	sapito oval	Animalia	Chordata	Amphibia	Anura	Microhylidae	Elachistocleis	bicolor	NA	UY	Canelones	Aguas Corrientes	-34.516667	-56.4	NA	NA	NA	NA	NA	NA	NA	NA	NA	NA	NA	NA	NA	{"iucnStatus":"least concern"}	https://doi.org/10.5479/si.23317515.134.1
Biodiversidata:UY:Amphibia:261	Elachistocleis bicolor (Guérin-Méneville, 1838)	Guérin-Méneville, 1838	sapito oval	Animalia	Chordata	Amphibia	Anura	Microhylidae	Elachistocleis	bicolor	NA	UY	San José	Playa Pascual	-34.748655	-56.454004	NA	NA	NA	NA	NA	NA	NA	NA	NA	NA	NA	NA	NA	{"iucnStatus":"least concern"}	https://doi.org/10.5479/si.23317515.134.1
Biodiversidata:UY:Amphibia:262	Elachistocleis bicolor (Guérin-Méneville, 1838)	Guérin-Méneville, 1838	sapito oval	Animalia	Chordata	Amphibia	Anura	Microhylidae	Elachistocleis	bicolor	NA	UY	Río Negro	Arroyo Salsipuedes Estación Francia	-32.566667	-56.583333	NA	NA	NA	NA	NA	NA	NA	NA	NA	NA	NA	NA	NA	{"iucnStatus":"least concern"}	https://doi.org/10.5479/si.23317515.134.1
Biodiversidata:UY:Amphibia:263	Elachistocleis bicolor (Guérin-Méneville, 1838)	Guérin-Méneville, 1838	sapito oval	Animalia	Chordata	Amphibia	Anura	Microhylidae	Elachistocleis	bicolor	NA	UY	Río Negro	Estación Francia Km 308	-32.55	-56.616667	NA	NA	NA	NA	NA	NA	NA	NA	NA	NA	NA	NA	NA	{"iucnStatus":"least concern"}	https://doi.org/10.5479/si.23317515.134.1
Biodiversidata:UY:Amphibia:264	Elachistocleis bicolor (Guérin-Méneville, 1838)	Guérin-Méneville, 1838	sapito oval	Animalia	Chordata	Amphibia	Anura	Microhylidae	Elachistocleis	bicolor	NA	UY	San José	Sierra de Mahoma	-34.066667	-56.883333	NA	NA	NA	NA	NA	NA	NA	NA	NA	NA	NA	NA	NA	{"iucnStatus":"least concern"}	https://doi.org/10.5479/si.23317515.134.1
Biodiversidata:UY:Amphibia:265	Elachistocleis bicolor (Guérin-Méneville, 1838)	Guérin-Méneville, 1838	sapito oval	Animalia	Chordata	Amphibia	Anura	Microhylidae	Elachistocleis	bicolor	NA	UY	San José	Establecimiento El Relincho 5 Km al NE de Ecilda Paullier	-34.333333	-57	NA	NA	NA	NA	NA	NA	NA	NA	NA	NA	NA	NA	NA	{"iucnStatus":"least concern"}	https://doi.org/10.5479/si.23317515.134.1
Biodiversidata:UY:Amphibia:266	Elachistocleis bicolor (Guérin-Méneville, 1838)	Guérin-Méneville, 1838	sapito oval	Animalia	Chordata	Amphibia	Anura	Microhylidae	Elachistocleis	bicolor	NA	UY	Salto	Termas del Arapey	-30.933333	-57.5	NA	NA	NA	NA	NA	NA	NA	NA	NA	NA	NA	NA	NA	{"iucnStatus":"least concern"}	https://doi.org/10.5479/si.23317515.134.1
Biodiversidata:UY:Amphibia:267	Elachistocleis bicolor (Guérin-Méneville, 1838)	Guérin-Méneville, 1838	sapito oval	Animalia	Chordata	Amphibia	Anura	Microhylidae	Elachistocleis	bicolor	NA	UY	Colonia	Santa Ana Artilleros	-34.425605	-57.580278	NA	NA	NA	NA	NA	NA	NA	NA	NA	NA	NA	NA	NA	{"iucnStatus":"least concern"}	https://doi.org/10.5479/si.23317515.134.1
Biodiversidata:UY:Amphibia:268	Elachistocleis bicolor (Guérin-Méneville, 1838)	Guérin-Méneville, 1838	sapito oval	Animalia	Chordata	Amphibia	Anura	Microhylidae	Elachistocleis	bicolor	NA	UY	Artigas	Bella Unión	-30.25	-57.583333	NA	NA	NA	NA	NA	NA	NA	NA	NA	NA	NA	NA	NA	{"iucnStatus":"least concern"}	https://doi.org/10.5479/si.23317515.134.1
Biodiversidata:UY:Amphibia:269	Elachistocleis bicolor (Guérin-Méneville, 1838)	Guérin-Méneville, 1838	sapito oval	Animalia	Chordata	Amphibia	Anura	Microhylidae	Elachistocleis	bicolor	NA	UY	Salto	Barra del Arroyo Yacuy	-30.783333	-57.733333	NA	NA	NA	NA	NA	NA	NA	NA	NA	NA	NA	NA	NA	{"iucnStatus":"least concern"}	https://doi.org/10.5479/si.23317515.134.1
Biodiversidata:UY:Amphibia:270	Elachistocleis bicolor (Guérin-Méneville, 1838)	Guérin-Méneville, 1838	sapito oval	Animalia	Chordata	Amphibia	Anura	Microhylidae	Elachistocleis	bicolor	NA	UY	Salto	Puesto Policial a la entrada de Salto	-31.4	-57.966667	NA	NA	NA	NA	NA	NA	NA	NA	NA	NA	NA	NA	NA	{"iucnStatus":"least concern"}	https://doi.org/10.5479/si.23317515.134.1
Biodiversidata:UY:Amphibia:271	Elachistocleis bicolor (Guérin-Méneville, 1838)	Guérin-Méneville, 1838	sapito oval	Animalia	Chordata	Amphibia	Anura	Microhylidae	Elachistocleis	bicolor	NA	UY	Salto	Ciudad de Salto	-31.383333	-57.966667	NA	NA	NA	NA	NA	NA	NA	NA	NA	NA	NA	NA	NA	{"iucnStatus":"least concern"}	https://doi.org/10.5479/si.23317515.134.1
Biodiversidata:UY:Amphibia:272	Elachistocleis bicolor (Guérin-Méneville, 1838)	Guérin-Méneville, 1838	sapito oval	Animalia	Chordata	Amphibia	Anura	Microhylidae	Elachistocleis	bicolor	NA	UY	Soriano	Estancia Asencio Costa del Río Negro Frente a la Isla de las Cañas	-33.3	-58.083333	NA	NA	NA	NA	NA	NA	NA	NA	NA	NA	NA	NA	NA	{"iucnStatus":"least concern"}	https://doi.org/10.5479/si.23317515.134.1
Biodiversidata:UY:Amphibia:273	Elachistocleis bicolor (Guérin-Méneville, 1838)	Guérin-Méneville, 1838	sapito oval	Animalia	Chordata	Amphibia	Anura	Microhylidae	Elachistocleis	bicolor	NA	UY	Río Negro	Boca del Arroyo Negro	-32.483333	-58.183333	NA	NA	NA	NA	NA	NA	NA	NA	NA	NA	NA	NA	NA	{"iucnStatus":"least concern"}	https://doi.org/10.5479/si.23317515.134.1
Biodiversidata:UY:Amphibia:274	Physalaemus biligonigerus (Cope, 1861)	Cope, 1861	ranita de cuatro ojos	Animalia	Chordata	Amphibia	Anura	Leiuperidae	Physalaemus	biligonigerus	NA	UY	Rivera	Arroyo Carpintería	-31.433333	-55.866667	NA	NA	NA	NA	NA	NA	NA	NA	NA	NA	NA	NA	NA	{"iucnStatus":"least concern"}	https://doi.org/10.5479/si.23317515.134.1
Biodiversidata:UY:Amphibia:275	Dendropsophus minutus (Peters, 1872)	Peters, 1872	ranita rayada	Animalia	Chordata	Amphibia	Anura	Hylidae	Dendropsophus	minutus	NA	UY	Cerro Largo	Camino a la Sierra entre Ruta 26 rumbo a Paso Centurión zona del poblado Las Cañas a 22 Km de la Ruta pasando Escuela Rural frente a Comisaria de Seccional 12	-32.216667	-53.966667	NA	NA	NA	NA	NA	NA	NA	NA	NA	NA	NA	NA	NA	{"iucnStatus":"least concern"}	https://doi.org/10.5479/si.23317515.134.1
Biodiversidata:UY:Amphibia:276	Dendropsophus minutus (Peters, 1872)	Peters, 1872	ranita rayada	Animalia	Chordata	Amphibia	Anura	Hylidae	Dendropsophus	minutus	NA	UY	Cerro Largo	12 al W hacia el Establecimiento Cerro Largo	-32.283333	-54.216667	NA	NA	NA	NA	NA	NA	NA	NA	NA	NA	NA	NA	NA	{"iucnStatus":"least concern"}	https://doi.org/10.5479/si.23317515.134.1
Biodiversidata:UY:Amphibia:277	Dendropsophus minutus (Peters, 1872)	Peters, 1872	ranita rayada	Animalia	Chordata	Amphibia	Anura	Hylidae	Dendropsophus	minutus	NA	UY	Cerro Largo	Camino a Tres Cruces a 14 Km de la Ruta 8	-32.283333	-54.233333	NA	NA	NA	NA	NA	NA	NA	NA	NA	NA	NA	NA	NA	{"iucnStatus":"least concern"}	https://doi.org/10.5479/si.23317515.134.1
Biodiversidata:UY:Amphibia:278	Dendropsophus minutus (Peters, 1872)	Peters, 1872	ranita rayada	Animalia	Chordata	Amphibia	Anura	Hylidae	Dendropsophus	minutus	NA	UY	Cerro Largo	Camino Tres Cruces izquierda del camino a Estancia Manantiales pasando el Río Tacuarí 2 Km al SW	-32.3	-54.25	NA	NA	NA	NA	NA	NA	NA	NA	NA	NA	NA	NA	NA	{"iucnStatus":"least concern"}	https://doi.org/10.5479/si.23317515.134.1
Biodiversidata:UY:Amphibia:279	Dendropsophus minutus (Peters, 1872)	Peters, 1872	ranita rayada	Animalia	Chordata	Amphibia	Anura	Hylidae	Dendropsophus	minutus	NA	UY	Cerro Largo	Camino a Estancia Las Rocas Tres Cruces Zona de cafiada de Paso Hondo	-32.316667	-54.266667	NA	NA	NA	NA	NA	NA	NA	NA	NA	NA	NA	NA	NA	{"iucnStatus":"least concern"}	https://doi.org/10.5479/si.23317515.134.1
Biodiversidata:UY:Amphibia:280	Dendropsophus nanus (Boulenger, 1889)	Boulenger, 1889	ranita enana del chaco	Animalia	Chordata	Amphibia	Anura	Hylidae	Dendropsophus	nanus	NA	UY	Artigas	CALNU	-30.25	-57.583333	NA	NA	NA	NA	NA	NA	NA	NA	NA	NA	NA	NA	NA	{"iucnStatus":"least concern"}	https://doi.org/10.5479/si.23317515.134.1
Biodiversidata:UY:Amphibia:281	Dendropsophus nanus (Boulenger, 1889)	Boulenger, 1889	ranita enana del chaco	Animalia	Chordata	Amphibia	Anura	Hylidae	Dendropsophus	nanus	NA	UY	Salto	Barra del Arroyo Yacuy	-30.783333	-57.733333	NA	NA	NA	NA	NA	NA	NA	NA	NA	NA	NA	NA	NA	{"iucnStatus":"least concern"}	https://doi.org/10.5479/si.23317515.134.1
Biodiversidata:UY:Amphibia:282	Dendropsophus nanus (Boulenger, 1889)	Boulenger, 1889	ranita enana del chaco	Animalia	Chordata	Amphibia	Anura	Hylidae	Dendropsophus	nanus	NA	UY	Artigas	Colonia San Gregorio Río Uruguay	-30.55	-57.816667	NA	NA	NA	NA	NA	NA	NA	NA	NA	NA	NA	NA	NA	{"iucnStatus":"least concern"}	https://doi.org/10.5479/si.23317515.134.1
Biodiversidata:UY:Amphibia:283	Dendropsophus nanus (Boulenger, 1889)	Boulenger, 1889	ranita enana del chaco	Animalia	Chordata	Amphibia	Anura	Hylidae	Dendropsophus	nanus	NA	UY	Salto	El Espinillar	-30.954819	-57.845461	NA	NA	NA	NA	NA	NA	NA	NA	NA	NA	NA	NA	NA	{"iucnStatus":"least concern"}	https://doi.org/10.5479/si.23317515.134.1
Biodiversidata:UY:Amphibia:284	Boana pulchella (Duméril and Bibron, 1841)	Duméril and Bibron, 1841	rana trepadora	Animalia	Chordata	Amphibia	Anura	Hylidae	Boana	pulchella	NA	UY	Rocha	Laguna Negra	-34	-53.583333	NA	NA	NA	NA	NA	NA	NA	NA	NA	NA	NA	NA	NA	{"iucnStatus":"not evaluated"}	https://doi.org/10.5479/si.23317515.134.1
Biodiversidata:UY:Amphibia:285	Boana pulchella (Duméril and Bibron, 1841)	Duméril and Bibron, 1841	rana trepadora	Animalia	Chordata	Amphibia	Anura	Hylidae	Boana	pulchella	NA	UY	Rocha	Paraje Isla Larga Sierra de San Miguel al Sur del pueblo 18 de Julio a 30 Km del Chuy	-33.7	-53.583333	NA	NA	NA	NA	NA	NA	NA	NA	NA	NA	NA	NA	NA	{"iucnStatus":"not evaluated"}	https://doi.org/10.5479/si.23317515.134.1
Biodiversidata:UY:Amphibia:286	Boana pulchella (Duméril and Bibron, 1841)	Duméril and Bibron, 1841	rana trepadora	Animalia	Chordata	Amphibia	Anura	Hylidae	Boana	pulchella	NA	UY	Rocha	Parque Nacional San Miguel Cerro Picudo	-33.683333	-53.583333	NA	NA	NA	NA	NA	NA	NA	NA	NA	NA	NA	NA	NA	{"iucnStatus":"not evaluated"}	https://doi.org/10.5479/si.23317515.134.1
Biodiversidata:UY:Amphibia:287	Boana pulchella (Duméril and Bibron, 1841)	Duméril and Bibron, 1841	rana trepadora	Animalia	Chordata	Amphibia	Anura	Hylidae	Boana	pulchella	NA	UY	Rocha	Parque Nacional de Santa Teresa	-34.031668	-53.591473	NA	NA	NA	NA	NA	NA	NA	NA	NA	NA	NA	NA	NA	{"iucnStatus":"not evaluated"}	https://doi.org/10.5479/si.23317515.134.1
Biodiversidata:UY:Amphibia:288	Boana pulchella (Duméril and Bibron, 1841)	Duméril and Bibron, 1841	rana trepadora	Animalia	Chordata	Amphibia	Anura	Hylidae	Boana	pulchella	NA	UY	Treinta y Tres	Arrozal 33	-33	-53.616667	NA	NA	NA	NA	NA	NA	NA	NA	NA	NA	NA	NA	NA	{"iucnStatus":"not evaluated"}	https://doi.org/10.5479/si.23317515.134.1
Biodiversidata:UY:Amphibia:289	Boana pulchella (Duméril and Bibron, 1841)	Duméril and Bibron, 1841	rana trepadora	Animalia	Chordata	Amphibia	Anura	Hylidae	Boana	pulchella	NA	UY	Rocha	Punta del Río Cebollati Laguna Merín	-33.166545	-53.654021	NA	NA	NA	NA	NA	NA	NA	NA	NA	NA	NA	NA	NA	{"iucnStatus":"not evaluated"}	https://doi.org/10.5479/si.23317515.134.1
Biodiversidata:UY:Amphibia:290	Boana pulchella (Duméril and Bibron, 1841)	Duméril and Bibron, 1841	rana trepadora	Animalia	Chordata	Amphibia	Anura	Hylidae	Boana	pulchella	NA	UY	Rocha	Aguas Dulces	-34.275516	-53.779259	NA	NA	NA	NA	NA	NA	NA	NA	NA	NA	NA	NA	NA	{"iucnStatus":"not evaluated"}	https://doi.org/10.5479/si.23317515.134.1
Biodiversidata:UY:Amphibia:291	Boana pulchella (Duméril and Bibron, 1841)	Duméril and Bibron, 1841	rana trepadora	Animalia	Chordata	Amphibia	Anura	Hylidae	Boana	pulchella	NA	UY	Rocha	Barra de Valizas	-34.341169	-53.786577	NA	NA	NA	NA	NA	NA	NA	NA	NA	NA	NA	NA	NA	{"iucnStatus":"not evaluated"}	https://doi.org/10.5479/si.23317515.134.1
Biodiversidata:UY:Amphibia:292	Boana pulchella (Duméril and Bibron, 1841)	Duméril and Bibron, 1841	rana trepadora	Animalia	Chordata	Amphibia	Anura	Hylidae	Boana	pulchella	NA	UY	Rocha	Charco próximo al Arroyo Valizas	-34.343387	-53.787151	NA	NA	NA	NA	NA	NA	NA	NA	NA	NA	NA	NA	NA	{"iucnStatus":"not evaluated"}	https://doi.org/10.5479/si.23317515.134.1
Biodiversidata:UY:Amphibia:293	Boana pulchella (Duméril and Bibron, 1841)	Duméril and Bibron, 1841	rana trepadora	Animalia	Chordata	Amphibia	Anura	Hylidae	Boana	pulchella	NA	UY	Rocha	Charco entre Aguas Dulces y Ruta 10	-34.271285	-53.793117	NA	NA	NA	NA	NA	NA	NA	NA	NA	NA	NA	NA	NA	{"iucnStatus":"not evaluated"}	https://doi.org/10.5479/si.23317515.134.1
Biodiversidata:UY:Amphibia:294	Boana pulchella (Duméril and Bibron, 1841)	Duméril and Bibron, 1841	rana trepadora	Animalia	Chordata	Amphibia	Anura	Hylidae	Boana	pulchella	NA	UY	Rocha	Ruta 10 Km240 entre Aguas Dulces y Barra de Valizas	-34.333333	-53.8	NA	NA	NA	NA	NA	NA	NA	NA	NA	NA	NA	NA	NA	{"iucnStatus":"not evaluated"}	https://doi.org/10.5479/si.23317515.134.1
Biodiversidata:UY:Amphibia:295	Boana pulchella (Duméril and Bibron, 1841)	Duméril and Bibron, 1841	rana trepadora	Animalia	Chordata	Amphibia	Anura	Hylidae	Boana	pulchella	NA	UY	Rocha	Cabo Polonio	-34.383333	-53.85	NA	NA	NA	NA	NA	NA	NA	NA	NA	NA	NA	NA	NA	{"iucnStatus":"not evaluated"}	https://doi.org/10.5479/si.23317515.134.1
Biodiversidata:UY:Amphibia:296	Boana pulchella (Duméril and Bibron, 1841)	Duméril and Bibron, 1841	rana trepadora	Animalia	Chordata	Amphibia	Anura	Hylidae	Boana	pulchella	NA	UY	Treinta y Tres	Río Olimar a 24 Km del Cebollati Séptima Sección	-33.033333	-53.866667	NA	NA	NA	NA	NA	NA	NA	NA	NA	NA	NA	NA	NA	{"iucnStatus":"not evaluated"}	https://doi.org/10.5479/si.23317515.134.1
Biodiversidata:UY:Amphibia:297	Boana pulchella (Duméril and Bibron, 1841)	Duméril and Bibron, 1841	rana trepadora	Animalia	Chordata	Amphibia	Anura	Hylidae	Boana	pulchella	NA	UY	Cerro Largo	Río Tacuarí	-32.516667	-54.133333	NA	NA	NA	NA	NA	NA	NA	NA	NA	NA	NA	NA	NA	{"iucnStatus":"not evaluated"}	https://doi.org/10.5479/si.23317515.134.1
Biodiversidata:UY:Amphibia:298	Boana pulchella (Duméril and Bibron, 1841)	Duméril and Bibron, 1841	rana trepadora	Animalia	Chordata	Amphibia	Anura	Hylidae	Boana	pulchella	NA	UY	Rocha	La Paloma	-34.6	-54.15	NA	NA	NA	NA	NA	NA	NA	NA	NA	NA	NA	NA	NA	{"iucnStatus":"not evaluated"}	https://doi.org/10.5479/si.23317515.134.1
Biodiversidata:UY:Amphibia:299	Boana pulchella (Duméril and Bibron, 1841)	Duméril and Bibron, 1841	rana trepadora	Animalia	Chordata	Amphibia	Anura	Hylidae	Boana	pulchella	NA	UY	Cerro Largo	Arroyo de la Mina 8 Km al SE de Aceguá	-31.866667	-54.2	NA	NA	NA	NA	NA	NA	NA	NA	NA	NA	NA	NA	NA	{"iucnStatus":"not evaluated"}	https://doi.org/10.5479/si.23317515.134.1
Biodiversidata:UY:Amphibia:300	Boana pulchella (Duméril and Bibron, 1841)	Duméril and Bibron, 1841	rana trepadora	Animalia	Chordata	Amphibia	Anura	Hylidae	Boana	pulchella	NA	UY	Cerro Largo	Camino a Estancia Las Rocas Tres Cruces Pasando el Río Tacuarí	-32.516667	-54.266667	NA	NA	NA	NA	NA	NA	NA	NA	NA	NA	NA	NA	NA	{"iucnStatus":"not evaluated"}	https://doi.org/10.5479/si.23317515.134.1
Biodiversidata:UY:Amphibia:301	Boana pulchella (Duméril and Bibron, 1841)	Duméril and Bibron, 1841	rana trepadora	Animalia	Chordata	Amphibia	Anura	Hylidae	Boana	pulchella	NA	UY	Rocha	Arroyo Rocha Ciudad de Rocha	-34.483333	-54.333333	NA	NA	NA	NA	NA	NA	NA	NA	NA	NA	NA	NA	NA	{"iucnStatus":"not evaluated"}	https://doi.org/10.5479/si.23317515.134.1
Biodiversidata:UY:Amphibia:302	Boana pulchella (Duméril and Bibron, 1841)	Duméril and Bibron, 1841	rana trepadora	Animalia	Chordata	Amphibia	Anura	Hylidae	Boana	pulchella	NA	UY	Treinta y Tres	Yerbal Chico Quebrada de Los Cuervos	-32.966667	-54.416667	NA	NA	NA	NA	NA	NA	NA	NA	NA	NA	NA	NA	NA	{"iucnStatus":"not evaluated"}	https://doi.org/10.5479/si.23317515.134.1
Biodiversidata:UY:Amphibia:303	Boana pulchella (Duméril and Bibron, 1841)	Duméril and Bibron, 1841	rana trepadora	Animalia	Chordata	Amphibia	Anura	Hylidae	Boana	pulchella	NA	UY	Maldonado	Laguna Garzón	-34.783333	-54.566667	NA	NA	NA	NA	NA	NA	NA	NA	NA	NA	NA	NA	NA	{"iucnStatus":"not evaluated"}	https://doi.org/10.5479/si.23317515.134.1
Biodiversidata:UY:Amphibia:304	Boana pulchella (Duméril and Bibron, 1841)	Duméril and Bibron, 1841	rana trepadora	Animalia	Chordata	Amphibia	Anura	Hylidae	Boana	pulchella	NA	UY	Cerro Largo	Ruta 7 Km 298	-32.5	-54.583333	NA	NA	NA	NA	NA	NA	NA	NA	NA	NA	NA	NA	NA	{"iucnStatus":"not evaluated"}	https://doi.org/10.5479/si.23317515.134.1
Biodiversidata:UY:Amphibia:305	Boana pulchella (Duméril and Bibron, 1841)	Duméril and Bibron, 1841	rana trepadora	Animalia	Chordata	Amphibia	Anura	Hylidae	Boana	pulchella	NA	UY	Treinta y Tres	Estancia Doña Alba a 16 Km al NW de Isla Patrulla	-32.933333	-54.616667	NA	NA	NA	NA	NA	NA	NA	NA	NA	NA	NA	NA	NA	{"iucnStatus":"not evaluated"}	https://doi.org/10.5479/si.23317515.134.1
Biodiversidata:UY:Amphibia:306	Boana pulchella (Duméril and Bibron, 1841)	Duméril and Bibron, 1841	rana trepadora	Animalia	Chordata	Amphibia	Anura	Hylidae	Boana	pulchella	NA	UY	Treinta y Tres	Arroyo Avestruz	-33.1	-54.7	NA	NA	NA	NA	NA	NA	NA	NA	NA	NA	NA	NA	NA	{"iucnStatus":"not evaluated"}	https://doi.org/10.5479/si.23317515.134.1
Biodiversidata:UY:Amphibia:307	Boana pulchella (Duméril and Bibron, 1841)	Duméril and Bibron, 1841	rana trepadora	Animalia	Chordata	Amphibia	Anura	Hylidae	Boana	pulchella	NA	UY	Maldonado	Escuela de Silvicultura Aiguá	-34.183333	-54.766667	NA	NA	NA	NA	NA	NA	NA	NA	NA	NA	NA	NA	NA	{"iucnStatus":"not evaluated"}	https://doi.org/10.5479/si.23317515.134.1
Biodiversidata:UY:Amphibia:308	Boana pulchella (Duméril and Bibron, 1841)	Duméril and Bibron, 1841	rana trepadora	Animalia	Chordata	Amphibia	Anura	Hylidae	Boana	pulchella	NA	UY	Lavalleja	Cañada próxima a Mariscala Estación Sosa Díaz	-34.05	-54.783333	NA	NA	NA	NA	NA	NA	NA	NA	NA	NA	NA	NA	NA	{"iucnStatus":"not evaluated"}	https://doi.org/10.5479/si.23317515.134.1
Biodiversidata:UY:Amphibia:309	Boana pulchella (Duméril and Bibron, 1841)	Duméril and Bibron, 1841	rana trepadora	Animalia	Chordata	Amphibia	Anura	Hylidae	Boana	pulchella	NA	UY	Maldonado	Barra del Arroyo Maldonado	-34.910097	-54.87342	NA	NA	NA	NA	NA	NA	NA	NA	NA	NA	NA	NA	NA	{"iucnStatus":"not evaluated"}	https://doi.org/10.5479/si.23317515.134.1
Biodiversidata:UY:Amphibia:310	Boana pulchella (Duméril and Bibron, 1841)	Duméril and Bibron, 1841	rana trepadora	Animalia	Chordata	Amphibia	Anura	Hylidae	Boana	pulchella	NA	UY	Lavalleja	Arroyo Tapes de Godoy sobre el Arroyo La China UndecimaSección	-33.65	-54.9	NA	NA	NA	NA	NA	NA	NA	NA	NA	NA	NA	NA	NA	{"iucnStatus":"not evaluated"}	https://doi.org/10.5479/si.23317515.134.1
Biodiversidata:UY:Amphibia:311	Boana pulchella (Duméril and Bibron, 1841)	Duméril and Bibron, 1841	rana trepadora	Animalia	Chordata	Amphibia	Anura	Hylidae	Boana	pulchella	NA	UY	Maldonado	Punta del Este carretera entre Maldonado y La Barra	-34.933333	-54.933333	NA	NA	NA	NA	NA	NA	NA	NA	NA	NA	NA	NA	NA	{"iucnStatus":"not evaluated"}	https://doi.org/10.5479/si.23317515.134.1
Biodiversidata:UY:Amphibia:312	Boana pulchella (Duméril and Bibron, 1841)	Duméril and Bibron, 1841	rana trepadora	Animalia	Chordata	Amphibia	Anura	Hylidae	Boana	pulchella	NA	UY	Lavalleja	Cerro Marrnaraja	-34.216667	-54.933333	NA	NA	NA	NA	NA	NA	NA	NA	NA	NA	NA	NA	NA	{"iucnStatus":"not evaluated"}	https://doi.org/10.5479/si.23317515.134.1
Biodiversidata:UY:Amphibia:313	Boana pulchella (Duméril and Bibron, 1841)	Duméril and Bibron, 1841	rana trepadora	Animalia	Chordata	Amphibia	Anura	Hylidae	Boana	pulchella	NA	UY	Lavalleja	Arroyo Marrnaraja	-34.166667	-54.933333	NA	NA	NA	NA	NA	NA	NA	NA	NA	NA	NA	NA	NA	{"iucnStatus":"not evaluated"}	https://doi.org/10.5479/si.23317515.134.1
Biodiversidata:UY:Amphibia:314	Boana pulchella (Duméril and Bibron, 1841)	Duméril and Bibron, 1841	rana trepadora	Animalia	Chordata	Amphibia	Anura	Hylidae	Boana	pulchella	NA	UY	Treinta y Tres	Santa Clara de Olimar	-32.922608	-54.94379	NA	NA	NA	NA	NA	NA	NA	NA	NA	NA	NA	NA	NA	{"iucnStatus":"not evaluated"}	https://doi.org/10.5479/si.23317515.134.1
Biodiversidata:UY:Amphibia:315	Boana pulchella (Duméril and Bibron, 1841)	Duméril and Bibron, 1841	rana trepadora	Animalia	Chordata	Amphibia	Anura	Hylidae	Boana	pulchella	NA	UY	Maldonado	Abra de Perdomo	-34.733333	-54.983333	NA	NA	NA	NA	NA	NA	NA	NA	NA	NA	NA	NA	NA	{"iucnStatus":"not evaluated"}	https://doi.org/10.5479/si.23317515.134.1
Biodiversidata:UY:Amphibia:316	Boana pulchella (Duméril and Bibron, 1841)	Duméril and Bibron, 1841	rana trepadora	Animalia	Chordata	Amphibia	Anura	Hylidae	Boana	pulchella	NA	UY	Lavalleja	Villa Serrana	-34.333333	-54.983333	NA	NA	NA	NA	NA	NA	NA	NA	NA	NA	NA	NA	NA	{"iucnStatus":"not evaluated"}	https://doi.org/10.5479/si.23317515.134.1
Biodiversidata:UY:Amphibia:317	Boana pulchella (Duméril and Bibron, 1841)	Duméril and Bibron, 1841	rana trepadora	Animalia	Chordata	Amphibia	Anura	Hylidae	Boana	pulchella	NA	UY	Maldonado	Pan de Azúcar	-34.716667	-55.2	NA	NA	NA	NA	NA	NA	NA	NA	NA	NA	NA	NA	NA	{"iucnStatus":"not evaluated"}	https://doi.org/10.5479/si.23317515.134.1
Biodiversidata:UY:Amphibia:318	Boana pulchella (Duméril and Bibron, 1841)	Duméril and Bibron, 1841	rana trepadora	Animalia	Chordata	Amphibia	Anura	Hylidae	Boana	pulchella	NA	UY	Lavalleja	Cerro Arequita	-34.3	-55.25	NA	NA	NA	NA	NA	NA	NA	NA	NA	NA	NA	NA	NA	{"iucnStatus":"not evaluated"}	https://doi.org/10.5479/si.23317515.134.1
Biodiversidata:UY:Amphibia:319	Boana pulchella (Duméril and Bibron, 1841)	Duméril and Bibron, 1841	rana trepadora	Animalia	Chordata	Amphibia	Anura	Hylidae	Boana	pulchella	NA	UY	Cerro Largo	Arroyo del Cordobés 28 Km al SW del Río Negro	-32.633333	-55.283333	NA	NA	NA	NA	NA	NA	NA	NA	NA	NA	NA	NA	NA	{"iucnStatus":"not evaluated"}	https://doi.org/10.5479/si.23317515.134.1
Biodiversidata:UY:Amphibia:320	Boana pulchella (Duméril and Bibron, 1841)	Duméril and Bibron, 1841	rana trepadora	Animalia	Chordata	Amphibia	Anura	Hylidae	Boana	pulchella	NA	UY	Durazno	Arroyo del Cordobés	-32.583333	-55.3	NA	NA	NA	NA	NA	NA	NA	NA	NA	NA	NA	NA	NA	{"iucnStatus":"not evaluated"}	https://doi.org/10.5479/si.23317515.134.1
Biodiversidata:UY:Amphibia:321	Boana pulchella (Duméril and Bibron, 1841)	Duméril and Bibron, 1841	rana trepadora	Animalia	Chordata	Amphibia	Anura	Hylidae	Boana	pulchella	NA	UY	Maldonado	Sierra de las Animas Base	-34.7	-55.316667	NA	NA	NA	NA	NA	NA	NA	NA	NA	NA	NA	NA	NA	{"iucnStatus":"not evaluated"}	https://doi.org/10.5479/si.23317515.134.1
Biodiversidata:UY:Amphibia:322	Boana pulchella (Duméril and Bibron, 1841)	Duméril and Bibron, 1841	rana trepadora	Animalia	Chordata	Amphibia	Anura	Hylidae	Boana	pulchella	NA	UY	Durazno	Arroyo del Cordobés	-32.5	-55.316667	NA	NA	NA	NA	NA	NA	NA	NA	NA	NA	NA	NA	NA	{"iucnStatus":"not evaluated"}	https://doi.org/10.5479/si.23317515.134.1
Biodiversidata:UY:Amphibia:323	Boana pulchella (Duméril and Bibron, 1841)	Duméril and Bibron, 1841	rana trepadora	Animalia	Chordata	Amphibia	Anura	Hylidae	Boana	pulchella	NA	UY	Lavalleja	Pequeño Embalse en Parque Salus Minas	-34.416667	-55.333333	NA	NA	NA	NA	NA	NA	NA	NA	NA	NA	NA	NA	NA	{"iucnStatus":"not evaluated"}	https://doi.org/10.5479/si.23317515.134.1
Biodiversidata:UY:Amphibia:324	Boana pulchella (Duméril and Bibron, 1841)	Duméril and Bibron, 1841	rana trepadora	Animalia	Chordata	Amphibia	Anura	Hylidae	Boana	pulchella	NA	UY	Maldonado	Balneario Las Flores	-34.75	-55.35	NA	NA	NA	NA	NA	NA	NA	NA	NA	NA	NA	NA	NA	{"iucnStatus":"not evaluated"}	https://doi.org/10.5479/si.23317515.134.1
Biodiversidata:UY:Amphibia:325	Boana pulchella (Duméril and Bibron, 1841)	Duméril and Bibron, 1841	rana trepadora	Animalia	Chordata	Amphibia	Anura	Hylidae	Boana	pulchella	NA	UY	Maldonado	Balneario Solís Arroyo Espina	-34.783333	-55.366667	NA	NA	NA	NA	NA	NA	NA	NA	NA	NA	NA	NA	NA	{"iucnStatus":"not evaluated"}	https://doi.org/10.5479/si.23317515.134.1
Biodiversidata:UY:Amphibia:326	Boana pulchella (Duméril and Bibron, 1841)	Duméril and Bibron, 1841	rana trepadora	Animalia	Chordata	Amphibia	Anura	Hylidae	Boana	pulchella	NA	UY	Lavalleja	Cerro Caperuza Abra de Zabaleta	-34.466667	-55.366667	NA	NA	NA	NA	NA	NA	NA	NA	NA	NA	NA	NA	NA	{"iucnStatus":"not evaluated"}	https://doi.org/10.5479/si.23317515.134.1
Biodiversidata:UY:Amphibia:327	Boana pulchella (Duméril and Bibron, 1841)	Duméril and Bibron, 1841	rana trepadora	Animalia	Chordata	Amphibia	Anura	Hylidae	Boana	pulchella	NA	UY	Tacuarembó	Arroyo Yaguari a 29 Km al Sur de Ansina	-32.1	-55.383333	NA	NA	NA	NA	NA	NA	NA	NA	NA	NA	NA	NA	NA	{"iucnStatus":"not evaluated"}	https://doi.org/10.5479/si.23317515.134.1
Biodiversidata:UY:Amphibia:328	Boana pulchella (Duméril and Bibron, 1841)	Duméril and Bibron, 1841	rana trepadora	Animalia	Chordata	Amphibia	Anura	Hylidae	Boana	pulchella	NA	UY	Lavalleja	Aguas Blancas	-34.533333	-55.4	NA	NA	NA	NA	NA	NA	NA	NA	NA	NA	NA	NA	NA	{"iucnStatus":"not evaluated"}	https://doi.org/10.5479/si.23317515.134.1
Biodiversidata:UY:Amphibia:329	Boana pulchella (Duméril and Bibron, 1841)	Duméril and Bibron, 1841	rana trepadora	Animalia	Chordata	Amphibia	Anura	Hylidae	Boana	pulchella	NA	UY	Lavalleja	Abra de Zabaleta	-34.466667	-55.4	NA	NA	NA	NA	NA	NA	NA	NA	NA	NA	NA	NA	NA	{"iucnStatus":"not evaluated"}	https://doi.org/10.5479/si.23317515.134.1
Biodiversidata:UY:Amphibia:330	Pseudis minuta (Günther, 1858)	Günther, 1858	rana boyadora grande	Animalia	Chordata	Amphibia	Anura	Hylidae	Pseudis	minuta	NA	UY	Rivera	Arroyo Carpintería	-31.433333	-55.866667	NA	NA	NA	NA	NA	NA	NA	NA	NA	NA	NA	NA	NA	{"iucnStatus":"least concern"}	https://doi.org/10.5479/si.23317515.134.1
Biodiversidata:UY:Amphibia:331	Boana pulchella (Duméril and Bibron, 1841)	Duméril and Bibron, 1841	rana trepadora	Animalia	Chordata	Amphibia	Anura	Hylidae	Boana	pulchella	NA	UY	Canelones	Jaureguiberry	-34.784169	-55.409796	NA	NA	NA	NA	NA	NA	NA	NA	NA	NA	NA	NA	NA	{"iucnStatus":"not evaluated"}	https://doi.org/10.5479/si.23317515.134.1
Biodiversidata:UY:Amphibia:332	Boana pulchella (Duméril and Bibron, 1841)	Duméril and Bibron, 1841	rana trepadora	Animalia	Chordata	Amphibia	Anura	Hylidae	Boana	pulchella	NA	UY	Tacuarembó	Río Negro a 7 Km de la desembocadura del Río Tacuarembó	-32.427331	-55.428792	NA	NA	NA	NA	NA	NA	NA	NA	NA	NA	NA	NA	NA	{"iucnStatus":"not evaluated"}	https://doi.org/10.5479/si.23317515.134.1
Biodiversidata:UY:Amphibia:333	Boana pulchella (Duméril and Bibron, 1841)	Duméril and Bibron, 1841	rana trepadora	Animalia	Chordata	Amphibia	Anura	Hylidae	Boana	pulchella	NA	UY	Río Negro	Picada de las Piedras	-32.450597	-55.450749	NA	NA	NA	NA	NA	NA	NA	NA	NA	NA	NA	NA	NA	{"iucnStatus":"not evaluated"}	https://doi.org/10.5479/si.23317515.134.1
Biodiversidata:UY:Amphibia:334	Pseudopaludicola falcipes (Hensel, 1867)	Hensel, 1867	rana de vientre moteado	Animalia	Chordata	Amphibia	Anura	Leiuperidae	Pseudopaludicola	falcipes	NA	UY	Rivera	Arroyo Carpintería	-31.433333	-55.866667	NA	NA	NA	NA	NA	NA	NA	NA	NA	NA	NA	NA	NA	{"iucnStatus":"least concern"}	https://doi.org/10.5479/si.23317515.134.1
Biodiversidata:UY:Amphibia:335	Boana pulchella (Duméril and Bibron, 1841)	Duméril and Bibron, 1841	rana trepadora	Animalia	Chordata	Amphibia	Anura	Hylidae	Boana	pulchella	NA	UY	Tacuarembó	Pueblo San Gregorio Río Tacuarembó a 10 Km de su desembocadura	-31.983333	-55.483333	NA	NA	NA	NA	NA	NA	NA	NA	NA	NA	NA	NA	NA	{"iucnStatus":"not evaluated"}	https://doi.org/10.5479/si.23317515.134.1
Biodiversidata:UY:Amphibia:336	Boana pulchella (Duméril and Bibron, 1841)	Duméril and Bibron, 1841	rana trepadora	Animalia	Chordata	Amphibia	Anura	Hylidae	Boana	pulchella	NA	UY	Tacuarembó	San Gregorio	-31.983333	-55.483333	NA	NA	NA	NA	NA	NA	NA	NA	NA	NA	NA	NA	NA	{"iucnStatus":"not evaluated"}	https://doi.org/10.5479/si.23317515.134.1
Biodiversidata:UY:Amphibia:337	Boana pulchella (Duméril and Bibron, 1841)	Duméril and Bibron, 1841	rana trepadora	Animalia	Chordata	Amphibia	Anura	Hylidae	Boana	pulchella	NA	UY	Tacuarembó	Río Tacuarembó Zona Tacuarembó Grande	-31.983333	-55.483333	NA	NA	NA	NA	NA	NA	NA	NA	NA	NA	NA	NA	NA	{"iucnStatus":"not evaluated"}	https://doi.org/10.5479/si.23317515.134.1
Biodiversidata:UY:Amphibia:338	Scinax granulatus (Peters, 1871)	Peters, 1871	rana roncadora	Animalia	Chordata	Amphibia	Anura	Hylidae	Scinax	granulatus	NA	UY	Rivera	Arroyo Carpintería	-31.433333	-55.866667	NA	NA	NA	NA	NA	NA	NA	NA	NA	NA	NA	NA	NA	{"iucnStatus":"least concern"}	https://doi.org/10.5479/si.23317515.134.1
Biodiversidata:UY:Amphibia:339	Leptodactylus gracilis (Duméril and Bibron, 1840)	Duméril and Bibron, 1840	rana saltadora	Animalia	Chordata	Amphibia	Anura	Leptodactylidae	Leptodactylus	gracilis	NA	UY	Rivera	Arroyo Cuñapirú 3 Km aguas abajo del Pueblo Minas de Cuñapirú	-31.75	-55.483333	NA	NA	NA	NA	NA	NA	NA	NA	NA	NA	NA	NA	NA	{"iucnStatus":"least concern"}	https://doi.org/10.5479/si.23317515.134.1
Biodiversidata:UY:Amphibia:340	Boana pulchella (Duméril and Bibron, 1841)	Duméril and Bibron, 1841	rana trepadora	Animalia	Chordata	Amphibia	Anura	Hylidae	Boana	pulchella	NA	UY	Florida	Charco próximo al Arroyo Milano	-34.045839	-55.518619	NA	NA	NA	NA	NA	NA	NA	NA	NA	NA	NA	NA	NA	{"iucnStatus":"not evaluated"}	https://doi.org/10.5479/si.23317515.134.1
Biodiversidata:UY:Amphibia:341	Boana pulchella (Duméril and Bibron, 1841)	Duméril and Bibron, 1841	rana trepadora	Animalia	Chordata	Amphibia	Anura	Hylidae	Boana	pulchella	NA	UY	Durazno	Estación 329 Costas del Río Negro	-32.4	-55.55	NA	NA	NA	NA	NA	NA	NA	NA	NA	NA	NA	NA	NA	{"iucnStatus":"not evaluated"}	https://doi.org/10.5479/si.23317515.134.1
Biodiversidata:UY:Amphibia:342	Pseudopaludicola falcipes (Hensel, 1867)	Hensel, 1867	rana de vientre moteado	Animalia	Chordata	Amphibia	Anura	Leiuperidae	Pseudopaludicola	falcipes	NA	UY	Rivera	Arroyo Cuñapirú 3 Km aguas abajo del Pueblo Minas de Cuñapirú	-31.75	-55.483333	NA	NA	NA	NA	NA	NA	NA	NA	NA	NA	NA	NA	NA	{"iucnStatus":"least concern"}	https://doi.org/10.5479/si.23317515.134.1
Biodiversidata:UY:Amphibia:343	Boana pulchella (Duméril and Bibron, 1841)	Duméril and Bibron, 1841	rana trepadora	Animalia	Chordata	Amphibia	Anura	Hylidae	Boana	pulchella	NA	UY	Canelones	Arroyo La Tuna del Plata	-34.783539	-55.560672	NA	NA	NA	NA	NA	NA	NA	NA	NA	NA	NA	NA	NA	{"iucnStatus":"not evaluated"}	https://doi.org/10.5479/si.23317515.134.1
Biodiversidata:UY:Amphibia:344	Boana pulchella (Duméril and Bibron, 1841)	Duméril and Bibron, 1841	rana trepadora	Animalia	Chordata	Amphibia	Anura	Hylidae	Boana	pulchella	NA	UY	Tacuarembó	Laguna Las Veras a 25 Km al SW de Ansina	-32.083333	-55.566667	NA	NA	NA	NA	NA	NA	NA	NA	NA	NA	NA	NA	NA	{"iucnStatus":"not evaluated"}	https://doi.org/10.5479/si.23317515.134.1
Biodiversidata:UY:Amphibia:345	Dendropsophus sanborni (Schmidt, 1944)	Schmidt, 1944	ranita enana de sanborn	Animalia	Chordata	Amphibia	Anura	Hylidae	Dendropsophus	sanborni	NA	UY	Rivera	Arroyo Cuñapirú Paso Serpa	-31.05	-55.466667	NA	NA	NA	NA	NA	NA	NA	NA	NA	NA	NA	NA	NA	{"iucnStatus":"least concern"}	https://doi.org/10.5479/si.23317515.134.1
Biodiversidata:UY:Amphibia:346	Boana pulchella (Duméril and Bibron, 1841)	Duméril and Bibron, 1841	rana trepadora	Animalia	Chordata	Amphibia	Anura	Hylidae	Boana	pulchella	NA	UY	Tacuarembó	Puntas del Arroyo Cuaró	-31.883333	-55.616667	NA	NA	NA	NA	NA	NA	NA	NA	NA	NA	NA	NA	NA	{"iucnStatus":"not evaluated"}	https://doi.org/10.5479/si.23317515.134.1
Biodiversidata:UY:Amphibia:347	Boana pulchella (Duméril and Bibron, 1841)	Duméril and Bibron, 1841	rana trepadora	Animalia	Chordata	Amphibia	Anura	Hylidae	Boana	pulchella	NA	UY	Canelones	Parque del Plata	-34.733333	-55.7	NA	NA	NA	NA	NA	NA	NA	NA	NA	NA	NA	NA	NA	{"iucnStatus":"not evaluated"}	https://doi.org/10.5479/si.23317515.134.1
Biodiversidata:UY:Amphibia:348	Odontophrynus americanus (Duméril and Bibron, 1841)	Duméril and Bibron, 1841	escuerzo chico	Animalia	Chordata	Amphibia	Anura	Cycloramphidae	Odontophrynus	americanus	NA	UY	Rivera	Arroyo Cuñapirú Pueblo Cuñapirú	-31.733333	-55.466667	NA	NA	NA	NA	NA	NA	NA	NA	NA	NA	NA	NA	NA	{"iucnStatus":"least concern"}	https://doi.org/10.5479/si.23317515.134.1
Biodiversidata:UY:Amphibia:349	Boana pulchella (Duméril and Bibron, 1841)	Duméril and Bibron, 1841	rana trepadora	Animalia	Chordata	Amphibia	Anura	Hylidae	Boana	pulchella	NA	UY	Canelones	Atlántida	-34.733333	-55.75	NA	NA	NA	NA	NA	NA	NA	NA	NA	NA	NA	NA	NA	{"iucnStatus":"not evaluated"}	https://doi.org/10.5479/si.23317515.134.1
Biodiversidata:UY:Amphibia:350	Boana pulchella (Duméril and Bibron, 1841)	Duméril and Bibron, 1841	rana trepadora	Animalia	Chordata	Amphibia	Anura	Hylidae	Boana	pulchella	NA	UY	Canelones	Barrancos de Atlántida	-34.733333	-55.75	NA	NA	NA	NA	NA	NA	NA	NA	NA	NA	NA	NA	NA	{"iucnStatus":"not evaluated"}	https://doi.org/10.5479/si.23317515.134.1
Biodiversidata:UY:Amphibia:351	Leptodactylus latinasus (Jiménez de la Espada, 1875)	Jiménez de la Espada, 1875	rana piadora	Animalia	Chordata	Amphibia	Anura	Leptodactylidae	Leptodactylus	latinasus	NA	UY	Rivera	Arroyo Lunarejo	-31.25	-55.833333	NA	NA	NA	NA	NA	NA	NA	NA	NA	NA	NA	NA	NA	{"iucnStatus":"least concern"}	https://doi.org/10.5479/si.23317515.134.1
Biodiversidata:UY:Amphibia:352	Scinax fuscovarius (Lutz, 1925)	Lutz, 1925	rana de flancos amarillos	Animalia	Chordata	Amphibia	Anura	Hylidae	Scinax	fuscovarius	NA	UY	Rivera	Arroyo Lunarejo inicio de la Quebrada a 30 metros del curso de agua	-31.25	-55.833333	NA	NA	NA	NA	NA	NA	NA	NA	NA	NA	NA	NA	NA	{"iucnStatus":"least concern"}	https://doi.org/10.5479/si.23317515.134.1
Biodiversidata:UY:Amphibia:353	Boana pulchella (Duméril and Bibron, 1841)	Duméril and Bibron, 1841	rana trepadora	Animalia	Chordata	Amphibia	Anura	Hylidae	Boana	pulchella	NA	UY	Canelones	Cañada del Golf Atlántida	-34.716667	-55.766667	NA	NA	NA	NA	NA	NA	NA	NA	NA	NA	NA	NA	NA	{"iucnStatus":"not evaluated"}	https://doi.org/10.5479/si.23317515.134.1
Biodiversidata:UY:Amphibia:354	Boana pulchella (Duméril and Bibron, 1841)	Duméril and Bibron, 1841	rana trepadora	Animalia	Chordata	Amphibia	Anura	Hylidae	Boana	pulchella	NA	UY	Tacuarembó	Paso Baltasar	-31.716667	-55.8	NA	NA	NA	NA	NA	NA	NA	NA	NA	NA	NA	NA	NA	{"iucnStatus":"not evaluated"}	https://doi.org/10.5479/si.23317515.134.1
Biodiversidata:UY:Amphibia:355	Boana pulchella (Duméril and Bibron, 1841)	Duméril and Bibron, 1841	rana trepadora	Animalia	Chordata	Amphibia	Anura	Hylidae	Boana	pulchella	NA	UY	Canelones	Laguna del Cisne	-34.75	-55.833333	NA	NA	NA	NA	NA	NA	NA	NA	NA	NA	NA	NA	NA	{"iucnStatus":"not evaluated"}	https://doi.org/10.5479/si.23317515.134.1
Biodiversidata:UY:Amphibia:356	Boana pulchella (Duméril and Bibron, 1841)	Duméril and Bibron, 1841	rana trepadora	Animalia	Chordata	Amphibia	Anura	Hylidae	Boana	pulchella	NA	UY	Rivera	Arroyo Sauce de Tranqueras	-31.433333	-55.75	NA	NA	NA	NA	NA	NA	NA	NA	NA	NA	NA	NA	NA	{"iucnStatus":"not evaluated"}	https://doi.org/10.5479/si.23317515.134.1
Biodiversidata:UY:Amphibia:357	Boana pulchella (Duméril and Bibron, 1841)	Duméril and Bibron, 1841	rana trepadora	Animalia	Chordata	Amphibia	Anura	Hylidae	Boana	pulchella	NA	UY	Canelones	Balneario Pinamar	-34.783333	-55.883333	NA	NA	NA	NA	NA	NA	NA	NA	NA	NA	NA	NA	NA	{"iucnStatus":"not evaluated"}	https://doi.org/10.5479/si.23317515.134.1
Biodiversidata:UY:Amphibia:358	Boana pulchella (Duméril and Bibron, 1841)	Duméril and Bibron, 1841	rana trepadora	Animalia	Chordata	Amphibia	Anura	Hylidae	Boana	pulchella	NA	UY	Canelones	Lagomar	-34.833333	-55.95	NA	NA	NA	NA	NA	NA	NA	NA	NA	NA	NA	NA	NA	{"iucnStatus":"not evaluated"}	https://doi.org/10.5479/si.23317515.134.1
Biodiversidata:UY:Amphibia:359	Boana pulchella (Duméril and Bibron, 1841)	Duméril and Bibron, 1841	rana trepadora	Animalia	Chordata	Amphibia	Anura	Hylidae	Boana	pulchella	NA	UY	Canelones	San José de Carrasco Km 21	-34.833333	-55.966667	NA	NA	NA	NA	NA	NA	NA	NA	NA	NA	NA	NA	NA	{"iucnStatus":"not evaluated"}	https://doi.org/10.5479/si.23317515.134.1
Biodiversidata:UY:Amphibia:360	Leptodactylus gracilis (Duméril and Bibron, 1840)	Duméril and Bibron, 1840	rana saltadora	Animalia	Chordata	Amphibia	Anura	Leptodactylidae	Leptodactylus	gracilis	NA	UY	Rivera	Arroyo Sauce de Tranqueras	-31.433333	-55.75	NA	NA	NA	NA	NA	NA	NA	NA	NA	NA	NA	NA	NA	{"iucnStatus":"least concern"}	https://doi.org/10.5479/si.23317515.134.1
Biodiversidata:UY:Amphibia:361	Pseudopaludicola falcipes (Hensel, 1867)	Hensel, 1867	rana de vientre moteado	Animalia	Chordata	Amphibia	Anura	Leiuperidae	Pseudopaludicola	falcipes	NA	UY	Rivera	Bajada de Pena	-31.15	-55.916667	NA	NA	NA	NA	NA	NA	NA	NA	NA	NA	NA	NA	NA	{"iucnStatus":"least concern"}	https://doi.org/10.5479/si.23317515.134.1
Biodiversidata:UY:Amphibia:362	Boana pulchella (Duméril and Bibron, 1841)	Duméril and Bibron, 1841	rana trepadora	Animalia	Chordata	Amphibia	Anura	Hylidae	Boana	pulchella	NA	UY	Canelones	Bañados de Carrasco	-34.833333	-56.033333	NA	NA	NA	NA	NA	NA	NA	NA	NA	NA	NA	NA	NA	{"iucnStatus":"not evaluated"}	https://doi.org/10.5479/si.23317515.134.1
Biodiversidata:UY:Amphibia:363	Boana pulchella (Duméril and Bibron, 1841)	Duméril and Bibron, 1841	rana trepadora	Animalia	Chordata	Amphibia	Anura	Hylidae	Boana	pulchella	NA	UY	Canelones	Aeropuerto Nacional de Carrasco	-34.816667	-56.033333	NA	NA	NA	NA	NA	NA	NA	NA	NA	NA	NA	NA	NA	{"iucnStatus":"not evaluated"}	https://doi.org/10.5479/si.23317515.134.1
Biodiversidata:UY:Amphibia:364	Boana pulchella (Duméril and Bibron, 1841)	Duméril and Bibron, 1841	rana trepadora	Animalia	Chordata	Amphibia	Anura	Hylidae	Boana	pulchella	NA	UY	Durazno	Arroyo del Estado	-32.533333	-56.033333	NA	NA	NA	NA	NA	NA	NA	NA	NA	NA	NA	NA	NA	{"iucnStatus":"not evaluated"}	https://doi.org/10.5479/si.23317515.134.1
Biodiversidata:UY:Amphibia:365	Boana pulchella (Duméril and Bibron, 1841)	Duméril and Bibron, 1841	rana trepadora	Animalia	Chordata	Amphibia	Anura	Hylidae	Boana	pulchella	NA	UY	Canelones	Bañado Proximo al Arroyo Carrasco	-34.882617	-56.033933	NA	NA	NA	NA	NA	NA	NA	NA	NA	NA	NA	NA	NA	{"iucnStatus":"not evaluated"}	https://doi.org/10.5479/si.23317515.134.1
Biodiversidata:UY:Amphibia:366	Boana pulchella (Duméril and Bibron, 1841)	Duméril and Bibron, 1841	rana trepadora	Animalia	Chordata	Amphibia	Anura	Hylidae	Boana	pulchella	NA	UY	Montevideo	Carrasco	-34.883333	-56.05	NA	NA	NA	NA	NA	NA	NA	NA	NA	NA	NA	NA	NA	{"iucnStatus":"not evaluated"}	https://doi.org/10.5479/si.23317515.134.1
Biodiversidata:UY:Amphibia:367	Boana pulchella (Duméril and Bibron, 1841)	Duméril and Bibron, 1841	rana trepadora	Animalia	Chordata	Amphibia	Anura	Hylidae	Boana	pulchella	NA	UY	Montevideo	Carrasco Lawn Tenis Estanque jardín frente a las canchas por paralela Avenida Arocena	-34.883333	-56.05	NA	NA	NA	NA	NA	NA	NA	NA	NA	NA	NA	NA	NA	{"iucnStatus":"not evaluated"}	https://doi.org/10.5479/si.23317515.134.1
Biodiversidata:UY:Amphibia:368	Boana pulchella (Duméril and Bibron, 1841)	Duméril and Bibron, 1841	rana trepadora	Animalia	Chordata	Amphibia	Anura	Hylidae	Boana	pulchella	NA	UY	Montevideo	Montevideo Alrededores	-34.883333	-56.05	NA	NA	NA	NA	NA	NA	NA	NA	NA	NA	NA	NA	NA	{"iucnStatus":"not evaluated"}	https://doi.org/10.5479/si.23317515.134.1
Biodiversidata:UY:Amphibia:369	Boana pulchella (Duméril and Bibron, 1841)	Duméril and Bibron, 1841	rana trepadora	Animalia	Chordata	Amphibia	Anura	Hylidae	Boana	pulchella	NA	UY	Canelones	Sauce	-34.65	-56.066667	NA	NA	NA	NA	NA	NA	NA	NA	NA	NA	NA	NA	NA	{"iucnStatus":"not evaluated"}	https://doi.org/10.5479/si.23317515.134.1
Biodiversidata:UY:Amphibia:370	Boana pulchella (Duméril and Bibron, 1841)	Duméril and Bibron, 1841	rana trepadora	Animalia	Chordata	Amphibia	Anura	Hylidae	Boana	pulchella	NA	UY	Artigas	Región de la Sepultura	-30.866667	-56.066667	NA	NA	NA	NA	NA	NA	NA	NA	NA	NA	NA	NA	NA	{"iucnStatus":"not evaluated"}	https://doi.org/10.5479/si.23317515.134.1
Biodiversidata:UY:Amphibia:371	Boana pulchella (Duméril and Bibron, 1841)	Duméril and Bibron, 1841	rana trepadora	Animalia	Chordata	Amphibia	Anura	Hylidae	Boana	pulchella	NA	UY	Montevideo	Casavalle 5226 Colón	-34.783333	-56.083333	NA	NA	NA	NA	NA	NA	NA	NA	NA	NA	NA	NA	NA	{"iucnStatus":"not evaluated"}	https://doi.org/10.5479/si.23317515.134.1
Biodiversidata:UY:Amphibia:372	Boana pulchella (Duméril and Bibron, 1841)	Duméril and Bibron, 1841	rana trepadora	Animalia	Chordata	Amphibia	Anura	Hylidae	Boana	pulchella	NA	UY	Montevideo	Camino Maldonado Km 13.5	-34.783333	-56.133333	NA	NA	NA	NA	NA	NA	NA	NA	NA	NA	NA	NA	NA	{"iucnStatus":"not evaluated"}	https://doi.org/10.5479/si.23317515.134.1
Biodiversidata:UY:Amphibia:373	Boana pulchella (Duméril and Bibron, 1841)	Duméril and Bibron, 1841	rana trepadora	Animalia	Chordata	Amphibia	Anura	Hylidae	Boana	pulchella	NA	UY	Artigas	Arroyo de la Invernada Picada del Negro Muerto	-30.734023	-56.135333	NA	NA	NA	NA	NA	NA	NA	NA	NA	NA	NA	NA	NA	{"iucnStatus":"not evaluated"}	https://doi.org/10.5479/si.23317515.134.1
Biodiversidata:UY:Amphibia:374	Boana pulchella (Duméril and Bibron, 1841)	Duméril and Bibron, 1841	rana trepadora	Animalia	Chordata	Amphibia	Anura	Hylidae	Boana	pulchella	NA	UY	Tacuarembó	Proximidades del Rincón de la Basura	-31.266667	-56.15	NA	NA	NA	NA	NA	NA	NA	NA	NA	NA	NA	NA	NA	{"iucnStatus":"not evaluated"}	https://doi.org/10.5479/si.23317515.134.1
Biodiversidata:UY:Amphibia:375	Boana pulchella (Duméril and Bibron, 1841)	Duméril and Bibron, 1841	rana trepadora	Animalia	Chordata	Amphibia	Anura	Hylidae	Boana	pulchella	NA	UY	Montevideo	Ciudad de Montevideo	-34.883333	-56.183333	NA	NA	NA	NA	NA	NA	NA	NA	NA	NA	NA	NA	NA	{"iucnStatus":"not evaluated"}	https://doi.org/10.5479/si.23317515.134.1
Biodiversidata:UY:Amphibia:376	Boana pulchella (Duméril and Bibron, 1841)	Duméril and Bibron, 1841	rana trepadora	Animalia	Chordata	Amphibia	Anura	Hylidae	Boana	pulchella	NA	UY	Montevideo	Canteras del Parque Rodo	-34.9	-56.2	NA	NA	NA	NA	NA	NA	NA	NA	NA	NA	NA	NA	NA	{"iucnStatus":"not evaluated"}	https://doi.org/10.5479/si.23317515.134.1
Biodiversidata:UY:Amphibia:377	Boana pulchella (Duméril and Bibron, 1841)	Duméril and Bibron, 1841	rana trepadora	Animalia	Chordata	Amphibia	Anura	Hylidae	Boana	pulchella	NA	UY	Montevideo	Prado	-34.816667	-56.2	NA	NA	NA	NA	NA	NA	NA	NA	NA	NA	NA	NA	NA	{"iucnStatus":"not evaluated"}	https://doi.org/10.5479/si.23317515.134.1
Biodiversidata:UY:Amphibia:378	Boana pulchella (Duméril and Bibron, 1841)	Duméril and Bibron, 1841	rana trepadora	Animalia	Chordata	Amphibia	Anura	Hylidae	Boana	pulchella	NA	UY	Canelones	Progreso	-34.666667	-56.216667	NA	NA	NA	NA	NA	NA	NA	NA	NA	NA	NA	NA	NA	{"iucnStatus":"not evaluated"}	https://doi.org/10.5479/si.23317515.134.1
Biodiversidata:UY:Amphibia:379	Boana pulchella (Duméril and Bibron, 1841)	Duméril and Bibron, 1841	rana trepadora	Animalia	Chordata	Amphibia	Anura	Hylidae	Boana	pulchella	NA	UY	Tacuarembó	Tambores	-31.85	-56.25	NA	NA	NA	NA	NA	NA	NA	NA	NA	NA	NA	NA	NA	{"iucnStatus":"not evaluated"}	https://doi.org/10.5479/si.23317515.134.1
Biodiversidata:UY:Amphibia:380	Boana pulchella (Duméril and Bibron, 1841)	Duméril and Bibron, 1841	rana trepadora	Animalia	Chordata	Amphibia	Anura	Hylidae	Boana	pulchella	NA	UY	Tacuarembó	Arroyo Tres Cruces Cerro Travieso	-31.45	-56.25	NA	NA	NA	NA	NA	NA	NA	NA	NA	NA	NA	NA	NA	{"iucnStatus":"not evaluated"}	https://doi.org/10.5479/si.23317515.134.1
Biodiversidata:UY:Amphibia:381	Boana pulchella (Duméril and Bibron, 1841)	Duméril and Bibron, 1841	rana trepadora	Animalia	Chordata	Amphibia	Anura	Hylidae	Boana	pulchella	NA	UY	Canelones	Las Brujas	-34.633333	-56.333333	NA	NA	NA	NA	NA	NA	NA	NA	NA	NA	NA	NA	NA	{"iucnStatus":"not evaluated"}	https://doi.org/10.5479/si.23317515.134.1
Biodiversidata:UY:Amphibia:382	Boana pulchella (Duméril and Bibron, 1841)	Duméril and Bibron, 1841	rana trepadora	Animalia	Chordata	Amphibia	Anura	Hylidae	Boana	pulchella	NA	UY	Artigas	Los Catalanes Estación de Becker	-30.75	-56.333333	NA	NA	NA	NA	NA	NA	NA	NA	NA	NA	NA	NA	NA	{"iucnStatus":"not evaluated"}	https://doi.org/10.5479/si.23317515.134.1
Biodiversidata:UY:Amphibia:383	Boana pulchella (Duméril and Bibron, 1841)	Duméril and Bibron, 1841	rana trepadora	Animalia	Chordata	Amphibia	Anura	Hylidae	Boana	pulchella	NA	UY	Artigas	Próximo al Arroyo Catalán Chico Estación Chilo Martínez	-30.75	-56.333333	NA	NA	NA	NA	NA	NA	NA	NA	NA	NA	NA	NA	NA	{"iucnStatus":"not evaluated"}	https://doi.org/10.5479/si.23317515.134.1
Biodiversidata:UY:Amphibia:384	Boana pulchella (Duméril and Bibron, 1841)	Duméril and Bibron, 1841	rana trepadora	Animalia	Chordata	Amphibia	Anura	Hylidae	Boana	pulchella	NA	UY	Montevideo	Santiago Vázquez	-34.789659	-56.349833	NA	NA	NA	NA	NA	NA	NA	NA	NA	NA	NA	NA	NA	{"iucnStatus":"not evaluated"}	https://doi.org/10.5479/si.23317515.134.1
Biodiversidata:UY:Amphibia:385	Boana pulchella (Duméril and Bibron, 1841)	Duméril and Bibron, 1841	rana trepadora	Animalia	Chordata	Amphibia	Anura	Hylidae	Boana	pulchella	NA	UY	Canelones	Aguas Corrientes	-34.516667	-56.4	NA	NA	NA	NA	NA	NA	NA	NA	NA	NA	NA	NA	NA	{"iucnStatus":"not evaluated"}	https://doi.org/10.5479/si.23317515.134.1
Biodiversidata:UY:Amphibia:386	Boana pulchella (Duméril and Bibron, 1841)	Duméril and Bibron, 1841	rana trepadora	Animalia	Chordata	Amphibia	Anura	Hylidae	Boana	pulchella	NA	UY	Florida	25 de Agosto	-34.416667	-56.416667	NA	NA	NA	NA	NA	NA	NA	NA	NA	NA	NA	NA	NA	{"iucnStatus":"not evaluated"}	https://doi.org/10.5479/si.23317515.134.1
Biodiversidata:UY:Amphibia:387	Boana pulchella (Duméril and Bibron, 1841)	Duméril and Bibron, 1841	rana trepadora	Animalia	Chordata	Amphibia	Anura	Hylidae	Boana	pulchella	NA	UY	Montevideo	Parque Municipal Punta Espinillo	-34.831817	-56.422831	NA	NA	NA	NA	NA	NA	NA	NA	NA	NA	NA	NA	NA	{"iucnStatus":"not evaluated"}	https://doi.org/10.5479/si.23317515.134.1
Biodiversidata:UY:Amphibia:388	Boana pulchella (Duméril and Bibron, 1841)	Duméril and Bibron, 1841	rana trepadora	Animalia	Chordata	Amphibia	Anura	Hylidae	Boana	pulchella	NA	UY	San José	Playa Pascual	-34.748655	-56.454004	NA	NA	NA	NA	NA	NA	NA	NA	NA	NA	NA	NA	NA	{"iucnStatus":"not evaluated"}	https://doi.org/10.5479/si.23317515.134.1
Biodiversidata:UY:Amphibia:389	Boana pulchella (Duméril and Bibron, 1841)	Duméril and Bibron, 1841	rana trepadora	Animalia	Chordata	Amphibia	Anura	Hylidae	Boana	pulchella	NA	UY	San José	Río Santa Lucia Parador Tajes	-34.616667	-56.483333	NA	NA	NA	NA	NA	NA	NA	NA	NA	NA	NA	NA	NA	{"iucnStatus":"not evaluated"}	https://doi.org/10.5479/si.23317515.134.1
Biodiversidata:UY:Amphibia:390	Boana pulchella (Duméril and Bibron, 1841)	Duméril and Bibron, 1841	rana trepadora	Animalia	Chordata	Amphibia	Anura	Hylidae	Boana	pulchella	NA	UY	Canelones	Arroyo de La Lista	-34.583333	-56.483333	NA	NA	NA	NA	NA	NA	NA	NA	NA	NA	NA	NA	NA	{"iucnStatus":"not evaluated"}	https://doi.org/10.5479/si.23317515.134.1
Biodiversidata:UY:Amphibia:391	Boana pulchella (Duméril and Bibron, 1841)	Duméril and Bibron, 1841	rana trepadora	Animalia	Chordata	Amphibia	Anura	Hylidae	Boana	pulchella	NA	UY	Río Negro	Arroyo Salsipuedes Grande	-32.566667	-56.583333	NA	NA	NA	NA	NA	NA	NA	NA	NA	NA	NA	NA	NA	{"iucnStatus":"not evaluated"}	https://doi.org/10.5479/si.23317515.134.1
Biodiversidata:UY:Amphibia:392	Boana pulchella (Duméril and Bibron, 1841)	Duméril and Bibron, 1841	rana trepadora	Animalia	Chordata	Amphibia	Anura	Hylidae	Boana	pulchella	NA	UY	San José	Libertad	-34.633333	-56.65	NA	NA	NA	NA	NA	NA	NA	NA	NA	NA	NA	NA	NA	{"iucnStatus":"not evaluated"}	https://doi.org/10.5479/si.23317515.134.1
Biodiversidata:UY:Amphibia:393	Boana pulchella (Duméril and Bibron, 1841)	Duméril and Bibron, 1841	rana trepadora	Animalia	Chordata	Amphibia	Anura	Hylidae	Boana	pulchella	NA	UY	San José	Paso del Arroyo Mauricio	-34.683258	-56.69002	NA	NA	NA	NA	NA	NA	NA	NA	NA	NA	NA	NA	NA	{"iucnStatus":"not evaluated"}	https://doi.org/10.5479/si.23317515.134.1
Biodiversidata:UY:Amphibia:394	Boana pulchella (Duméril and Bibron, 1841)	Duméril and Bibron, 1841	rana trepadora	Animalia	Chordata	Amphibia	Anura	Hylidae	Boana	pulchella	NA	UY	Artigas	Yuquery 32 Km al NW de Artigas	-30.216667	-56.7	NA	NA	NA	NA	NA	NA	NA	NA	NA	NA	NA	NA	NA	{"iucnStatus":"not evaluated"}	https://doi.org/10.5479/si.23317515.134.1
Biodiversidata:UY:Amphibia:395	Boana pulchella (Duméril and Bibron, 1841)	Duméril and Bibron, 1841	rana trepadora	Animalia	Chordata	Amphibia	Anura	Hylidae	Boana	pulchella	NA	UY	San José	Balneario Kiyú	-34.696797	-56.749772	NA	NA	NA	NA	NA	NA	NA	NA	NA	NA	NA	NA	NA	{"iucnStatus":"not evaluated"}	https://doi.org/10.5479/si.23317515.134.1
Biodiversidata:UY:Amphibia:396	Boana pulchella (Duméril and Bibron, 1841)	Duméril and Bibron, 1841	rana trepadora	Animalia	Chordata	Amphibia	Anura	Hylidae	Boana	pulchella	NA	UY	Artigas	Arroyo Tres Cruces Grande	-30.783333	-56.783333	NA	NA	NA	NA	NA	NA	NA	NA	NA	NA	NA	NA	NA	{"iucnStatus":"not evaluated"}	https://doi.org/10.5479/si.23317515.134.1
Biodiversidata:UY:Amphibia:397	Boana pulchella (Duméril and Bibron, 1841)	Duméril and Bibron, 1841	rana trepadora	Animalia	Chordata	Amphibia	Anura	Hylidae	Boana	pulchella	NA	UY	Artigas	Arroyo Tres Cruces Potrero Sucio	-30.45	-56.8	NA	NA	NA	NA	NA	NA	NA	NA	NA	NA	NA	NA	NA	{"iucnStatus":"not evaluated"}	https://doi.org/10.5479/si.23317515.134.1
Biodiversidata:UY:Amphibia:398	Boana pulchella (Duméril and Bibron, 1841)	Duméril and Bibron, 1841	rana trepadora	Animalia	Chordata	Amphibia	Anura	Hylidae	Boana	pulchella	NA	UY	Paysandú	Ruta 26 Km 147 entre Laureles y Arroyo Perdido	-31.862431	-56.801592	NA	NA	NA	NA	NA	NA	NA	NA	NA	NA	NA	NA	NA	{"iucnStatus":"not evaluated"}	https://doi.org/10.5479/si.23317515.134.1
Biodiversidata:UY:Amphibia:399	Boana pulchella (Duméril and Bibron, 1841)	Duméril and Bibron, 1841	rana trepadora	Animalia	Chordata	Amphibia	Anura	Hylidae	Boana	pulchella	NA	UY	Río Negro	Rincón de Baygorria	-32.9	-56.833333	NA	NA	NA	NA	NA	NA	NA	NA	NA	NA	NA	NA	NA	{"iucnStatus":"not evaluated"}	https://doi.org/10.5479/si.23317515.134.1
Biodiversidata:UY:Amphibia:400	Boana pulchella (Duméril and Bibron, 1841)	Duméril and Bibron, 1841	rana trepadora	Animalia	Chordata	Amphibia	Anura	Hylidae	Boana	pulchella	NA	UY	San José	Barra del Arroyo San Gregorio	-34.675713	-56.837859	NA	NA	NA	NA	NA	NA	NA	NA	NA	NA	NA	NA	NA	{"iucnStatus":"not evaluated"}	https://doi.org/10.5479/si.23317515.134.1
Biodiversidata:UY:Amphibia:401	Boana pulchella (Duméril and Bibron, 1841)	Duméril and Bibron, 1841	rana trepadora	Animalia	Chordata	Amphibia	Anura	Hylidae	Boana	pulchella	NA	UY	Durazno	Estancia La Loma sobre costa del Río Negro Junto al Palmar de Porrua	-32.9	-56.866667	NA	NA	NA	NA	NA	NA	NA	NA	NA	NA	NA	NA	NA	{"iucnStatus":"not evaluated"}	https://doi.org/10.5479/si.23317515.134.1
Biodiversidata:UY:Amphibia:402	Boana pulchella (Duméril and Bibron, 1841)	Duméril and Bibron, 1841	rana trepadora	Animalia	Chordata	Amphibia	Anura	Hylidae	Boana	pulchella	NA	UY	San José	Sierra de Mahoma Estancia Maytea	-34.066667	-56.883333	NA	NA	NA	NA	NA	NA	NA	NA	NA	NA	NA	NA	NA	{"iucnStatus":"not evaluated"}	https://doi.org/10.5479/si.23317515.134.1
Biodiversidata:UY:Amphibia:403	Boana pulchella (Duméril and Bibron, 1841)	Duméril and Bibron, 1841	rana trepadora	Animalia	Chordata	Amphibia	Anura	Hylidae	Boana	pulchella	NA	UY	Artigas	Colonia Artigas	-30.583333	-56.9	NA	NA	NA	NA	NA	NA	NA	NA	NA	NA	NA	NA	NA	{"iucnStatus":"not evaluated"}	https://doi.org/10.5479/si.23317515.134.1
Biodiversidata:UY:Amphibia:404	Boana pulchella (Duméril and Bibron, 1841)	Duméril and Bibron, 1841	rana trepadora	Animalia	Chordata	Amphibia	Anura	Hylidae	Boana	pulchella	NA	UY	Artigas	Arroyo Cuaró	-30.6	-56.95	NA	NA	NA	NA	NA	NA	NA	NA	NA	NA	NA	NA	NA	{"iucnStatus":"not evaluated"}	https://doi.org/10.5479/si.23317515.134.1
Biodiversidata:UY:Amphibia:405	Boana pulchella (Duméril and Bibron, 1841)	Duméril and Bibron, 1841	rana trepadora	Animalia	Chordata	Amphibia	Anura	Hylidae	Boana	pulchella	NA	UY	San José	Arroyo Pereira Rincón de Arazatí	-34.383333	-56.966667	NA	NA	NA	NA	NA	NA	NA	NA	NA	NA	NA	NA	NA	{"iucnStatus":"not evaluated"}	https://doi.org/10.5479/si.23317515.134.1
Biodiversidata:UY:Amphibia:406	Boana pulchella (Duméril and Bibron, 1841)	Duméril and Bibron, 1841	rana trepadora	Animalia	Chordata	Amphibia	Anura	Hylidae	Boana	pulchella	NA	UY	San José	Establecimiento El Relincho 5 Km al NE de Ecilda Paullier Puntas del Arroyo la Boyada	-34.333333	-57	NA	NA	NA	NA	NA	NA	NA	NA	NA	NA	NA	NA	NA	{"iucnStatus":"not evaluated"}	https://doi.org/10.5479/si.23317515.134.1
Biodiversidata:UY:Amphibia:407	Boana pulchella (Duméril and Bibron, 1841)	Duméril and Bibron, 1841	rana trepadora	Animalia	Chordata	Amphibia	Anura	Hylidae	Boana	pulchella	NA	UY	San José	Arazatí	-34.557218	-57.002307	NA	NA	NA	NA	NA	NA	NA	NA	NA	NA	NA	NA	NA	{"iucnStatus":"not evaluated"}	https://doi.org/10.5479/si.23317515.134.1
Biodiversidata:UY:Amphibia:408	Boana pulchella (Duméril and Bibron, 1841)	Duméril and Bibron, 1841	rana trepadora	Animalia	Chordata	Amphibia	Anura	Hylidae	Boana	pulchella	NA	UY	Artigas	Barra del Yacaré	-30.116667	-57.05	NA	NA	NA	NA	NA	NA	NA	NA	NA	NA	NA	NA	NA	{"iucnStatus":"not evaluated"}	https://doi.org/10.5479/si.23317515.134.1
Biodiversidata:UY:Amphibia:409	Boana pulchella (Duméril and Bibron, 1841)	Duméril and Bibron, 1841	rana trepadora	Animalia	Chordata	Amphibia	Anura	Hylidae	Boana	pulchella	NA	UY	Artigas	Próximo Barra del Yacaré junto a la laguna	-30.116667	-57.05	NA	NA	NA	NA	NA	NA	NA	NA	NA	NA	NA	NA	NA	{"iucnStatus":"not evaluated"}	https://doi.org/10.5479/si.23317515.134.1
Biodiversidata:UY:Amphibia:410	Boana pulchella (Duméril and Bibron, 1841)	Duméril and Bibron, 1841	rana trepadora	Animalia	Chordata	Amphibia	Anura	Hylidae	Boana	pulchella	NA	UY	Flores	Gruta del Palacio Interior de la Caverna del Palacio Ruta 14 Km 235	-33.25	-57.15	NA	NA	NA	NA	NA	NA	NA	NA	NA	NA	NA	NA	NA	{"iucnStatus":"not evaluated"}	https://doi.org/10.5479/si.23317515.134.1
Biodiversidata:UY:Amphibia:411	Boana pulchella (Duméril and Bibron, 1841)	Duméril and Bibron, 1841	rana trepadora	Animalia	Chordata	Amphibia	Anura	Hylidae	Boana	pulchella	NA	UY	Artigas	Arroyo Tres Cruces	-30.283333	-57.183333	NA	NA	NA	NA	NA	NA	NA	NA	NA	NA	NA	NA	NA	{"iucnStatus":"not evaluated"}	https://doi.org/10.5479/si.23317515.134.1
Biodiversidata:UY:Amphibia:412	Boana pulchella (Duméril and Bibron, 1841)	Duméril and Bibron, 1841	rana trepadora	Animalia	Chordata	Amphibia	Anura	Hylidae	Boana	pulchella	NA	UY	Río Negro	Rincón de Navarro	-33.133333	-57.216667	NA	NA	NA	NA	NA	NA	NA	NA	NA	NA	NA	NA	NA	{"iucnStatus":"not evaluated"}	https://doi.org/10.5479/si.23317515.134.1
Biodiversidata:UY:Amphibia:413	Boana pulchella (Duméril and Bibron, 1841)	Duméril and Bibron, 1841	rana trepadora	Animalia	Chordata	Amphibia	Anura	Hylidae	Boana	pulchella	NA	UY	Colonia	Río Rosario	-34.433333	-57.316667	NA	NA	NA	NA	NA	NA	NA	NA	NA	NA	NA	NA	NA	{"iucnStatus":"not evaluated"}	https://doi.org/10.5479/si.23317515.134.1
Biodiversidata:UY:Amphibia:414	Boana pulchella (Duméril and Bibron, 1841)	Duméril and Bibron, 1841	rana trepadora	Animalia	Chordata	Amphibia	Anura	Hylidae	Boana	pulchella	NA	UY	Colonia	Paso del Tío Luis Alrededores del Arroyo Colla	-34.316667	-57.333333	NA	NA	NA	NA	NA	NA	NA	NA	NA	NA	NA	NA	NA	{"iucnStatus":"not evaluated"}	https://doi.org/10.5479/si.23317515.134.1
Biodiversidata:UY:Amphibia:415	Boana pulchella (Duméril and Bibron, 1841)	Duméril and Bibron, 1841	rana trepadora	Animalia	Chordata	Amphibia	Anura	Hylidae	Boana	pulchella	NA	UY	Soriano	Arroyo del Perdido a 10 Km del Arroyo Grande	-33.766667	-57.383333	NA	NA	NA	NA	NA	NA	NA	NA	NA	NA	NA	NA	NA	{"iucnStatus":"not evaluated"}	https://doi.org/10.5479/si.23317515.134.1
Biodiversidata:UY:Amphibia:416	Boana pulchella (Duméril and Bibron, 1841)	Duméril and Bibron, 1841	rana trepadora	Animalia	Chordata	Amphibia	Anura	Hylidae	Boana	pulchella	NA	UY	Artigas	Barra del Yucutuja	-30.3	-57.383333	NA	NA	NA	NA	NA	NA	NA	NA	NA	NA	NA	NA	NA	{"iucnStatus":"not evaluated"}	https://doi.org/10.5479/si.23317515.134.1
Biodiversidata:UY:Amphibia:417	Boana pulchella (Duméril and Bibron, 1841)	Duméril and Bibron, 1841	rana trepadora	Animalia	Chordata	Amphibia	Anura	Hylidae	Boana	pulchella	NA	UY	Salto	Terrnas del Arapey a 4 Km al SW de las Terrnas	-30.933333	-57.5	NA	NA	NA	NA	NA	NA	NA	NA	NA	NA	NA	NA	NA	{"iucnStatus":"not evaluated"}	https://doi.org/10.5479/si.23317515.134.1
Biodiversidata:UY:Amphibia:418	Boana pulchella (Duméril and Bibron, 1841)	Duméril and Bibron, 1841	rana trepadora	Animalia	Chordata	Amphibia	Anura	Hylidae	Boana	pulchella	NA	UY	Río Negro	Zanjón del Arroyo Grande Colonia Cesar M. Gutiérrez 30 Km al SE de Young	-32.85	-57.516667	NA	NA	NA	NA	NA	NA	NA	NA	NA	NA	NA	NA	NA	{"iucnStatus":"not evaluated"}	https://doi.org/10.5479/si.23317515.134.1
Biodiversidata:UY:Amphibia:419	Boana pulchella (Duméril and Bibron, 1841)	Duméril and Bibron, 1841	rana trepadora	Animalia	Chordata	Amphibia	Anura	Hylidae	Boana	pulchella	NA	UY	Río Negro	Arroyo Don Esteban	-32.666667	-57.516667	NA	NA	NA	NA	NA	NA	NA	NA	NA	NA	NA	NA	NA	{"iucnStatus":"not evaluated"}	https://doi.org/10.5479/si.23317515.134.1
Biodiversidata:UY:Amphibia:420	Boana pulchella (Duméril and Bibron, 1841)	Duméril and Bibron, 1841	rana trepadora	Animalia	Chordata	Amphibia	Anura	Hylidae	Boana	pulchella	NA	UY	Soriano	Estancia La Querencia a 10 Km del pueblo Perseverano	-33.683333	-57.55	NA	NA	NA	NA	NA	NA	NA	NA	NA	NA	NA	NA	NA	{"iucnStatus":"not evaluated"}	https://doi.org/10.5479/si.23317515.134.1
Biodiversidata:UY:Amphibia:421	Boana pulchella (Duméril and Bibron, 1841)	Duméril and Bibron, 1841	rana trepadora	Animalia	Chordata	Amphibia	Anura	Hylidae	Boana	pulchella	NA	UY	Artigas	Bella Unión	-30.25	-57.583333	NA	NA	NA	NA	NA	NA	NA	NA	NA	NA	NA	NA	NA	{"iucnStatus":"not evaluated"}	https://doi.org/10.5479/si.23317515.134.1
Biodiversidata:UY:Amphibia:422	Boana pulchella (Duméril and Bibron, 1841)	Duméril and Bibron, 1841	rana trepadora	Animalia	Chordata	Amphibia	Anura	Hylidae	Boana	pulchella	NA	UY	Paysandú	Sarandi del Quebracho	-31.816667	-57.616667	NA	NA	NA	NA	NA	NA	NA	NA	NA	NA	NA	NA	NA	{"iucnStatus":"not evaluated"}	https://doi.org/10.5479/si.23317515.134.1
Biodiversidata:UY:Amphibia:423	Boana pulchella (Duméril and Bibron, 1841)	Duméril and Bibron, 1841	rana trepadora	Animalia	Chordata	Amphibia	Anura	Hylidae	Boana	pulchella	NA	UY	Paysandú	Ruta 26 Km 50	-32.05	-57.633333	NA	NA	NA	NA	NA	NA	NA	NA	NA	NA	NA	NA	NA	{"iucnStatus":"not evaluated"}	https://doi.org/10.5479/si.23317515.134.1
Biodiversidata:UY:Amphibia:424	Boana pulchella (Duméril and Bibron, 1841)	Duméril and Bibron, 1841	rana trepadora	Animalia	Chordata	Amphibia	Anura	Hylidae	Boana	pulchella	NA	UY	Artigas	Arroyo Itacumbú 1.7 km al SE de su boca	-30.374292	-57.672852	NA	NA	NA	NA	NA	NA	NA	NA	NA	NA	NA	NA	NA	{"iucnStatus":"not evaluated"}	https://doi.org/10.5479/si.23317515.134.1
Biodiversidata:UY:Amphibia:425	Boana pulchella (Duméril and Bibron, 1841)	Duméril and Bibron, 1841	rana trepadora	Animalia	Chordata	Amphibia	Anura	Hylidae	Boana	pulchella	NA	UY	Soriano	Estancia Santa Rita a 75 Km de Ombúes de Lavalle	-33.85	-57.733333	NA	NA	NA	NA	NA	NA	NA	NA	NA	NA	NA	NA	NA	{"iucnStatus":"not evaluated"}	https://doi.org/10.5479/si.23317515.134.1
Biodiversidata:UY:Amphibia:426	Boana pulchella (Duméril and Bibron, 1841)	Duméril and Bibron, 1841	rana trepadora	Animalia	Chordata	Amphibia	Anura	Hylidae	Boana	pulchella	NA	UY	Salto	Barra del Arroyo Yacuy	-30.783333	-57.733333	NA	NA	NA	NA	NA	NA	NA	NA	NA	NA	NA	NA	NA	{"iucnStatus":"not evaluated"}	https://doi.org/10.5479/si.23317515.134.1
Biodiversidata:UY:Amphibia:427	Boana pulchella (Duméril and Bibron, 1841)	Duméril and Bibron, 1841	rana trepadora	Animalia	Chordata	Amphibia	Anura	Hylidae	Boana	pulchella	NA	UY	Salto	Arroyo Espinillar	-30.968779	-57.81589	NA	NA	NA	NA	NA	NA	NA	NA	NA	NA	NA	NA	NA	{"iucnStatus":"not evaluated"}	https://doi.org/10.5479/si.23317515.134.1
Biodiversidata:UY:Amphibia:428	Boana pulchella (Duméril and Bibron, 1841)	Duméril and Bibron, 1841	rana trepadora	Animalia	Chordata	Amphibia	Anura	Hylidae	Boana	pulchella	NA	UY	Artigas	San Gregorio	-30.533333	-57.816667	NA	NA	NA	NA	NA	NA	NA	NA	NA	NA	NA	NA	NA	{"iucnStatus":"not evaluated"}	https://doi.org/10.5479/si.23317515.134.1
Biodiversidata:UY:Amphibia:429	Boana pulchella (Duméril and Bibron, 1841)	Duméril and Bibron, 1841	rana trepadora	Animalia	Chordata	Amphibia	Anura	Hylidae	Boana	pulchella	NA	UY	Artigas	Arrocera Conti	-30.531339	-57.826372	NA	NA	NA	NA	NA	NA	NA	NA	NA	NA	NA	NA	NA	{"iucnStatus":"not evaluated"}	https://doi.org/10.5479/si.23317515.134.1
Biodiversidata:UY:Amphibia:430	Boana pulchella (Duméril and Bibron, 1841)	Duméril and Bibron, 1841	rana trepadora	Animalia	Chordata	Amphibia	Anura	Hylidae	Boana	pulchella	NA	UY	Artigas	11 Km al W de Colonia Palma Estancia El Tigre	-30.583333	-57.833333	NA	NA	NA	NA	NA	NA	NA	NA	NA	NA	NA	NA	NA	{"iucnStatus":"not evaluated"}	https://doi.org/10.5479/si.23317515.134.1
Biodiversidata:UY:Amphibia:431	Boana pulchella (Duméril and Bibron, 1841)	Duméril and Bibron, 1841	rana trepadora	Animalia	Chordata	Amphibia	Anura	Hylidae	Boana	pulchella	NA	UY	Paysandú	Arroyo Carpinchuri Ruta 3	-31.683333	-57.883333	NA	NA	NA	NA	NA	NA	NA	NA	NA	NA	NA	NA	NA	{"iucnStatus":"not evaluated"}	https://doi.org/10.5479/si.23317515.134.1
Biodiversidata:UY:Amphibia:432	Boana pulchella (Duméril and Bibron, 1841)	Duméril and Bibron, 1841	rana trepadora	Animalia	Chordata	Amphibia	Anura	Hylidae	Boana	pulchella	NA	UY	Salto	Camino bordeando el Salto Grande	-31.281636	-57.935091	NA	NA	NA	NA	NA	NA	NA	NA	NA	NA	NA	NA	NA	{"iucnStatus":"not evaluated"}	https://doi.org/10.5479/si.23317515.134.1
Biodiversidata:UY:Amphibia:433	Boana pulchella (Duméril and Bibron, 1841)	Duméril and Bibron, 1841	rana trepadora	Animalia	Chordata	Amphibia	Anura	Hylidae	Boana	pulchella	NA	UY	Río Negro	Tres Bocas. Ruta 24 Km 54	-32.8	-57.966667	NA	NA	NA	NA	NA	NA	NA	NA	NA	NA	NA	NA	NA	{"iucnStatus":"not evaluated"}	https://doi.org/10.5479/si.23317515.134.1
Biodiversidata:UY:Amphibia:434	Boana pulchella (Duméril and Bibron, 1841)	Duméril and Bibron, 1841	rana trepadora	Animalia	Chordata	Amphibia	Anura	Hylidae	Boana	pulchella	NA	UY	Soriano	Río Negro 5 Km aguas arriba de Mercedes	-33.216904	-58.01694	NA	NA	NA	NA	NA	NA	NA	NA	NA	NA	NA	NA	NA	{"iucnStatus":"not evaluated"}	https://doi.org/10.5479/si.23317515.134.1
Biodiversidata:UY:Amphibia:435	Boana pulchella (Duméril and Bibron, 1841)	Duméril and Bibron, 1841	rana trepadora	Animalia	Chordata	Amphibia	Anura	Hylidae	Boana	pulchella	NA	UY	Río Negro	Nuevo Berlín	-32.983333	-58.05	NA	NA	NA	NA	NA	NA	NA	NA	NA	NA	NA	NA	NA	{"iucnStatus":"not evaluated"}	https://doi.org/10.5479/si.23317515.134.1
Biodiversidata:UY:Amphibia:436	Boana pulchella (Duméril and Bibron, 1841)	Duméril and Bibron, 1841	rana trepadora	Animalia	Chordata	Amphibia	Anura	Hylidae	Boana	pulchella	NA	UY	Soriano	Estancia Asencio costa del Río Negro frente a la Isla de las Cañas	-33.3	-58.083333	NA	NA	NA	NA	NA	NA	NA	NA	NA	NA	NA	NA	NA	{"iucnStatus":"not evaluated"}	https://doi.org/10.5479/si.23317515.134.1
Biodiversidata:UY:Amphibia:437	Boana pulchella (Duméril and Bibron, 1841)	Duméril and Bibron, 1841	rana trepadora	Animalia	Chordata	Amphibia	Anura	Hylidae	Boana	pulchella	NA	UY	Colonia	Arroyo Las Limetas	-34.169106	-58.103592	NA	NA	NA	NA	NA	NA	NA	NA	NA	NA	NA	NA	NA	{"iucnStatus":"not evaluated"}	https://doi.org/10.5479/si.23317515.134.1
Biodiversidata:UY:Amphibia:438	Dendropsophus sanborni (Schmidt, 1944)	Schmidt, 1944	ranita enana de sanborn	Animalia	Chordata	Amphibia	Anura	Hylidae	Dendropsophus	sanborni	NA	UY	Rocha	Coronilla	-33.898046	-53.51662	NA	NA	NA	NA	NA	NA	NA	NA	NA	NA	NA	NA	NA	{"iucnStatus":"least concern"}	https://doi.org/10.5479/si.23317515.134.1
Biodiversidata:UY:Amphibia:439	Dendropsophus sanborni (Schmidt, 1944)	Schmidt, 1944	ranita enana de sanborn	Animalia	Chordata	Amphibia	Anura	Hylidae	Dendropsophus	sanborni	NA	UY	Rocha	Fortaleza de Santa Teresa	-33.996177	-53.571879	NA	NA	NA	NA	NA	NA	NA	NA	NA	NA	NA	NA	NA	{"iucnStatus":"least concern"}	https://doi.org/10.5479/si.23317515.134.1
Biodiversidata:UY:Amphibia:440	Dendropsophus sanborni (Schmidt, 1944)	Schmidt, 1944	ranita enana de sanborn	Animalia	Chordata	Amphibia	Anura	Hylidae	Dendropsophus	sanborni	NA	UY	Treinta y Tres	Arrozal 33	-33	-53.616667	NA	NA	NA	NA	NA	NA	NA	NA	NA	NA	NA	NA	NA	{"iucnStatus":"least concern"}	https://doi.org/10.5479/si.23317515.134.1
Biodiversidata:UY:Amphibia:441	Dendropsophus sanborni (Schmidt, 1944)	Schmidt, 1944	ranita enana de sanborn	Animalia	Chordata	Amphibia	Anura	Hylidae	Dendropsophus	sanborni	NA	UY	Rocha	Punta del Río Cebollati Laguna Merín	-33.166545	-53.654021	NA	NA	NA	NA	NA	NA	NA	NA	NA	NA	NA	NA	NA	{"iucnStatus":"least concern"}	https://doi.org/10.5479/si.23317515.134.1
Biodiversidata:UY:Amphibia:442	Dendropsophus sanborni (Schmidt, 1944)	Schmidt, 1944	ranita enana de sanborn	Animalia	Chordata	Amphibia	Anura	Hylidae	Dendropsophus	sanborni	NA	UY	Rocha	Aguas Dulces	-34.275516	-53.779259	NA	NA	NA	NA	NA	NA	NA	NA	NA	NA	NA	NA	NA	{"iucnStatus":"least concern"}	https://doi.org/10.5479/si.23317515.134.1
Biodiversidata:UY:Amphibia:443	Dendropsophus sanborni (Schmidt, 1944)	Schmidt, 1944	ranita enana de sanborn	Animalia	Chordata	Amphibia	Anura	Hylidae	Dendropsophus	sanborni	NA	UY	Cerro Largo	20 Km al NNW de Placido Rosas Estancia Santa Leopoldina	-32.716667	-53.783333	NA	NA	NA	NA	NA	NA	NA	NA	NA	NA	NA	NA	NA	{"iucnStatus":"least concern"}	https://doi.org/10.5479/si.23317515.134.1
Biodiversidata:UY:Amphibia:444	Dendropsophus sanborni (Schmidt, 1944)	Schmidt, 1944	ranita enana de sanborn	Animalia	Chordata	Amphibia	Anura	Hylidae	Dendropsophus	sanborni	NA	UY	Rocha	Arroyo Valizas	-34.343248	-53.785223	NA	NA	NA	NA	NA	NA	NA	NA	NA	NA	NA	NA	NA	{"iucnStatus":"least concern"}	https://doi.org/10.5479/si.23317515.134.1
Biodiversidata:UY:Amphibia:445	Dendropsophus sanborni (Schmidt, 1944)	Schmidt, 1944	ranita enana de sanborn	Animalia	Chordata	Amphibia	Anura	Hylidae	Dendropsophus	sanborni	NA	UY	Rocha	Valizas	-34.341169	-53.786577	NA	NA	NA	NA	NA	NA	NA	NA	NA	NA	NA	NA	NA	{"iucnStatus":"least concern"}	https://doi.org/10.5479/si.23317515.134.1
Biodiversidata:UY:Amphibia:446	Dendropsophus sanborni (Schmidt, 1944)	Schmidt, 1944	ranita enana de sanborn	Animalia	Chordata	Amphibia	Anura	Hylidae	Dendropsophus	sanborni	NA	UY	Rocha	Ruta 10 Km 261 Vivero de la Dirección Forestal	-34.383333	-53.85	NA	NA	NA	NA	NA	NA	NA	NA	NA	NA	NA	NA	NA	{"iucnStatus":"least concern"}	https://doi.org/10.5479/si.23317515.134.1
Biodiversidata:UY:Amphibia:447	Dendropsophus sanborni (Schmidt, 1944)	Schmidt, 1944	ranita enana de sanborn	Animalia	Chordata	Amphibia	Anura	Hylidae	Dendropsophus	sanborni	NA	UY	Rocha	Próximo al puente del Arroyo Valizas	-34.366667	-53.85	NA	NA	NA	NA	NA	NA	NA	NA	NA	NA	NA	NA	NA	{"iucnStatus":"least concern"}	https://doi.org/10.5479/si.23317515.134.1
Biodiversidata:UY:Amphibia:448	Dendropsophus sanborni (Schmidt, 1944)	Schmidt, 1944	ranita enana de sanborn	Animalia	Chordata	Amphibia	Anura	Hylidae	Dendropsophus	sanborni	NA	UY	Treinta y Tres	Río Olimar a 24 Km del Cebollatí Séptima Sección	-33.033333	-53.866667	NA	NA	NA	NA	NA	NA	NA	NA	NA	NA	NA	NA	NA	{"iucnStatus":"least concern"}	https://doi.org/10.5479/si.23317515.134.1
Biodiversidata:UY:Amphibia:449	Dendropsophus sanborni (Schmidt, 1944)	Schmidt, 1944	ranita enana de sanborn	Animalia	Chordata	Amphibia	Anura	Hylidae	Dendropsophus	sanborni	NA	UY	Cerro Largo	Sierra de Vaz 20 Km al SE de Melo	-32.6	-54.116667	NA	NA	NA	NA	NA	NA	NA	NA	NA	NA	NA	NA	NA	{"iucnStatus":"least concern"}	https://doi.org/10.5479/si.23317515.134.1
Biodiversidata:UY:Amphibia:450	Dendropsophus sanborni (Schmidt, 1944)	Schmidt, 1944	ranita enana de sanborn	Animalia	Chordata	Amphibia	Anura	Hylidae	Dendropsophus	sanborni	NA	UY	Cerro Largo	16 Km al SSW de la Boca del Río Tacuarí	-32.516667	-54.133333	NA	NA	NA	NA	NA	NA	NA	NA	NA	NA	NA	NA	NA	{"iucnStatus":"least concern"}	https://doi.org/10.5479/si.23317515.134.1
Biodiversidata:UY:Amphibia:451	Dendropsophus sanborni (Schmidt, 1944)	Schmidt, 1944	ranita enana de sanborn	Animalia	Chordata	Amphibia	Anura	Hylidae	Dendropsophus	sanborni	NA	UY	Lavalleja	Paso Averías Río Cebollatí	-33.583333	-54.3	NA	NA	NA	NA	NA	NA	NA	NA	NA	NA	NA	NA	NA	{"iucnStatus":"least concern"}	https://doi.org/10.5479/si.23317515.134.1
Biodiversidata:UY:Amphibia:452	Dendropsophus sanborni (Schmidt, 1944)	Schmidt, 1944	ranita enana de sanborn	Animalia	Chordata	Amphibia	Anura	Hylidae	Dendropsophus	sanborni	NA	UY	Treinta y Tres	Ruta Treinta y Tres a Melo a 16 Km de Treinta y Tres	-33.25	-54.316667	NA	NA	NA	NA	NA	NA	NA	NA	NA	NA	NA	NA	NA	{"iucnStatus":"least concern"}	https://doi.org/10.5479/si.23317515.134.1
Biodiversidata:UY:Amphibia:453	Dendropsophus sanborni (Schmidt, 1944)	Schmidt, 1944	ranita enana de sanborn	Animalia	Chordata	Amphibia	Anura	Hylidae	Dendropsophus	sanborni	NA	UY	Rocha	Ciudad de Rocha Alrededores	-34.483333	-54.333333	NA	NA	NA	NA	NA	NA	NA	NA	NA	NA	NA	NA	NA	{"iucnStatus":"least concern"}	https://doi.org/10.5479/si.23317515.134.1
Biodiversidata:UY:Amphibia:454	Dendropsophus sanborni (Schmidt, 1944)	Schmidt, 1944	ranita enana de sanborn	Animalia	Chordata	Amphibia	Anura	Hylidae	Dendropsophus	sanborni	NA	UY	Cerro Largo	Sierras de Aceguá	-31.9	-54.416667	NA	NA	NA	NA	NA	NA	NA	NA	NA	NA	NA	NA	NA	{"iucnStatus":"least concern"}	https://doi.org/10.5479/si.23317515.134.1
Biodiversidata:UY:Amphibia:455	Dendropsophus sanborni (Schmidt, 1944)	Schmidt, 1944	ranita enana de sanborn	Animalia	Chordata	Amphibia	Anura	Hylidae	Dendropsophus	sanborni	NA	UY	Treinta y Tres	15 Km al NE de Treinta Y Tres	-33.216667	-54.483333	NA	NA	NA	NA	NA	NA	NA	NA	NA	NA	NA	NA	NA	{"iucnStatus":"least concern"}	https://doi.org/10.5479/si.23317515.134.1
Biodiversidata:UY:Amphibia:456	Dendropsophus sanborni (Schmidt, 1944)	Schmidt, 1944	ranita enana de sanborn	Animalia	Chordata	Amphibia	Anura	Hylidae	Dendropsophus	sanborni	NA	UY	Maldonado	Costas de la Laguna Garzon	-34.783333	-54.566667	NA	NA	NA	NA	NA	NA	NA	NA	NA	NA	NA	NA	NA	{"iucnStatus":"least concern"}	https://doi.org/10.5479/si.23317515.134.1
Biodiversidata:UY:Amphibia:457	Dendropsophus sanborni (Schmidt, 1944)	Schmidt, 1944	ranita enana de sanborn	Animalia	Chordata	Amphibia	Anura	Hylidae	Dendropsophus	sanborni	NA	UY	Lavalleja	Ruta de Minas a Treinta y Tres Km 175	-34	-54.833333	NA	NA	NA	NA	NA	NA	NA	NA	NA	NA	NA	NA	NA	{"iucnStatus":"least concern"}	https://doi.org/10.5479/si.23317515.134.1
Biodiversidata:UY:Amphibia:458	Dendropsophus sanborni (Schmidt, 1944)	Schmidt, 1944	ranita enana de sanborn	Animalia	Chordata	Amphibia	Anura	Hylidae	Dendropsophus	sanborni	NA	UY	Maldonado	Punta del Este Carretera de Maldonado a la Barra	-34.933333	-54.933333	NA	NA	NA	NA	NA	NA	NA	NA	NA	NA	NA	NA	NA	{"iucnStatus":"least concern"}	https://doi.org/10.5479/si.23317515.134.1
Biodiversidata:UY:Amphibia:459	Dendropsophus sanborni (Schmidt, 1944)	Schmidt, 1944	ranita enana de sanborn	Animalia	Chordata	Amphibia	Anura	Hylidae	Dendropsophus	sanborni	NA	UY	Treinta y Tres	Santa Clara de Olimar	-32.922608	-54.94379	NA	NA	NA	NA	NA	NA	NA	NA	NA	NA	NA	NA	NA	{"iucnStatus":"least concern"}	https://doi.org/10.5479/si.23317515.134.1
Biodiversidata:UY:Amphibia:460	Dendropsophus sanborni (Schmidt, 1944)	Schmidt, 1944	ranita enana de sanborn	Animalia	Chordata	Amphibia	Anura	Hylidae	Dendropsophus	sanborni	NA	UY	Lavalleja	Salto del Penitente	-34.333333	-55.116667	NA	NA	NA	NA	NA	NA	NA	NA	NA	NA	NA	NA	NA	{"iucnStatus":"least concern"}	https://doi.org/10.5479/si.23317515.134.1
Biodiversidata:UY:Amphibia:461	Dendropsophus sanborni (Schmidt, 1944)	Schmidt, 1944	ranita enana de sanborn	Animalia	Chordata	Amphibia	Anura	Hylidae	Dendropsophus	sanborni	NA	UY	Maldonado	Extremo Sur de la Laguna del Sauce	-34.833333	-55.133333	NA	NA	NA	NA	NA	NA	NA	NA	NA	NA	NA	NA	NA	{"iucnStatus":"least concern"}	https://doi.org/10.5479/si.23317515.134.1
Biodiversidata:UY:Amphibia:462	Dendropsophus sanborni (Schmidt, 1944)	Schmidt, 1944	ranita enana de sanborn	Animalia	Chordata	Amphibia	Anura	Hylidae	Dendropsophus	sanborni	NA	UY	Cerro Largo	Arroyo del Cordobés 28 Km al SW del Río Negro	-32.633333	-55.283333	NA	NA	NA	NA	NA	NA	NA	NA	NA	NA	NA	NA	NA	{"iucnStatus":"least concern"}	https://doi.org/10.5479/si.23317515.134.1
Biodiversidata:UY:Amphibia:463	Dendropsophus sanborni (Schmidt, 1944)	Schmidt, 1944	ranita enana de sanborn	Animalia	Chordata	Amphibia	Anura	Hylidae	Dendropsophus	sanborni	NA	UY	Maldonado	Laguna en el Balneario Solís próximo al Arroyo Solís	-34.8	-55.383333	NA	NA	NA	NA	NA	NA	NA	NA	NA	NA	NA	NA	NA	{"iucnStatus":"least concern"}	https://doi.org/10.5479/si.23317515.134.1
Biodiversidata:UY:Amphibia:464	Dendropsophus sanborni (Schmidt, 1944)	Schmidt, 1944	ranita enana de sanborn	Animalia	Chordata	Amphibia	Anura	Hylidae	Dendropsophus	sanborni	NA	UY	Durazno	Rincón de las Piedras 3 Km al NW de Estación Km 329 Ruta a Blanquillos	-32.45	-55.433333	NA	NA	NA	NA	NA	NA	NA	NA	NA	NA	NA	NA	NA	{"iucnStatus":"least concern"}	https://doi.org/10.5479/si.23317515.134.1
Biodiversidata:UY:Amphibia:465	Leptodactylus mystacinus (Burmeister, 1861)	Burmeister, 1861	rana de bigotes	Animalia	Chordata	Amphibia	Anura	Leptodactylidae	Leptodactylus	mystacinus	NA	UY	Rivera	Barrio Bisio	-30.9	-55.516667	NA	NA	NA	NA	NA	NA	NA	NA	NA	NA	NA	NA	NA	{"iucnStatus":"least concern"}	https://doi.org/10.5479/si.23317515.134.1
Biodiversidata:UY:Amphibia:466	Leptodactylus latinasus (Jiménez de la Espada, 1875)	Jiménez de la Espada, 1875	rana piadora	Animalia	Chordata	Amphibia	Anura	Leptodactylidae	Leptodactylus	latinasus	NA	UY	Rivera	Cañada las Molles Subida de Pena	-31.15	-55.916667	NA	NA	NA	NA	NA	NA	NA	NA	NA	NA	NA	NA	NA	{"iucnStatus":"least concern"}	https://doi.org/10.5479/si.23317515.134.1
Biodiversidata:UY:Amphibia:467	Dendropsophus sanborni (Schmidt, 1944)	Schmidt, 1944	ranita enana de sanborn	Animalia	Chordata	Amphibia	Anura	Hylidae	Dendropsophus	sanborni	NA	UY	Tacuarembó	Laguna Las Veras 25 Km al SW de Ansina	-32.083333	-55.566667	NA	NA	NA	NA	NA	NA	NA	NA	NA	NA	NA	NA	NA	{"iucnStatus":"least concern"}	https://doi.org/10.5479/si.23317515.134.1
Biodiversidata:UY:Amphibia:468	Dendropsophus sanborni (Schmidt, 1944)	Schmidt, 1944	ranita enana de sanborn	Animalia	Chordata	Amphibia	Anura	Hylidae	Dendropsophus	sanborni	NA	UY	Durazno	Arroyo Las Cañas 8 Km al NE de Blanquillos	-32.833333	-55.6	NA	NA	NA	NA	NA	NA	NA	NA	NA	NA	NA	NA	NA	{"iucnStatus":"least concern"}	https://doi.org/10.5479/si.23317515.134.1
Biodiversidata:UY:Amphibia:469	Dendropsophus sanborni (Schmidt, 1944)	Schmidt, 1944	ranita enana de sanborn	Animalia	Chordata	Amphibia	Anura	Hylidae	Dendropsophus	sanborni	NA	UY	Canelones	Represa Canelón Grande	-34.5	-56.3	NA	NA	NA	NA	NA	NA	NA	NA	NA	NA	NA	NA	NA	{"iucnStatus":"least concern"}	https://doi.org/10.5479/si.23317515.134.1
Biodiversidata:UY:Amphibia:470	Dendropsophus sanborni (Schmidt, 1944)	Schmidt, 1944	ranita enana de sanborn	Animalia	Chordata	Amphibia	Anura	Hylidae	Dendropsophus	sanborni	NA	UY	San José	Barra de Santa Lucía	-34.780578	-56.354532	NA	NA	NA	NA	NA	NA	NA	NA	NA	NA	NA	NA	NA	{"iucnStatus":"least concern"}	https://doi.org/10.5479/si.23317515.134.1
Biodiversidata:UY:Amphibia:471	Dendropsophus sanborni (Schmidt, 1944)	Schmidt, 1944	ranita enana de sanborn	Animalia	Chordata	Amphibia	Anura	Hylidae	Dendropsophus	sanborni	NA	UY	San José	Costa del Río Santa Lucia	-34.783271	-56.366746	NA	NA	NA	NA	NA	NA	NA	NA	NA	NA	NA	NA	NA	{"iucnStatus":"least concern"}	https://doi.org/10.5479/si.23317515.134.1
Biodiversidata:UY:Amphibia:472	Dendropsophus sanborni (Schmidt, 1944)	Schmidt, 1944	ranita enana de sanborn	Animalia	Chordata	Amphibia	Anura	Hylidae	Dendropsophus	sanborni	NA	UY	Artigas	Paso Urumbeba Arroyo Pintado Camino de la Piedra Pintada	-30.466667	-56.45	NA	NA	NA	NA	NA	NA	NA	NA	NA	NA	NA	NA	NA	{"iucnStatus":"least concern"}	https://doi.org/10.5479/si.23317515.134.1
Biodiversidata:UY:Amphibia:473	Dendropsophus sanborni (Schmidt, 1944)	Schmidt, 1944	ranita enana de sanborn	Animalia	Chordata	Amphibia	Anura	Hylidae	Dendropsophus	sanborni	NA	UY	San José	Playa Pascual	-34.748655	-56.454004	NA	NA	NA	NA	NA	NA	NA	NA	NA	NA	NA	NA	NA	{"iucnStatus":"least concern"}	https://doi.org/10.5479/si.23317515.134.1
Biodiversidata:UY:Amphibia:474	Dendropsophus sanborni (Schmidt, 1944)	Schmidt, 1944	ranita enana de sanborn	Animalia	Chordata	Amphibia	Anura	Hylidae	Dendropsophus	sanborni	NA	UY	San José	Paso del Arroyo Mauricio	-34.683258	-56.69002	NA	NA	NA	NA	NA	NA	NA	NA	NA	NA	NA	NA	NA	{"iucnStatus":"least concern"}	https://doi.org/10.5479/si.23317515.134.1
Biodiversidata:UY:Amphibia:475	Dendropsophus sanborni (Schmidt, 1944)	Schmidt, 1944	ranita enana de sanborn	Animalia	Chordata	Amphibia	Anura	Hylidae	Dendropsophus	sanborni	NA	UY	San José	Balneario Kiyú	-34.696797	-56.749772	NA	NA	NA	NA	NA	NA	NA	NA	NA	NA	NA	NA	NA	{"iucnStatus":"least concern"}	https://doi.org/10.5479/si.23317515.134.1
Biodiversidata:UY:Amphibia:476	Dendropsophus sanborni (Schmidt, 1944)	Schmidt, 1944	ranita enana de sanborn	Animalia	Chordata	Amphibia	Anura	Hylidae	Dendropsophus	sanborni	NA	UY	San José	Sierra de Mahoma	-34.066667	-56.883333	NA	NA	NA	NA	NA	NA	NA	NA	NA	NA	NA	NA	NA	{"iucnStatus":"least concern"}	https://doi.org/10.5479/si.23317515.134.1
Biodiversidata:UY:Amphibia:477	Dendropsophus sanborni (Schmidt, 1944)	Schmidt, 1944	ranita enana de sanborn	Animalia	Chordata	Amphibia	Anura	Hylidae	Dendropsophus	sanborni	NA	UY	San José	Arroyo Pereira Rincón de Arazatí	-34.383333	-56.966667	NA	NA	NA	NA	NA	NA	NA	NA	NA	NA	NA	NA	NA	{"iucnStatus":"least concern"}	https://doi.org/10.5479/si.23317515.134.1
Biodiversidata:UY:Amphibia:478	Dendropsophus sanborni (Schmidt, 1944)	Schmidt, 1944	ranita enana de sanborn	Animalia	Chordata	Amphibia	Anura	Hylidae	Dendropsophus	sanborni	NA	UY	San José	Arazatí	-34.557218	-57.002307	NA	NA	NA	NA	NA	NA	NA	NA	NA	NA	NA	NA	NA	{"iucnStatus":"least concern"}	https://doi.org/10.5479/si.23317515.134.1
Biodiversidata:UY:Amphibia:479	Dendropsophus sanborni (Schmidt, 1944)	Schmidt, 1944	ranita enana de sanborn	Animalia	Chordata	Amphibia	Anura	Hylidae	Dendropsophus	sanborni	NA	UY	Salto	Camino a Saucedo por Palomas entrando por Ruta 3 Km 522 a 6 Km hacia el Este	-31.083333	-57.6	NA	NA	NA	NA	NA	NA	NA	NA	NA	NA	NA	NA	NA	{"iucnStatus":"least concern"}	https://doi.org/10.5479/si.23317515.134.1
Biodiversidata:UY:Amphibia:480	Dendropsophus sanborni (Schmidt, 1944)	Schmidt, 1944	ranita enana de sanborn	Animalia	Chordata	Amphibia	Anura	Hylidae	Dendropsophus	sanborni	NA	UY	Paysandú	Sarandí del Quebracho	-31.816667	-57.616667	NA	NA	NA	NA	NA	NA	NA	NA	NA	NA	NA	NA	NA	{"iucnStatus":"least concern"}	https://doi.org/10.5479/si.23317515.134.1
Biodiversidata:UY:Amphibia:481	Dendropsophus sanborni (Schmidt, 1944)	Schmidt, 1944	ranita enana de sanborn	Animalia	Chordata	Amphibia	Anura	Hylidae	Dendropsophus	sanborni	NA	UY	Salto	Río Uruguay 200 metros al Norte de la desembocadura del Arroyo Yacuy	-30.766667	-57.7	NA	NA	NA	NA	NA	NA	NA	NA	NA	NA	NA	NA	NA	{"iucnStatus":"least concern"}	https://doi.org/10.5479/si.23317515.134.1
Biodiversidata:UY:Amphibia:482	Dendropsophus sanborni (Schmidt, 1944)	Schmidt, 1944	ranita enana de sanborn	Animalia	Chordata	Amphibia	Anura	Hylidae	Dendropsophus	sanborni	NA	UY	Artigas	6 Km al NNW de Belén	-30.760869	-57.754485	NA	NA	NA	NA	NA	NA	NA	NA	NA	NA	NA	NA	NA	{"iucnStatus":"least concern"}	https://doi.org/10.5479/si.23317515.134.1
Biodiversidata:UY:Amphibia:483	Dendropsophus sanborni (Schmidt, 1944)	Schmidt, 1944	ranita enana de sanborn	Animalia	Chordata	Amphibia	Anura	Hylidae	Dendropsophus	sanborni	NA	UY	Artigas	San Gregorio	-30.533333	-57.816667	NA	NA	NA	NA	NA	NA	NA	NA	NA	NA	NA	NA	NA	{"iucnStatus":"least concern"}	https://doi.org/10.5479/si.23317515.134.1
Biodiversidata:UY:Amphibia:484	Dendropsophus sanborni (Schmidt, 1944)	Schmidt, 1944	ranita enana de sanborn	Animalia	Chordata	Amphibia	Anura	Hylidae	Dendropsophus	sanborni	NA	UY	Salto	Establecimiento El Espinillar	-30.954819	-57.845461	NA	NA	NA	NA	NA	NA	NA	NA	NA	NA	NA	NA	NA	{"iucnStatus":"least concern"}	https://doi.org/10.5479/si.23317515.134.1
Biodiversidata:UY:Amphibia:485	Dendropsophus sanborni (Schmidt, 1944)	Schmidt, 1944	ranita enana de sanborn	Animalia	Chordata	Amphibia	Anura	Hylidae	Dendropsophus	sanborni	NA	UY	Colonia	Arroyo Las Limetas	-34.169106	-58.103592	NA	NA	NA	NA	NA	NA	NA	NA	NA	NA	NA	NA	NA	{"iucnStatus":"least concern"}	https://doi.org/10.5479/si.23317515.134.1
Biodiversidata:UY:Amphibia:486	Julianus uruguayus (Schmidt, 1944)	Schmidt, 1944	ranita uruguaya	Animalia	Chordata	Amphibia	Anura	Hylidae	Julianus	uruguayus	NA	UY	Cerro Largo	Camino vecinal que parte de la Ruta 26 hacia Paso Centurión	-32.166667	-53.75	NA	NA	NA	NA	NA	NA	NA	NA	NA	NA	NA	NA	NA	{"iucnStatus":"least concern"}	https://doi.org/10.5479/si.23317515.134.1
Biodiversidata:UY:Amphibia:487	Julianus uruguayus (Schmidt, 1944)	Schmidt, 1944	ranita uruguaya	Animalia	Chordata	Amphibia	Anura	Hylidae	Julianus	uruguayus	NA	UY	Rocha	Aguas Dulces	-34.275516	-53.779259	NA	NA	NA	NA	NA	NA	NA	NA	NA	NA	NA	NA	NA	{"iucnStatus":"least concern"}	https://doi.org/10.5479/si.23317515.134.1
Biodiversidata:UY:Amphibia:488	Julianus uruguayus (Schmidt, 1944)	Schmidt, 1944	ranita uruguaya	Animalia	Chordata	Amphibia	Anura	Hylidae	Julianus	uruguayus	NA	UY	Treinta y Tres	Puntas del Parao	-33.166667	-53.8	NA	NA	NA	NA	NA	NA	NA	NA	NA	NA	NA	NA	NA	{"iucnStatus":"least concern"}	https://doi.org/10.5479/si.23317515.134.1
Biodiversidata:UY:Amphibia:489	Julianus uruguayus (Schmidt, 1944)	Schmidt, 1944	ranita uruguaya	Animalia	Chordata	Amphibia	Anura	Hylidae	Julianus	uruguayus	NA	UY	Cerro Largo	Sierra del Río frente a Comisaria de Azperezas	-32.1	-53.983333	NA	NA	NA	NA	NA	NA	NA	NA	NA	NA	NA	NA	NA	{"iucnStatus":"least concern"}	https://doi.org/10.5479/si.23317515.134.1
Biodiversidata:UY:Amphibia:490	Julianus uruguayus (Schmidt, 1944)	Schmidt, 1944	ranita uruguaya	Animalia	Chordata	Amphibia	Anura	Hylidae	Julianus	uruguayus	NA	UY	Cerro Largo	Sierra de los Ríos	-32.116667	-54	NA	NA	NA	NA	NA	NA	NA	NA	NA	NA	NA	NA	NA	{"iucnStatus":"least concern"}	https://doi.org/10.5479/si.23317515.134.1
Biodiversidata:UY:Amphibia:491	Julianus uruguayus (Schmidt, 1944)	Schmidt, 1944	ranita uruguaya	Animalia	Chordata	Amphibia	Anura	Hylidae	Julianus	uruguayus	NA	UY	Cerro Largo	Río Tacuarí	-32.516667	-54.133333	NA	NA	NA	NA	NA	NA	NA	NA	NA	NA	NA	NA	NA	{"iucnStatus":"least concern"}	https://doi.org/10.5479/si.23317515.134.1
Biodiversidata:UY:Amphibia:492	Julianus uruguayus (Schmidt, 1944)	Schmidt, 1944	ranita uruguaya	Animalia	Chordata	Amphibia	Anura	Hylidae	Julianus	uruguayus	NA	UY	Cerro Largo	Camino a Estancia Las Rocas Tres Cruces pasando el Río Tacuarí	-32.516667	-54.266667	NA	NA	NA	NA	NA	NA	NA	NA	NA	NA	NA	NA	NA	{"iucnStatus":"least concern"}	https://doi.org/10.5479/si.23317515.134.1
Biodiversidata:UY:Amphibia:493	Julianus uruguayus (Schmidt, 1944)	Schmidt, 1944	ranita uruguaya	Animalia	Chordata	Amphibia	Anura	Hylidae	Julianus	uruguayus	NA	UY	Lavalleja	Sierra de Carapé Ruta 109 16 Km Al NW de Rocha	-34.483333	-54.416667	NA	NA	NA	NA	NA	NA	NA	NA	NA	NA	NA	NA	NA	{"iucnStatus":"least concern"}	https://doi.org/10.5479/si.23317515.134.1
Biodiversidata:UY:Amphibia:494	Julianus uruguayus (Schmidt, 1944)	Schmidt, 1944	ranita uruguaya	Animalia	Chordata	Amphibia	Anura	Hylidae	Julianus	uruguayus	NA	UY	Lavalleja	Sierra de Carapé Ruta 109 14 Km al SE de Aiguá	-34.266667	-54.75	NA	NA	NA	NA	NA	NA	NA	NA	NA	NA	NA	NA	NA	{"iucnStatus":"least concern"}	https://doi.org/10.5479/si.23317515.134.1
Biodiversidata:UY:Amphibia:495	Julianus uruguayus (Schmidt, 1944)	Schmidt, 1944	ranita uruguaya	Animalia	Chordata	Amphibia	Anura	Hylidae	Julianus	uruguayus	NA	UY	Lavalleja	Sierra de Minas	-34.366667	-55.216667	NA	NA	NA	NA	NA	NA	NA	NA	NA	NA	NA	NA	NA	{"iucnStatus":"least concern"}	https://doi.org/10.5479/si.23317515.134.1
Biodiversidata:UY:Amphibia:496	Elachistocleis bicolor (Guérin-Méneville, 1838)	Guérin-Méneville, 1838	sapito oval	Animalia	Chordata	Amphibia	Anura	Microhylidae	Elachistocleis	bicolor	NA	UY	Rivera	Carpintería	-31.433333	-55.866667	NA	NA	NA	NA	NA	NA	NA	NA	NA	NA	NA	NA	NA	{"iucnStatus":"least concern"}	https://doi.org/10.5479/si.23317515.134.1
Biodiversidata:UY:Amphibia:497	Julianus uruguayus (Schmidt, 1944)	Schmidt, 1944	ranita uruguaya	Animalia	Chordata	Amphibia	Anura	Hylidae	Julianus	uruguayus	NA	UY	Tacuarembó	Gajo Norte del Arroyo Tres Cruces Sierras del lnfiernillo	-31.383333	-56.166667	NA	NA	NA	NA	NA	NA	NA	NA	NA	NA	NA	NA	NA	{"iucnStatus":"least concern"}	https://doi.org/10.5479/si.23317515.134.1
Biodiversidata:UY:Amphibia:498	Julianus uruguayus (Schmidt, 1944)	Schmidt, 1944	ranita uruguaya	Animalia	Chordata	Amphibia	Anura	Hylidae	Julianus	uruguayus	NA	UY	Tacuarembó	40 Km al NW de Tacuarembó	-31.466667	-56.25	NA	NA	NA	NA	NA	NA	NA	NA	NA	NA	NA	NA	NA	{"iucnStatus":"least concern"}	https://doi.org/10.5479/si.23317515.134.1
Biodiversidata:UY:Amphibia:499	Leptodactylus chaquensis (Cei, 1950)	Cei, 1950	rana del chaco	Animalia	Chordata	Amphibia	Anura	Leptodactylidae	Leptodactylus	chaquensis	NA	UY	Artigas	Yuquery	-30.216667	-56.7	NA	NA	NA	NA	NA	NA	NA	NA	NA	NA	NA	NA	NA	{"iucnStatus":"least concern"}	https://doi.org/10.5479/si.23317515.134.1
Biodiversidata:UY:Amphibia:500	Leptodactylus chaquensis (Cei, 1950)	Cei, 1950	rana del chaco	Animalia	Chordata	Amphibia	Anura	Leptodactylidae	Leptodactylus	chaquensis	NA	UY	Artigas	Arroyo Pelado Ruta 30 Km 93	-30.383333	-56.866667	NA	NA	NA	NA	NA	NA	NA	NA	NA	NA	NA	NA	NA	{"iucnStatus":"least concern"}	https://doi.org/10.5479/si.23317515.134.1
Biodiversidata:UY:Amphibia:501	Leptodactylus chaquensis (Cei, 1950)	Cei, 1950	rana del chaco	Animalia	Chordata	Amphibia	Anura	Leptodactylidae	Leptodactylus	chaquensis	NA	UY	Artigas	Arroyo Tres Cruces Grande a 2 Km aguas arriba de su Unión con Arroyo Pelado	-30.366667	-57	NA	NA	NA	NA	NA	NA	NA	NA	NA	NA	NA	NA	NA	{"iucnStatus":"least concern"}	https://doi.org/10.5479/si.23317515.134.1
Biodiversidata:UY:Amphibia:502	Leptodactylus chaquensis (Cei, 1950)	Cei, 1950	rana del chaco	Animalia	Chordata	Amphibia	Anura	Leptodactylidae	Leptodactylus	chaquensis	NA	UY	Artigas	Barra del Yacaré	-30.116667	-57.05	NA	NA	NA	NA	NA	NA	NA	NA	NA	NA	NA	NA	NA	{"iucnStatus":"least concern"}	https://doi.org/10.5479/si.23317515.134.1
Biodiversidata:UY:Amphibia:503	Leptodactylus chaquensis (Cei, 1950)	Cei, 1950	rana del chaco	Animalia	Chordata	Amphibia	Anura	Leptodactylidae	Leptodactylus	chaquensis	NA	UY	Artigas	Arroyo Tres Cruces Grande	-30.283333	-57.183333	NA	NA	NA	NA	NA	NA	NA	NA	NA	NA	NA	NA	NA	{"iucnStatus":"least concern"}	https://doi.org/10.5479/si.23317515.134.1
Biodiversidata:UY:Amphibia:504	Leptodactylus chaquensis (Cei, 1950)	Cei, 1950	rana del chaco	Animalia	Chordata	Amphibia	Anura	Leptodactylidae	Leptodactylus	chaquensis	NA	UY	Salto	Termas del Arapey a 4 Km al SW de las Termas	-30.933333	-57.5	NA	NA	NA	NA	NA	NA	NA	NA	NA	NA	NA	NA	NA	{"iucnStatus":"least concern"}	https://doi.org/10.5479/si.23317515.134.1
Biodiversidata:UY:Amphibia:505	Leptodactylus chaquensis (Cei, 1950)	Cei, 1950	rana del chaco	Animalia	Chordata	Amphibia	Anura	Leptodactylidae	Leptodactylus	chaquensis	NA	UY	Artigas	Arroyo Itacumbú 1.7 km al SE de su boca	-30.374292	-57.672852	NA	NA	NA	NA	NA	NA	NA	NA	NA	NA	NA	NA	NA	{"iucnStatus":"least concern"}	https://doi.org/10.5479/si.23317515.134.1
Biodiversidata:UY:Amphibia:506	Leptodactylus chaquensis (Cei, 1950)	Cei, 1950	rana del chaco	Animalia	Chordata	Amphibia	Anura	Leptodactylidae	Leptodactylus	chaquensis	NA	UY	Salto	Río Uruguay 200 metros al Norte de la desembocadura del Arroyo Yacuy	-30.766667	-57.7	NA	NA	NA	NA	NA	NA	NA	NA	NA	NA	NA	NA	NA	{"iucnStatus":"least concern"}	https://doi.org/10.5479/si.23317515.134.1
Biodiversidata:UY:Amphibia:507	Leptodactylus chaquensis (Cei, 1950)	Cei, 1950	rana del chaco	Animalia	Chordata	Amphibia	Anura	Leptodactylidae	Leptodactylus	chaquensis	NA	UY	Salto	El Espinillar	-30.954819	-57.845461	NA	NA	NA	NA	NA	NA	NA	NA	NA	NA	NA	NA	NA	{"iucnStatus":"least concern"}	https://doi.org/10.5479/si.23317515.134.1
Biodiversidata:UY:Amphibia:508	Leptodactylus chaquensis (Cei, 1950)	Cei, 1950	rana del chaco	Animalia	Chordata	Amphibia	Anura	Leptodactylidae	Leptodactylus	chaquensis	NA	UY	Salto	Parador Quiroga Río Uruguay	-31.4	-57.966667	NA	NA	NA	NA	NA	NA	NA	NA	NA	NA	NA	NA	NA	{"iucnStatus":"least concern"}	https://doi.org/10.5479/si.23317515.134.1
Biodiversidata:UY:Amphibia:509	Leptodactylus gracilis (Duméril and Bibron, 1840)	Duméril and Bibron, 1840	rana saltadora	Animalia	Chordata	Amphibia	Anura	Leptodactylidae	Leptodactylus	gracilis	NA	UY	Rivera	Cerro Batoví	-31.083333	-55.416667	NA	NA	NA	NA	NA	NA	NA	NA	NA	NA	NA	NA	NA	{"iucnStatus":"least concern"}	https://doi.org/10.5479/si.23317515.134.1
Biodiversidata:UY:Amphibia:510	Pseudis minuta (Günther, 1858)	Günther, 1858	rana boyadora grande	Animalia	Chordata	Amphibia	Anura	Hylidae	Pseudis	minuta	NA	UY	Rivera	Cerro Cuñapirú	-31.2	-55.6	NA	NA	NA	NA	NA	NA	NA	NA	NA	NA	NA	NA	NA	{"iucnStatus":"least concern"}	https://doi.org/10.5479/si.23317515.134.1
Biodiversidata:UY:Amphibia:511	Leptodactylus latinasus (Jiménez de la Espada, 1875)	Jiménez de la Espada, 1875	rana piadora	Animalia	Chordata	Amphibia	Anura	Leptodactylidae	Leptodactylus	latinasus	NA	UY	Rivera	Cerro Mirifiaque	-31.5	-55.65	NA	NA	NA	NA	NA	NA	NA	NA	NA	NA	NA	NA	NA	{"iucnStatus":"least concern"}	https://doi.org/10.5479/si.23317515.134.1
Biodiversidata:UY:Amphibia:512	Leptodactylus gracilis (Duméril and Bibron, 1840)	Duméril and Bibron, 1840	rana saltadora	Animalia	Chordata	Amphibia	Anura	Leptodactylidae	Leptodactylus	gracilis	NA	UY	Rocha	Chuy	-33.696505	-53.459448	NA	NA	NA	NA	NA	NA	NA	NA	NA	NA	NA	NA	NA	{"iucnStatus":"least concern"}	https://doi.org/10.5479/si.23317515.134.1
Biodiversidata:UY:Amphibia:513	Leptodactylus gracilis (Duméril and Bibron, 1840)	Duméril and Bibron, 1840	rana saltadora	Animalia	Chordata	Amphibia	Anura	Leptodactylidae	Leptodactylus	gracilis	NA	UY	Rocha	Coronilla	-33.898046	-53.51662	NA	NA	NA	NA	NA	NA	NA	NA	NA	NA	NA	NA	NA	{"iucnStatus":"least concern"}	https://doi.org/10.5479/si.23317515.134.1
Biodiversidata:UY:Amphibia:514	Leptodactylus gracilis (Duméril and Bibron, 1840)	Duméril and Bibron, 1840	rana saltadora	Animalia	Chordata	Amphibia	Anura	Leptodactylidae	Leptodactylus	gracilis	NA	UY	Rocha	Punta del Diablo	-34.05	-53.55	NA	NA	NA	NA	NA	NA	NA	NA	NA	NA	NA	NA	NA	{"iucnStatus":"least concern"}	https://doi.org/10.5479/si.23317515.134.1
Biodiversidata:UY:Amphibia:515	Leptodactylus gracilis (Duméril and Bibron, 1840)	Duméril and Bibron, 1840	rana saltadora	Animalia	Chordata	Amphibia	Anura	Leptodactylidae	Leptodactylus	gracilis	NA	UY	Rocha	Aguas Dulces	-34.275516	-53.779259	NA	NA	NA	NA	NA	NA	NA	NA	NA	NA	NA	NA	NA	{"iucnStatus":"least concern"}	https://doi.org/10.5479/si.23317515.134.1
Biodiversidata:UY:Amphibia:516	Leptodactylus gracilis (Duméril and Bibron, 1840)	Duméril and Bibron, 1840	rana saltadora	Animalia	Chordata	Amphibia	Anura	Leptodactylidae	Leptodactylus	gracilis	NA	UY	Rocha	Cabo Polonio	-34.383333	-53.85	NA	NA	NA	NA	NA	NA	NA	NA	NA	NA	NA	NA	NA	{"iucnStatus":"least concern"}	https://doi.org/10.5479/si.23317515.134.1
Biodiversidata:UY:Amphibia:517	Leptodactylus gracilis (Duméril and Bibron, 1840)	Duméril and Bibron, 1840	rana saltadora	Animalia	Chordata	Amphibia	Anura	Leptodactylidae	Leptodactylus	gracilis	NA	UY	Treinta y Tres	Río Olimar a 24 Km del Cebollatí Septima Sección	-33.033333	-53.866667	NA	NA	NA	NA	NA	NA	NA	NA	NA	NA	NA	NA	NA	{"iucnStatus":"least concern"}	https://doi.org/10.5479/si.23317515.134.1
Biodiversidata:UY:Amphibia:518	Leptodactylus gracilis (Duméril and Bibron, 1840)	Duméril and Bibron, 1840	rana saltadora	Animalia	Chordata	Amphibia	Anura	Leptodactylidae	Leptodactylus	gracilis	NA	UY	Rocha	La Paloma	-34.6	-54.15	NA	NA	NA	NA	NA	NA	NA	NA	NA	NA	NA	NA	NA	{"iucnStatus":"least concern"}	https://doi.org/10.5479/si.23317515.134.1
Biodiversidata:UY:Amphibia:519	Leptodactylus gracilis (Duméril and Bibron, 1840)	Duméril and Bibron, 1840	rana saltadora	Animalia	Chordata	Amphibia	Anura	Leptodactylidae	Leptodactylus	gracilis	NA	UY	Rocha	Ciudad de Rocha Alrededores	-34.483333	-54.333333	NA	NA	NA	NA	NA	NA	NA	NA	NA	NA	NA	NA	NA	{"iucnStatus":"least concern"}	https://doi.org/10.5479/si.23317515.134.1
Biodiversidata:UY:Amphibia:520	Leptodactylus gracilis (Duméril and Bibron, 1840)	Duméril and Bibron, 1840	rana saltadora	Animalia	Chordata	Amphibia	Anura	Leptodactylidae	Leptodactylus	gracilis	NA	UY	Treinta y Tres	Santa Clara de Olimar	-32.922608	-54.94379	NA	NA	NA	NA	NA	NA	NA	NA	NA	NA	NA	NA	NA	{"iucnStatus":"least concern"}	https://doi.org/10.5479/si.23317515.134.1
Biodiversidata:UY:Amphibia:521	Leptodactylus gracilis (Duméril and Bibron, 1840)	Duméril and Bibron, 1840	rana saltadora	Animalia	Chordata	Amphibia	Anura	Leptodactylidae	Leptodactylus	gracilis	NA	UY	Maldonado	Cerro Pan de Azúcar	-34.833333	-55.266667	NA	NA	NA	NA	NA	NA	NA	NA	NA	NA	NA	NA	NA	{"iucnStatus":"least concern"}	https://doi.org/10.5479/si.23317515.134.1
Biodiversidata:UY:Amphibia:522	Leptodactylus gracilis (Duméril and Bibron, 1840)	Duméril and Bibron, 1840	rana saltadora	Animalia	Chordata	Amphibia	Anura	Leptodactylidae	Leptodactylus	gracilis	NA	UY	Cerro Largo	Arroyo del Cordobés 28 Km al SW del Río Negro	-32.633333	-55.283333	NA	NA	NA	NA	NA	NA	NA	NA	NA	NA	NA	NA	NA	{"iucnStatus":"least concern"}	https://doi.org/10.5479/si.23317515.134.1
Biodiversidata:UY:Amphibia:523	Leptodactylus gracilis (Duméril and Bibron, 1840)	Duméril and Bibron, 1840	rana saltadora	Animalia	Chordata	Amphibia	Anura	Leptodactylidae	Leptodactylus	gracilis	NA	UY	Maldonado	Sierra de Animas	-34.7	-55.316667	NA	NA	NA	NA	NA	NA	NA	NA	NA	NA	NA	NA	NA	{"iucnStatus":"least concern"}	https://doi.org/10.5479/si.23317515.134.1
Biodiversidata:UY:Amphibia:524	Leptodactylus gracilis (Duméril and Bibron, 1840)	Duméril and Bibron, 1840	rana saltadora	Animalia	Chordata	Amphibia	Anura	Leptodactylidae	Leptodactylus	gracilis	NA	UY	Lavalleja	Parque Salus	-34.416667	-55.333333	NA	NA	NA	NA	NA	NA	NA	NA	NA	NA	NA	NA	NA	{"iucnStatus":"least concern"}	https://doi.org/10.5479/si.23317515.134.1
Biodiversidata:UY:Amphibia:525	Leptodactylus gracilis (Duméril and Bibron, 1840)	Duméril and Bibron, 1840	rana saltadora	Animalia	Chordata	Amphibia	Anura	Leptodactylidae	Leptodactylus	gracilis	NA	UY	Tacuarembó	Río Tacuarembó a 10 Km de la desembocadura en el Río Negro	-31.983333	-55.483333	NA	NA	NA	NA	NA	NA	NA	NA	NA	NA	NA	NA	NA	{"iucnStatus":"least concern"}	https://doi.org/10.5479/si.23317515.134.1
Biodiversidata:UY:Amphibia:526	Pseudis minuta (Günther, 1858)	Günther, 1858	rana boyadora grande	Animalia	Chordata	Amphibia	Anura	Hylidae	Pseudis	minuta	NA	UY	Rivera	Charco Próximo al Arroyo Cuñapirú	-31.75	-55.483333	NA	NA	NA	NA	NA	NA	NA	NA	NA	NA	NA	NA	NA	{"iucnStatus":"least concern"}	https://doi.org/10.5479/si.23317515.134.1
Biodiversidata:UY:Amphibia:527	Pseudis minuta (Günther, 1858)	Günther, 1858	rana boyadora grande	Animalia	Chordata	Amphibia	Anura	Hylidae	Pseudis	minuta	NA	UY	Rivera	Charco próximo Cerro Mirñiaque	-31.5	-55.65	NA	NA	NA	NA	NA	NA	NA	NA	NA	NA	NA	NA	NA	{"iucnStatus":"least concern"}	https://doi.org/10.5479/si.23317515.134.1
Biodiversidata:UY:Amphibia:528	Pseudopaludicola falcipes (Hensel, 1867)	Hensel, 1867	rana de vientre moteado	Animalia	Chordata	Amphibia	Anura	Leiuperidae	Pseudopaludicola	falcipes	NA	UY	Rivera	Cuchilla Negra	-31.0333	-55.75	NA	NA	NA	NA	NA	NA	NA	NA	NA	NA	NA	NA	NA	{"iucnStatus":"least concern"}	https://doi.org/10.5479/si.23317515.134.1
Biodiversidata:UY:Amphibia:529	Boana pulchella (Duméril and Bibron, 1841)	Duméril and Bibron, 1841	rana trepadora	Animalia	Chordata	Amphibia	Anura	Hylidae	Boana	pulchella	NA	UY	Rivera	Cuñapirú	-31.733333	-55.466667	NA	NA	NA	NA	NA	NA	NA	NA	NA	NA	NA	NA	NA	{"iucnStatus":"not evaluated"}	https://doi.org/10.5479/si.23317515.134.1
Biodiversidata:UY:Amphibia:530	Leptodactylus latinasus (Jiménez de la Espada, 1875)	Jiménez de la Espada, 1875	rana piadora	Animalia	Chordata	Amphibia	Anura	Leptodactylidae	Leptodactylus	latinasus	NA	UY	Rivera	Cuñapirú	-31.733333	-55.466667	NA	NA	NA	NA	NA	NA	NA	NA	NA	NA	NA	NA	NA	{"iucnStatus":"least concern"}	https://doi.org/10.5479/si.23317515.134.1
Biodiversidata:UY:Amphibia:531	Leptodactylus gracilis (Duméril and Bibron, 1840)	Duméril and Bibron, 1840	rana saltadora	Animalia	Chordata	Amphibia	Anura	Leptodactylidae	Leptodactylus	gracilis	NA	UY	Canelones	Arroyo La Tuna	-34.783539	-55.560672	NA	NA	NA	NA	NA	NA	NA	NA	NA	NA	NA	NA	NA	{"iucnStatus":"least concern"}	https://doi.org/10.5479/si.23317515.134.1
Biodiversidata:UY:Amphibia:532	Limnomedusa macroglossa (Duméril and Bibron, 1841)	Duméril and Bibron, 1841	rana de las piedras	Animalia	Chordata	Amphibia	Anura	Cycloramphidae	Limnomedusa	macroglossa	NA	UY	Rivera	Cuñapirú	-31.733333	-55.466667	NA	NA	NA	NA	NA	NA	NA	NA	NA	NA	NA	NA	NA	{"iucnStatus":"least concern"}	https://doi.org/10.5479/si.23317515.134.1
Biodiversidata:UY:Amphibia:533	Leptodactylus gracilis (Duméril and Bibron, 1840)	Duméril and Bibron, 1840	rana saltadora	Animalia	Chordata	Amphibia	Anura	Leptodactylidae	Leptodactylus	gracilis	NA	UY	Tacuarembó	Puntas del Arroyo Cuaró	-31.883333	-55.616667	NA	NA	NA	NA	NA	NA	NA	NA	NA	NA	NA	NA	NA	{"iucnStatus":"least concern"}	https://doi.org/10.5479/si.23317515.134.1
Biodiversidata:UY:Amphibia:534	Pseudis minuta (Günther, 1858)	Günther, 1858	rana boyadora grande	Animalia	Chordata	Amphibia	Anura	Hylidae	Pseudis	minuta	NA	UY	Rivera	Cuñapirú	-31.733333	-55.466667	NA	NA	NA	NA	NA	NA	NA	NA	NA	NA	NA	NA	NA	{"iucnStatus":"least concern"}	https://doi.org/10.5479/si.23317515.134.1
Biodiversidata:UY:Amphibia:535	Leptodactylus gracilis (Duméril and Bibron, 1840)	Duméril and Bibron, 1840	rana saltadora	Animalia	Chordata	Amphibia	Anura	Leptodactylidae	Leptodactylus	gracilis	NA	UY	Tacuarembó	Paso Baltasar	-31.716667	-55.8	NA	NA	NA	NA	NA	NA	NA	NA	NA	NA	NA	NA	NA	{"iucnStatus":"least concern"}	https://doi.org/10.5479/si.23317515.134.1
Biodiversidata:UY:Amphibia:536	Physalaemus henselii (Peters, 1872)	Peters, 1872	ranita de hensel	Animalia	Chordata	Amphibia	Anura	Leiuperidae	Physalaemus	henselii	NA	UY	Rivera	Escuela de Agronomía	-30.9	-55.516667	NA	NA	NA	NA	NA	NA	NA	NA	NA	NA	NA	NA	NA	{"iucnStatus":"least concern"}	https://doi.org/10.5479/si.23317515.134.1
Biodiversidata:UY:Amphibia:537	Leptodactylus gracilis (Duméril and Bibron, 1840)	Duméril and Bibron, 1840	rana saltadora	Animalia	Chordata	Amphibia	Anura	Leptodactylidae	Leptodactylus	gracilis	NA	UY	Canelones	Ruta Interbalnearia en Km 27.5	-34.8	-55.883333	NA	NA	NA	NA	NA	NA	NA	NA	NA	NA	NA	NA	NA	{"iucnStatus":"least concern"}	https://doi.org/10.5479/si.23317515.134.1
Biodiversidata:UY:Amphibia:538	Leptodactylus gracilis (Duméril and Bibron, 1840)	Duméril and Bibron, 1840	rana saltadora	Animalia	Chordata	Amphibia	Anura	Leptodactylidae	Leptodactylus	gracilis	NA	UY	Canelones	Parque Nacional de Carrasco	-34.866667	-56.016667	NA	NA	NA	NA	NA	NA	NA	NA	NA	NA	NA	NA	NA	{"iucnStatus":"least concern"}	https://doi.org/10.5479/si.23317515.134.1
Biodiversidata:UY:Amphibia:539	Leptodactylus gracilis (Duméril and Bibron, 1840)	Duméril and Bibron, 1840	rana saltadora	Animalia	Chordata	Amphibia	Anura	Leptodactylidae	Leptodactylus	gracilis	NA	UY	Montevideo	Carrasco	-34.883333	-56.05	NA	NA	NA	NA	NA	NA	NA	NA	NA	NA	NA	NA	NA	{"iucnStatus":"least concern"}	https://doi.org/10.5479/si.23317515.134.1
Biodiversidata:UY:Amphibia:540	Leptodactylus gracilis (Duméril and Bibron, 1840)	Duméril and Bibron, 1840	rana saltadora	Animalia	Chordata	Amphibia	Anura	Leptodactylidae	Leptodactylus	gracilis	NA	UY	Tacuarembó	Tambores Pozo Hondo	-31.85	-56.25	NA	NA	NA	NA	NA	NA	NA	NA	NA	NA	NA	NA	NA	{"iucnStatus":"least concern"}	https://doi.org/10.5479/si.23317515.134.1
Biodiversidata:UY:Amphibia:541	Leptodactylus gracilis (Duméril and Bibron, 1840)	Duméril and Bibron, 1840	rana saltadora	Animalia	Chordata	Amphibia	Anura	Leptodactylidae	Leptodactylus	gracilis	NA	UY	Tacuarembó	Estancia El Infiernillo a 40 Km al NW de Tacuarermbó	-31.466667	-56.25	NA	NA	NA	NA	NA	NA	NA	NA	NA	NA	NA	NA	NA	{"iucnStatus":"least concern"}	https://doi.org/10.5479/si.23317515.134.1
Biodiversidata:UY:Amphibia:542	Leptodactylus gracilis (Duméril and Bibron, 1840)	Duméril and Bibron, 1840	rana saltadora	Animalia	Chordata	Amphibia	Anura	Leptodactylidae	Leptodactylus	gracilis	NA	UY	Canelones	Próximo a Canelones	-34.5	-56.283333	NA	NA	NA	NA	NA	NA	NA	NA	NA	NA	NA	NA	NA	{"iucnStatus":"least concern"}	https://doi.org/10.5479/si.23317515.134.1
Biodiversidata:UY:Amphibia:543	Leptodactylus gracilis (Duméril and Bibron, 1840)	Duméril and Bibron, 1840	rana saltadora	Animalia	Chordata	Amphibia	Anura	Leptodactylidae	Leptodactylus	gracilis	NA	UY	Montevideo	Rincon del Cerro Eduardo Cayota 2992	-34.827971	-56.316667	NA	NA	NA	NA	NA	NA	NA	NA	NA	NA	NA	NA	NA	{"iucnStatus":"least concern"}	https://doi.org/10.5479/si.23317515.134.1
Biodiversidata:UY:Amphibia:544	Leptodactylus gracilis (Duméril and Bibron, 1840)	Duméril and Bibron, 1840	rana saltadora	Animalia	Chordata	Amphibia	Anura	Leptodactylidae	Leptodactylus	gracilis	NA	UY	Canelones	Aguas Corrientes	-34.516667	-56.4	NA	NA	NA	NA	NA	NA	NA	NA	NA	NA	NA	NA	NA	{"iucnStatus":"least concern"}	https://doi.org/10.5479/si.23317515.134.1
Biodiversidata:UY:Amphibia:545	Leptodactylus gracilis (Duméril and Bibron, 1840)	Duméril and Bibron, 1840	rana saltadora	Animalia	Chordata	Amphibia	Anura	Leptodactylidae	Leptodactylus	gracilis	NA	UY	San José	Ruta 1 camino de acceso a Playa Penino	-34.759185	-56.432033	NA	NA	NA	NA	NA	NA	NA	NA	NA	NA	NA	NA	NA	{"iucnStatus":"least concern"}	https://doi.org/10.5479/si.23317515.134.1
Biodiversidata:UY:Amphibia:546	Leptodactylus gracilis (Duméril and Bibron, 1840)	Duméril and Bibron, 1840	rana saltadora	Animalia	Chordata	Amphibia	Anura	Leptodactylidae	Leptodactylus	gracilis	NA	UY	San José	Playa Pascual	-34.748655	-56.454004	NA	NA	NA	NA	NA	NA	NA	NA	NA	NA	NA	NA	NA	{"iucnStatus":"least concern"}	https://doi.org/10.5479/si.23317515.134.1
Biodiversidata:UY:Amphibia:547	Leptodactylus gracilis (Duméril and Bibron, 1840)	Duméril and Bibron, 1840	rana saltadora	Animalia	Chordata	Amphibia	Anura	Leptodactylidae	Leptodactylus	gracilis	NA	UY	San José	Ruta 1 km 37 Cerámicas del Sur	-34.710381	-56.494909	NA	NA	NA	NA	NA	NA	NA	NA	NA	NA	NA	NA	NA	{"iucnStatus":"least concern"}	https://doi.org/10.5479/si.23317515.134.1
Biodiversidata:UY:Amphibia:548	Leptodactylus gracilis (Duméril and Bibron, 1840)	Duméril and Bibron, 1840	rana saltadora	Animalia	Chordata	Amphibia	Anura	Leptodactylidae	Leptodactylus	gracilis	NA	UY	San José	Arroyo Mauricio	-34.683258	-56.69002	NA	NA	NA	NA	NA	NA	NA	NA	NA	NA	NA	NA	NA	{"iucnStatus":"least concern"}	https://doi.org/10.5479/si.23317515.134.1
Biodiversidata:UY:Amphibia:549	Leptodactylus gracilis (Duméril and Bibron, 1840)	Duméril and Bibron, 1840	rana saltadora	Animalia	Chordata	Amphibia	Anura	Leptodactylidae	Leptodactylus	gracilis	NA	UY	Artigas	Potrero Sucio Río Cuareim	-30.45	-56.8	NA	NA	NA	NA	NA	NA	NA	NA	NA	NA	NA	NA	NA	{"iucnStatus":"least concern"}	https://doi.org/10.5479/si.23317515.134.1
Biodiversidata:UY:Amphibia:550	Leptodactylus gracilis (Duméril and Bibron, 1840)	Duméril and Bibron, 1840	rana saltadora	Animalia	Chordata	Amphibia	Anura	Leptodactylidae	Leptodactylus	gracilis	NA	UY	San José	Sierra de Mahoma	-34.066667	-56.883333	NA	NA	NA	NA	NA	NA	NA	NA	NA	NA	NA	NA	NA	{"iucnStatus":"least concern"}	https://doi.org/10.5479/si.23317515.134.1
Biodiversidata:UY:Amphibia:551	Leptodactylus gracilis (Duméril and Bibron, 1840)	Duméril and Bibron, 1840	rana saltadora	Animalia	Chordata	Amphibia	Anura	Leptodactylidae	Leptodactylus	gracilis	NA	UY	San José	Establecimiento El Relincho 5 Km al NE de Ecilda Paullier	-34.333333	-57	NA	NA	NA	NA	NA	NA	NA	NA	NA	NA	NA	NA	NA	{"iucnStatus":"least concern"}	https://doi.org/10.5479/si.23317515.134.1
Biodiversidata:UY:Amphibia:552	Leptodactylus gracilis (Duméril and Bibron, 1840)	Duméril and Bibron, 1840	rana saltadora	Animalia	Chordata	Amphibia	Anura	Leptodactylidae	Leptodactylus	gracilis	NA	UY	Artigas	Arroyo Tres Cruces grande a 2 Km aguas arriba de su Unión con el Arroyo Pelado	-30.366667	-57	NA	NA	NA	NA	NA	NA	NA	NA	NA	NA	NA	NA	NA	{"iucnStatus":"least concern"}	https://doi.org/10.5479/si.23317515.134.1
Biodiversidata:UY:Amphibia:553	Leptodactylus gracilis (Duméril and Bibron, 1840)	Duméril and Bibron, 1840	rana saltadora	Animalia	Chordata	Amphibia	Anura	Leptodactylidae	Leptodactylus	gracilis	NA	UY	San José	Arroyo Sauce Arazatí	-34.557218	-57.002307	NA	NA	NA	NA	NA	NA	NA	NA	NA	NA	NA	NA	NA	{"iucnStatus":"least concern"}	https://doi.org/10.5479/si.23317515.134.1
Biodiversidata:UY:Amphibia:554	Leptodactylus gracilis (Duméril and Bibron, 1840)	Duméril and Bibron, 1840	rana saltadora	Animalia	Chordata	Amphibia	Anura	Leptodactylidae	Leptodactylus	gracilis	NA	UY	Soriano	Estancia La Querencia a 10 Km de Pueblo Perseverano	-33.683333	-57.55	NA	NA	NA	NA	NA	NA	NA	NA	NA	NA	NA	NA	NA	{"iucnStatus":"least concern"}	https://doi.org/10.5479/si.23317515.134.1
Biodiversidata:UY:Amphibia:555	Leptodactylus gracilis (Duméril and Bibron, 1840)	Duméril and Bibron, 1840	rana saltadora	Animalia	Chordata	Amphibia	Anura	Leptodactylidae	Leptodactylus	gracilis	NA	UY	Colonia	Santa Ana Artilleros	-34.425605	-57.580278	NA	NA	NA	NA	NA	NA	NA	NA	NA	NA	NA	NA	NA	{"iucnStatus":"least concern"}	https://doi.org/10.5479/si.23317515.134.1
Biodiversidata:UY:Amphibia:556	Leptodactylus gracilis (Duméril and Bibron, 1840)	Duméril and Bibron, 1840	rana saltadora	Animalia	Chordata	Amphibia	Anura	Leptodactylidae	Leptodactylus	gracilis	NA	UY	Salto	Río Uruguay a 200 metros al Norte de la desembocadura del Arroyo Yacuy	-30.766667	-57.7	NA	NA	NA	NA	NA	NA	NA	NA	NA	NA	NA	NA	NA	{"iucnStatus":"least concern"}	https://doi.org/10.5479/si.23317515.134.1
Biodiversidata:UY:Amphibia:557	Leptodactylus gracilis (Duméril and Bibron, 1840)	Duméril and Bibron, 1840	rana saltadora	Animalia	Chordata	Amphibia	Anura	Leptodactylidae	Leptodactylus	gracilis	NA	UY	Salto	Barra del Arroyo Yacuy	-30.783333	-57.733333	NA	NA	NA	NA	NA	NA	NA	NA	NA	NA	NA	NA	NA	{"iucnStatus":"least concern"}	https://doi.org/10.5479/si.23317515.134.1
Biodiversidata:UY:Amphibia:558	Leptodactylus gracilis (Duméril and Bibron, 1840)	Duméril and Bibron, 1840	rana saltadora	Animalia	Chordata	Amphibia	Anura	Leptodactylidae	Leptodactylus	gracilis	NA	UY	Artigas	Arrocera Conti a 25 Km al W de Colonia Palma	-30.533333	-57.816667	NA	NA	NA	NA	NA	NA	NA	NA	NA	NA	NA	NA	NA	{"iucnStatus":"least concern"}	https://doi.org/10.5479/si.23317515.134.1
Biodiversidata:UY:Amphibia:559	Leptodactylus gracilis (Duméril and Bibron, 1840)	Duméril and Bibron, 1840	rana saltadora	Animalia	Chordata	Amphibia	Anura	Leptodactylidae	Leptodactylus	gracilis	NA	UY	Salto	El Espinillar	-30.954819	-57.845461	NA	NA	NA	NA	NA	NA	NA	NA	NA	NA	NA	NA	NA	{"iucnStatus":"least concern"}	https://doi.org/10.5479/si.23317515.134.1
Biodiversidata:UY:Amphibia:560	Leptodactylus gracilis (Duméril and Bibron, 1840)	Duméril and Bibron, 1840	rana saltadora	Animalia	Chordata	Amphibia	Anura	Leptodactylidae	Leptodactylus	gracilis	NA	UY	Paysandú	Arroyo Carpinchuri Ruta 3	-31.683333	-57.883333	NA	NA	NA	NA	NA	NA	NA	NA	NA	NA	NA	NA	NA	{"iucnStatus":"least concern"}	https://doi.org/10.5479/si.23317515.134.1
Biodiversidata:UY:Amphibia:561	Leptodactylus gracilis (Duméril and Bibron, 1840)	Duméril and Bibron, 1840	rana saltadora	Animalia	Chordata	Amphibia	Anura	Leptodactylidae	Leptodactylus	gracilis	NA	UY	Río Negro	Tres Bocas Ruta 24 Km 54	-32.8	-57.966667	NA	NA	NA	NA	NA	NA	NA	NA	NA	NA	NA	NA	NA	{"iucnStatus":"least concern"}	https://doi.org/10.5479/si.23317515.134.1
Biodiversidata:UY:Amphibia:562	Leptodactylus gracilis (Duméril and Bibron, 1840)	Duméril and Bibron, 1840	rana saltadora	Animalia	Chordata	Amphibia	Anura	Leptodactylidae	Leptodactylus	gracilis	NA	UY	Paysandú	Santa Rita	-32.116667	-58.15	NA	NA	NA	NA	NA	NA	NA	NA	NA	NA	NA	NA	NA	{"iucnStatus":"least concern"}	https://doi.org/10.5479/si.23317515.134.1
Biodiversidata:UY:Amphibia:563	Leptodactylus latinasus (Jiménez de la Espada, 1875)	Jiménez de la Espada, 1875	rana piadora	Animalia	Chordata	Amphibia	Anura	Leptodactylidae	Leptodactylus	latinasus	NA	UY	Rocha	La Coronilla	-33.85	-53.5	NA	NA	NA	NA	NA	NA	NA	NA	NA	NA	NA	NA	NA	{"iucnStatus":"least concern"}	https://doi.org/10.5479/si.23317515.134.1
Biodiversidata:UY:Amphibia:564	Leptodactylus latinasus (Jiménez de la Espada, 1875)	Jiménez de la Espada, 1875	rana piadora	Animalia	Chordata	Amphibia	Anura	Leptodactylidae	Leptodactylus	latinasus	NA	UY	Rocha	Paraje Isla Larga Sierra de San Miguel al Sur del pueblo 18 de Julio a 30 Km del Chuy	-33.7	-53.583333	NA	NA	NA	NA	NA	NA	NA	NA	NA	NA	NA	NA	NA	{"iucnStatus":"least concern"}	https://doi.org/10.5479/si.23317515.134.1
Biodiversidata:UY:Amphibia:565	Leptodactylus latinasus (Jiménez de la Espada, 1875)	Jiménez de la Espada, 1875	rana piadora	Animalia	Chordata	Amphibia	Anura	Leptodactylidae	Leptodactylus	latinasus	NA	UY	Rocha	Parque Nacional San Miguel	-33.683333	-53.583333	NA	NA	NA	NA	NA	NA	NA	NA	NA	NA	NA	NA	NA	{"iucnStatus":"least concern"}	https://doi.org/10.5479/si.23317515.134.1
Biodiversidata:UY:Amphibia:566	Leptodactylus latinasus (Jiménez de la Espada, 1875)	Jiménez de la Espada, 1875	rana piadora	Animalia	Chordata	Amphibia	Anura	Leptodactylidae	Leptodactylus	latinasus	NA	UY	Rocha	Parque Nacional de Santa Teresa	-34.031668	-53.591473	NA	NA	NA	NA	NA	NA	NA	NA	NA	NA	NA	NA	NA	{"iucnStatus":"least concern"}	https://doi.org/10.5479/si.23317515.134.1
Biodiversidata:UY:Amphibia:567	Leptodactylus latinasus (Jiménez de la Espada, 1875)	Jiménez de la Espada, 1875	rana piadora	Animalia	Chordata	Amphibia	Anura	Leptodactylidae	Leptodactylus	latinasus	NA	UY	Treinta y Tres	Arrozal 33	-33	-53.616667	NA	NA	NA	NA	NA	NA	NA	NA	NA	NA	NA	NA	NA	{"iucnStatus":"least concern"}	https://doi.org/10.5479/si.23317515.134.1
Biodiversidata:UY:Amphibia:568	Leptodactylus latinasus (Jiménez de la Espada, 1875)	Jiménez de la Espada, 1875	rana piadora	Animalia	Chordata	Amphibia	Anura	Leptodactylidae	Leptodactylus	latinasus	NA	UY	Rocha	Arroyo Sauce el Pelión	-33.766667	-53.633333	NA	NA	NA	NA	NA	NA	NA	NA	NA	NA	NA	NA	NA	{"iucnStatus":"least concern"}	https://doi.org/10.5479/si.23317515.134.1
Biodiversidata:UY:Amphibia:569	Leptodactylus latinasus (Jiménez de la Espada, 1875)	Jiménez de la Espada, 1875	rana piadora	Animalia	Chordata	Amphibia	Anura	Leptodactylidae	Leptodactylus	latinasus	NA	UY	Cerro Largo	4 Km Al W de Paso del Dragón	-32.716667	-53.666667	NA	NA	NA	NA	NA	NA	NA	NA	NA	NA	NA	NA	NA	{"iucnStatus":"least concern"}	https://doi.org/10.5479/si.23317515.134.1
Biodiversidata:UY:Amphibia:570	Leptodactylus latinasus (Jiménez de la Espada, 1875)	Jiménez de la Espada, 1875	rana piadora	Animalia	Chordata	Amphibia	Anura	Leptodactylidae	Leptodactylus	latinasus	NA	UY	Rocha	Laguna Negra Costa Sur	-34.112052	-53.67638	NA	NA	NA	NA	NA	NA	NA	NA	NA	NA	NA	NA	NA	{"iucnStatus":"least concern"}	https://doi.org/10.5479/si.23317515.134.1
Biodiversidata:UY:Amphibia:571	Leptodactylus latinasus (Jiménez de la Espada, 1875)	Jiménez de la Espada, 1875	rana piadora	Animalia	Chordata	Amphibia	Anura	Leptodactylidae	Leptodactylus	latinasus	NA	UY	Rocha	Aguas Dulces	-34.275516	-53.779259	NA	NA	NA	NA	NA	NA	NA	NA	NA	NA	NA	NA	NA	{"iucnStatus":"least concern"}	https://doi.org/10.5479/si.23317515.134.1
Biodiversidata:UY:Amphibia:572	Leptodactylus latinasus (Jiménez de la Espada, 1875)	Jiménez de la Espada, 1875	rana piadora	Animalia	Chordata	Amphibia	Anura	Leptodactylidae	Leptodactylus	latinasus	NA	UY	Rocha	Castillos	-34.2	-53.833333	NA	NA	NA	NA	NA	NA	NA	NA	NA	NA	NA	NA	NA	{"iucnStatus":"least concern"}	https://doi.org/10.5479/si.23317515.134.1
Biodiversidata:UY:Amphibia:573	Leptodactylus latinasus (Jiménez de la Espada, 1875)	Jiménez de la Espada, 1875	rana piadora	Animalia	Chordata	Amphibia	Anura	Leptodactylidae	Leptodactylus	latinasus	NA	UY	Rocha	Cabo Polonio	-34.383333	-53.85	NA	NA	NA	NA	NA	NA	NA	NA	NA	NA	NA	NA	NA	{"iucnStatus":"least concern"}	https://doi.org/10.5479/si.23317515.134.1
Biodiversidata:UY:Amphibia:574	Leptodactylus latinasus (Jiménez de la Espada, 1875)	Jiménez de la Espada, 1875	rana piadora	Animalia	Chordata	Amphibia	Anura	Leptodactylidae	Leptodactylus	latinasus	NA	UY	Treinta y Tres	Río Olimar a 24 Km del Río Cebollatí Séptima Sección	-33.033333	-53.866667	NA	NA	NA	NA	NA	NA	NA	NA	NA	NA	NA	NA	NA	{"iucnStatus":"least concern"}	https://doi.org/10.5479/si.23317515.134.1
Biodiversidata:UY:Amphibia:575	Leptodactylus latinasus (Jiménez de la Espada, 1875)	Jiménez de la Espada, 1875	rana piadora	Animalia	Chordata	Amphibia	Anura	Leptodactylidae	Leptodactylus	latinasus	NA	UY	Rocha	Arroyo Los Ajos próximo a Lascano	-33.683333	-53.95	NA	NA	NA	NA	NA	NA	NA	NA	NA	NA	NA	NA	NA	{"iucnStatus":"least concern"}	https://doi.org/10.5479/si.23317515.134.1
Biodiversidata:UY:Amphibia:576	Leptodactylus latinasus (Jiménez de la Espada, 1875)	Jiménez de la Espada, 1875	rana piadora	Animalia	Chordata	Amphibia	Anura	Leptodactylidae	Leptodactylus	latinasus	NA	UY	Cerro Largo	Posta del Chuy	-32.366667	-54.05	NA	NA	NA	NA	NA	NA	NA	NA	NA	NA	NA	NA	NA	{"iucnStatus":"least concern"}	https://doi.org/10.5479/si.23317515.134.1
Biodiversidata:UY:Amphibia:577	Leptodactylus latinasus (Jiménez de la Espada, 1875)	Jiménez de la Espada, 1875	rana piadora	Animalia	Chordata	Amphibia	Anura	Leptodactylidae	Leptodactylus	latinasus	NA	UY	Rocha	La Paloma	-34.6	-54.15	NA	NA	NA	NA	NA	NA	NA	NA	NA	NA	NA	NA	NA	{"iucnStatus":"least concern"}	https://doi.org/10.5479/si.23317515.134.1
Biodiversidata:UY:Amphibia:578	Leptodactylus latinasus (Jiménez de la Espada, 1875)	Jiménez de la Espada, 1875	rana piadora	Animalia	Chordata	Amphibia	Anura	Leptodactylidae	Leptodactylus	latinasus	NA	UY	Treinta y Tres	Arroyo Los Membrillos Río Olimar próximo a la ciudad de Treinta y Tres	-33.25	-54.316667	NA	NA	NA	NA	NA	NA	NA	NA	NA	NA	NA	NA	NA	{"iucnStatus":"least concern"}	https://doi.org/10.5479/si.23317515.134.1
Biodiversidata:UY:Amphibia:579	Leptodactylus latinasus (Jiménez de la Espada, 1875)	Jiménez de la Espada, 1875	rana piadora	Animalia	Chordata	Amphibia	Anura	Leptodactylidae	Leptodactylus	latinasus	NA	UY	Rocha	Costa del Arroyo Rocha Ciudad de Rocha	-34.483333	-54.333333	NA	NA	NA	NA	NA	NA	NA	NA	NA	NA	NA	NA	NA	{"iucnStatus":"least concern"}	https://doi.org/10.5479/si.23317515.134.1
Biodiversidata:UY:Amphibia:580	Leptodactylus latinasus (Jiménez de la Espada, 1875)	Jiménez de la Espada, 1875	rana piadora	Animalia	Chordata	Amphibia	Anura	Leptodactylidae	Leptodactylus	latinasus	NA	UY	Treinta y Tres	Treinta y Tres	-33.233333	-54.383333	NA	NA	NA	NA	NA	NA	NA	NA	NA	NA	NA	NA	NA	{"iucnStatus":"least concern"}	https://doi.org/10.5479/si.23317515.134.1
Biodiversidata:UY:Amphibia:581	Leptodactylus latinasus (Jiménez de la Espada, 1875)	Jiménez de la Espada, 1875	rana piadora	Animalia	Chordata	Amphibia	Anura	Leptodactylidae	Leptodactylus	latinasus	NA	UY	Treinta y Tres	Arroyo Yerbal	-32.966667	-54.45	NA	NA	NA	NA	NA	NA	NA	NA	NA	NA	NA	NA	NA	{"iucnStatus":"least concern"}	https://doi.org/10.5479/si.23317515.134.1
Biodiversidata:UY:Amphibia:582	Leptodactylus latinasus (Jiménez de la Espada, 1875)	Jiménez de la Espada, 1875	rana piadora	Animalia	Chordata	Amphibia	Anura	Leptodactylidae	Leptodactylus	latinasus	NA	UY	Maldonado	Laguna Garzón	-34.783333	-54.566667	NA	NA	NA	NA	NA	NA	NA	NA	NA	NA	NA	NA	NA	{"iucnStatus":"least concern"}	https://doi.org/10.5479/si.23317515.134.1
Biodiversidata:UY:Amphibia:583	Leptodactylus latinasus (Jiménez de la Espada, 1875)	Jiménez de la Espada, 1875	rana piadora	Animalia	Chordata	Amphibia	Anura	Leptodactylidae	Leptodactylus	latinasus	NA	UY	Treinta y Tres	Estancia Doña Alba 16 Km al NW de Isla Patrulla	-32.933333	-54.616667	NA	NA	NA	NA	NA	NA	NA	NA	NA	NA	NA	NA	NA	{"iucnStatus":"least concern"}	https://doi.org/10.5479/si.23317515.134.1
Biodiversidata:UY:Amphibia:584	Leptodactylus latinasus (Jiménez de la Espada, 1875)	Jiménez de la Espada, 1875	rana piadora	Animalia	Chordata	Amphibia	Anura	Leptodactylidae	Leptodactylus	latinasus	NA	UY	Lavalleja	10 Km al W de Mariscala	-34.05	-54.65	NA	NA	NA	NA	NA	NA	NA	NA	NA	NA	NA	NA	NA	{"iucnStatus":"least concern"}	https://doi.org/10.5479/si.23317515.134.1
Biodiversidata:UY:Amphibia:585	Leptodactylus latinasus (Jiménez de la Espada, 1875)	Jiménez de la Espada, 1875	rana piadora	Animalia	Chordata	Amphibia	Anura	Leptodactylidae	Leptodactylus	latinasus	NA	UY	Maldonado	Escuela de Silvicultura Aiguá	-34.183333	-54.766667	NA	NA	NA	NA	NA	NA	NA	NA	NA	NA	NA	NA	NA	{"iucnStatus":"least concern"}	https://doi.org/10.5479/si.23317515.134.1
Biodiversidata:UY:Amphibia:586	Leptodactylus latinasus (Jiménez de la Espada, 1875)	Jiménez de la Espada, 1875	rana piadora	Animalia	Chordata	Amphibia	Anura	Leptodactylidae	Leptodactylus	latinasus	NA	UY	Lavalleja	Picada de Rodríguez sobre el Río Cebollatí	-33.833333	-54.766667	NA	NA	NA	NA	NA	NA	NA	NA	NA	NA	NA	NA	NA	{"iucnStatus":"least concern"}	https://doi.org/10.5479/si.23317515.134.1
Biodiversidata:UY:Amphibia:587	Leptodactylus latinasus (Jiménez de la Espada, 1875)	Jiménez de la Espada, 1875	rana piadora	Animalia	Chordata	Amphibia	Anura	Leptodactylidae	Leptodactylus	latinasus	NA	UY	Maldonado	Sierra de las Cañas Próximo al Cerro Cordillera	-34.583333	-54.783333	NA	NA	NA	NA	NA	NA	NA	NA	NA	NA	NA	NA	NA	{"iucnStatus":"least concern"}	https://doi.org/10.5479/si.23317515.134.1
Biodiversidata:UY:Amphibia:588	Leptodactylus latinasus (Jiménez de la Espada, 1875)	Jiménez de la Espada, 1875	rana piadora	Animalia	Chordata	Amphibia	Anura	Leptodactylidae	Leptodactylus	latinasus	NA	UY	Lavalleja	15 Km al SSW de Aiguá	-34.3	-54.866667	NA	NA	NA	NA	NA	NA	NA	NA	NA	NA	NA	NA	NA	{"iucnStatus":"least concern"}	https://doi.org/10.5479/si.23317515.134.1
Biodiversidata:UY:Amphibia:589	Leptodactylus latinasus (Jiménez de la Espada, 1875)	Jiménez de la Espada, 1875	rana piadora	Animalia	Chordata	Amphibia	Anura	Leptodactylidae	Leptodactylus	latinasus	NA	UY	Maldonado	Barra del Arroyo Maldonado	-34.910097	-54.87342	NA	NA	NA	NA	NA	NA	NA	NA	NA	NA	NA	NA	NA	{"iucnStatus":"least concern"}	https://doi.org/10.5479/si.23317515.134.1
Biodiversidata:UY:Amphibia:590	Leptodactylus latinasus (Jiménez de la Espada, 1875)	Jiménez de la Espada, 1875	rana piadora	Animalia	Chordata	Amphibia	Anura	Leptodactylidae	Leptodactylus	latinasus	NA	UY	Lavalleja	Arroyo Tapes de Godoy	-33.65	-54.9	NA	NA	NA	NA	NA	NA	NA	NA	NA	NA	NA	NA	NA	{"iucnStatus":"least concern"}	https://doi.org/10.5479/si.23317515.134.1
Biodiversidata:UY:Amphibia:591	Leptodactylus latinasus (Jiménez de la Espada, 1875)	Jiménez de la Espada, 1875	rana piadora	Animalia	Chordata	Amphibia	Anura	Leptodactylidae	Leptodactylus	latinasus	NA	UY	Maldonado	Punta del Este	-34.966667	-54.95	NA	NA	NA	NA	NA	NA	NA	NA	NA	NA	NA	NA	NA	{"iucnStatus":"least concern"}	https://doi.org/10.5479/si.23317515.134.1
Biodiversidata:UY:Amphibia:592	Leptodactylus latinasus (Jiménez de la Espada, 1875)	Jiménez de la Espada, 1875	rana piadora	Animalia	Chordata	Amphibia	Anura	Leptodactylidae	Leptodactylus	latinasus	NA	UY	Treinta y Tres	Estancia Santa Clara Chamizo	-32.916667	-55.05	NA	NA	NA	NA	NA	NA	NA	NA	NA	NA	NA	NA	NA	{"iucnStatus":"least concern"}	https://doi.org/10.5479/si.23317515.134.1
Biodiversidata:UY:Amphibia:593	Leptodactylus latinasus (Jiménez de la Espada, 1875)	Jiménez de la Espada, 1875	rana piadora	Animalia	Chordata	Amphibia	Anura	Leptodactylidae	Leptodactylus	latinasus	NA	UY	Maldonado	Estancia Núñez Ruta 60 Km 26.2	-34.75	-55.233333	NA	NA	NA	NA	NA	NA	NA	NA	NA	NA	NA	NA	NA	{"iucnStatus":"least concern"}	https://doi.org/10.5479/si.23317515.134.1
Biodiversidata:UY:Amphibia:594	Leptodactylus latinasus (Jiménez de la Espada, 1875)	Jiménez de la Espada, 1875	rana piadora	Animalia	Chordata	Amphibia	Anura	Leptodactylidae	Leptodactylus	latinasus	NA	UY	Maldonado	Sierra del Cristo	-34.866667	-55.25	NA	NA	NA	NA	NA	NA	NA	NA	NA	NA	NA	NA	NA	{"iucnStatus":"least concern"}	https://doi.org/10.5479/si.23317515.134.1
Biodiversidata:UY:Amphibia:595	Leptodactylus latinasus (Jiménez de la Espada, 1875)	Jiménez de la Espada, 1875	rana piadora	Animalia	Chordata	Amphibia	Anura	Leptodactylidae	Leptodactylus	latinasus	NA	UY	Lavalleja	Arequita	-34.3	-55.25	NA	NA	NA	NA	NA	NA	NA	NA	NA	NA	NA	NA	NA	{"iucnStatus":"least concern"}	https://doi.org/10.5479/si.23317515.134.1
Biodiversidata:UY:Amphibia:596	Leptodactylus latinasus (Jiménez de la Espada, 1875)	Jiménez de la Espada, 1875	rana piadora	Animalia	Chordata	Amphibia	Anura	Leptodactylidae	Leptodactylus	latinasus	NA	UY	Maldonado	Cerro Pan de Azúcar	-34.833333	-55.266667	NA	NA	NA	NA	NA	NA	NA	NA	NA	NA	NA	NA	NA	{"iucnStatus":"least concern"}	https://doi.org/10.5479/si.23317515.134.1
Biodiversidata:UY:Amphibia:597	Leptodactylus latinasus (Jiménez de la Espada, 1875)	Jiménez de la Espada, 1875	rana piadora	Animalia	Chordata	Amphibia	Anura	Leptodactylidae	Leptodactylus	latinasus	NA	UY	Cerro Largo	Arroyo del Cordobés 28 Km al SW del Río Negro	-32.633333	-55.283333	NA	NA	NA	NA	NA	NA	NA	NA	NA	NA	NA	NA	NA	{"iucnStatus":"least concern"}	https://doi.org/10.5479/si.23317515.134.1
Biodiversidata:UY:Amphibia:598	Leptodactylus latinasus (Jiménez de la Espada, 1875)	Jiménez de la Espada, 1875	rana piadora	Animalia	Chordata	Amphibia	Anura	Leptodactylidae	Leptodactylus	latinasus	NA	UY	Durazno	Arroyo del Cordobés Paso de la Cruz	-32.583333	-55.3	NA	NA	NA	NA	NA	NA	NA	NA	NA	NA	NA	NA	NA	{"iucnStatus":"least concern"}	https://doi.org/10.5479/si.23317515.134.1
Biodiversidata:UY:Amphibia:599	Leptodactylus latinasus (Jiménez de la Espada, 1875)	Jiménez de la Espada, 1875	rana piadora	Animalia	Chordata	Amphibia	Anura	Leptodactylidae	Leptodactylus	latinasus	NA	UY	Maldonado	Cerro de Animas	-34.7	-55.316667	NA	NA	NA	NA	NA	NA	NA	NA	NA	NA	NA	NA	NA	{"iucnStatus":"least concern"}	https://doi.org/10.5479/si.23317515.134.1
Biodiversidata:UY:Amphibia:600	Leptodactylus latinasus (Jiménez de la Espada, 1875)	Jiménez de la Espada, 1875	rana piadora	Animalia	Chordata	Amphibia	Anura	Leptodactylidae	Leptodactylus	latinasus	NA	UY	Maldonado	Arroyo Pérez Sierra de las Animas	-34.7	-55.316667	NA	NA	NA	NA	NA	NA	NA	NA	NA	NA	NA	NA	NA	{"iucnStatus":"least concern"}	https://doi.org/10.5479/si.23317515.134.1
Biodiversidata:UY:Amphibia:601	Leptodactylus latinasus (Jiménez de la Espada, 1875)	Jiménez de la Espada, 1875	rana piadora	Animalia	Chordata	Amphibia	Anura	Leptodactylidae	Leptodactylus	latinasus	NA	UY	Durazno	Arroyo del Cordobés	-32.5	-55.316667	NA	NA	NA	NA	NA	NA	NA	NA	NA	NA	NA	NA	NA	{"iucnStatus":"least concern"}	https://doi.org/10.5479/si.23317515.134.1
Biodiversidata:UY:Amphibia:602	Leptodactylus latinasus (Jiménez de la Espada, 1875)	Jiménez de la Espada, 1875	rana piadora	Animalia	Chordata	Amphibia	Anura	Leptodactylidae	Leptodactylus	latinasus	NA	UY	Maldonado	Balneario Solís Arroyo Espina	-34.783333	-55.366667	NA	NA	NA	NA	NA	NA	NA	NA	NA	NA	NA	NA	NA	{"iucnStatus":"least concern"}	https://doi.org/10.5479/si.23317515.134.1
Biodiversidata:UY:Amphibia:603	Leptodactylus latinasus (Jiménez de la Espada, 1875)	Jiménez de la Espada, 1875	rana piadora	Animalia	Chordata	Amphibia	Anura	Leptodactylidae	Leptodactylus	latinasus	NA	UY	Tacuarembó	Arroyo Yaguarí 29 Km al Sur de Ansina	-32.1	-55.383333	NA	NA	NA	NA	NA	NA	NA	NA	NA	NA	NA	NA	NA	{"iucnStatus":"least concern"}	https://doi.org/10.5479/si.23317515.134.1
Biodiversidata:UY:Amphibia:604	Leptodactylus latinasus (Jiménez de la Espada, 1875)	Jiménez de la Espada, 1875	rana piadora	Animalia	Chordata	Amphibia	Anura	Leptodactylidae	Leptodactylus	latinasus	NA	UY	Lavalleja	Aguas Blancas	-34.533333	-55.4	NA	NA	NA	NA	NA	NA	NA	NA	NA	NA	NA	NA	NA	{"iucnStatus":"least concern"}	https://doi.org/10.5479/si.23317515.134.1
Biodiversidata:UY:Amphibia:605	Leptodactylus latinasus (Jiménez de la Espada, 1875)	Jiménez de la Espada, 1875	rana piadora	Animalia	Chordata	Amphibia	Anura	Leptodactylidae	Leptodactylus	latinasus	NA	UY	Durazno	Rincón de las Piedras 3 Km al NW de Estación Km 329 Ruta a Blanquillos	-32.45	-55.433333	NA	NA	NA	NA	NA	NA	NA	NA	NA	NA	NA	NA	NA	{"iucnStatus":"least concern"}	https://doi.org/10.5479/si.23317515.134.1
Biodiversidata:UY:Amphibia:606	Leptodactylus latinasus (Jiménez de la Espada, 1875)	Jiménez de la Espada, 1875	rana piadora	Animalia	Chordata	Amphibia	Anura	Leptodactylidae	Leptodactylus	latinasus	NA	UY	Río Negro	Picada de las Piedras	-32.450597	-55.450749	NA	NA	NA	NA	NA	NA	NA	NA	NA	NA	NA	NA	NA	{"iucnStatus":"least concern"}	https://doi.org/10.5479/si.23317515.134.1
Biodiversidata:UY:Amphibia:607	Leptodactylus latinasus (Jiménez de la Espada, 1875)	Jiménez de la Espada, 1875	rana piadora	Animalia	Chordata	Amphibia	Anura	Leptodactylidae	Leptodactylus	latinasus	NA	UY	Tacuarembó	Paso del Borracho	-31.9	-55.466667	NA	NA	NA	NA	NA	NA	NA	NA	NA	NA	NA	NA	NA	{"iucnStatus":"least concern"}	https://doi.org/10.5479/si.23317515.134.1
Biodiversidata:UY:Amphibia:608	Scinax fuscovarius (Lutz, 1925)	Lutz, 1925	rana de flancos amarillos	Animalia	Chordata	Amphibia	Anura	Hylidae	Scinax	fuscovarius	NA	UY	Rivera	Establecimiento El Cerro Ruta 5 Km 480	-31.483333	-55.5	NA	NA	NA	NA	NA	NA	NA	NA	NA	NA	NA	NA	NA	{"iucnStatus":"least concern"}	https://doi.org/10.5479/si.23317515.134.1
Biodiversidata:UY:Amphibia:609	Elachistocleis bicolor (Guérin-Méneville, 1838)	Guérin-Méneville, 1838	sapito oval	Animalia	Chordata	Amphibia	Anura	Microhylidae	Elachistocleis	bicolor	NA	UY	Rivera	Establecimiento El Palenque	-31.733333	-55.5	NA	NA	NA	NA	NA	NA	NA	NA	NA	NA	NA	NA	NA	{"iucnStatus":"least concern"}	https://doi.org/10.5479/si.23317515.134.1
Biodiversidata:UY:Amphibia:610	Leptodactylus gracilis (Duméril and Bibron, 1840)	Duméril and Bibron, 1840	rana saltadora	Animalia	Chordata	Amphibia	Anura	Leptodactylidae	Leptodactylus	gracilis	NA	UY	Rivera	Establecimiento El Palenque	-31.483333	-55.5	NA	NA	NA	NA	NA	NA	NA	NA	NA	NA	NA	NA	NA	{"iucnStatus":"least concern"}	https://doi.org/10.5479/si.23317515.134.1
Biodiversidata:UY:Amphibia:611	Leptodactylus latrans (Steffen, 1815)	Steffen, 1815	rana común	Animalia	Chordata	Amphibia	Anura	Leptodactylidae	Leptodactylus	latrans	NA	UY	Rivera	Establecimiento El Palenque	-31.483333	-55.5	NA	NA	NA	NA	NA	NA	NA	NA	NA	NA	NA	NA	NA	{"iucnStatus":"least concern"}	https://doi.org/10.5479/si.23317515.134.1
Biodiversidata:UY:Amphibia:612	Leptodactylus latinasus (Jiménez de la Espada, 1875)	Jiménez de la Espada, 1875	rana piadora	Animalia	Chordata	Amphibia	Anura	Leptodactylidae	Leptodactylus	latinasus	NA	UY	Florida	Charco próximo al Arroyo Milano	-34.045839	-55.518619	NA	NA	NA	NA	NA	NA	NA	NA	NA	NA	NA	NA	NA	{"iucnStatus":"least concern"}	https://doi.org/10.5479/si.23317515.134.1
Biodiversidata:UY:Amphibia:613	Odontophrynus americanus (Duméril and Bibron, 1841)	Duméril and Bibron, 1841	escuerzo chico	Animalia	Chordata	Amphibia	Anura	Cycloramphidae	Odontophrynus	americanus	NA	UY	Rivera	Establecimiento El Palenque	-31.483333	-55.5	NA	NA	NA	NA	NA	NA	NA	NA	NA	NA	NA	NA	NA	{"iucnStatus":"least concern"}	https://doi.org/10.5479/si.23317515.134.1
Biodiversidata:UY:Amphibia:614	Physalaemus biligonigerus (Cope, 1861)	Cope, 1861	ranita de cuatro ojos	Animalia	Chordata	Amphibia	Anura	Leiuperidae	Physalaemus	biligonigerus	NA	UY	Rivera	Establecimiento El Palenque	-31.483333	-55.5	NA	NA	NA	NA	NA	NA	NA	NA	NA	NA	NA	NA	NA	{"iucnStatus":"least concern"}	https://doi.org/10.5479/si.23317515.134.1
Biodiversidata:UY:Amphibia:615	Physalaemus henselii (Peters, 1872)	Peters, 1872	ranita de hensel	Animalia	Chordata	Amphibia	Anura	Leiuperidae	Physalaemus	henselii	NA	UY	Rivera	Establecimiento El Palenque	-31.483333	-55.5	NA	NA	NA	NA	NA	NA	NA	NA	NA	NA	NA	NA	NA	{"iucnStatus":"least concern"}	https://doi.org/10.5479/si.23317515.134.1
Biodiversidata:UY:Amphibia:616	Leptodactylus latinasus (Jiménez de la Espada, 1875)	Jiménez de la Espada, 1875	rana piadora	Animalia	Chordata	Amphibia	Anura	Leptodactylidae	Leptodactylus	latinasus	NA	UY	Canelones	Atlántida	-34.733333	-55.75	NA	NA	NA	NA	NA	NA	NA	NA	NA	NA	NA	NA	NA	{"iucnStatus":"least concern"}	https://doi.org/10.5479/si.23317515.134.1
Biodiversidata:UY:Amphibia:617	Leptodactylus latinasus (Jiménez de la Espada, 1875)	Jiménez de la Espada, 1875	rana piadora	Animalia	Chordata	Amphibia	Anura	Leptodactylidae	Leptodactylus	latinasus	NA	UY	Tacuarembó	Paso Baltasar	-31.716667	-55.8	NA	NA	NA	NA	NA	NA	NA	NA	NA	NA	NA	NA	NA	{"iucnStatus":"least concern"}	https://doi.org/10.5479/si.23317515.134.1
Biodiversidata:UY:Amphibia:618	Leptodactylus latinasus (Jiménez de la Espada, 1875)	Jiménez de la Espada, 1875	rana piadora	Animalia	Chordata	Amphibia	Anura	Leptodactylidae	Leptodactylus	latinasus	NA	UY	Canelones	Laguna del Cisne	-34.75	-55.833333	NA	NA	NA	NA	NA	NA	NA	NA	NA	NA	NA	NA	NA	{"iucnStatus":"least concern"}	https://doi.org/10.5479/si.23317515.134.1
Biodiversidata:UY:Amphibia:619	Physalaemus riograndensis (Milstead, 1960)	Milstead, 1960	ranita de río grande	Animalia	Chordata	Amphibia	Anura	Leiuperidae	Physalaemus	riograndensis	NA	UY	Rivera	Establecimiento El Palenque	-31.483333	-55.5	NA	NA	NA	NA	NA	NA	NA	NA	NA	NA	NA	NA	NA	{"iucnStatus":"least concern"}	https://doi.org/10.5479/si.23317515.134.1
Biodiversidata:UY:Amphibia:620	Elachistocleis bicolor (Guérin-Méneville, 1838)	Guérin-Méneville, 1838	sapito oval	Animalia	Chordata	Amphibia	Anura	Microhylidae	Elachistocleis	bicolor	NA	UY	Rivera	Estancia Rocha, campos de COFUSA, 30 km al SE de la ciudad de Rivera por ruta 27	-31.166667	-55.5	NA	NA	2001-04-09	2001	4	9	NA	NA	NA	NA	Daniel E. Naya	NA	NA	{"iucnStatus":"least concern"}	https://doi.org/10.5479/si.23317515.134.1
Biodiversidata:UY:Amphibia:621	Leptodactylus latinasus (Jiménez de la Espada, 1875)	Jiménez de la Espada, 1875	rana piadora	Animalia	Chordata	Amphibia	Anura	Leptodactylidae	Leptodactylus	latinasus	NA	UY	Tacuarembó	Arroyo Laureles en Estación de Laureles	-31.383333	-55.866667	NA	NA	NA	NA	NA	NA	NA	NA	NA	NA	NA	NA	NA	{"iucnStatus":"least concern"}	https://doi.org/10.5479/si.23317515.134.1
Biodiversidata:UY:Amphibia:622	Leptodactylus latinasus (Jiménez de la Espada, 1875)	Jiménez de la Espada, 1875	rana piadora	Animalia	Chordata	Amphibia	Anura	Leptodactylidae	Leptodactylus	latinasus	NA	UY	Canelones	Balneario Pinamar Km 37 Ruta Interbalnearia	-34.783333	-55.883333	NA	NA	NA	NA	NA	NA	NA	NA	NA	NA	NA	NA	NA	{"iucnStatus":"least concern"}	https://doi.org/10.5479/si.23317515.134.1
Biodiversidata:UY:Amphibia:623	Boana pulchella (Duméril and Bibron, 1841)	Duméril and Bibron, 1841	rana trepadora	Animalia	Chordata	Amphibia	Anura	Hylidae	Boana	pulchella	NA	UY	Rivera	Establecimiento Rocha	-31.166667	-55.5	NA	NA	NA	NA	NA	NA	NA	NA	NA	NA	NA	NA	NA	{"iucnStatus":"not evaluated"}	https://doi.org/10.5479/si.23317515.134.1
Biodiversidata:UY:Amphibia:624	Leptodactylus latinasus (Jiménez de la Espada, 1875)	Jiménez de la Espada, 1875	rana piadora	Animalia	Chordata	Amphibia	Anura	Leptodactylidae	Leptodactylus	latinasus	NA	UY	Canelones	Balneario Lagomar	-34.833333	-55.95	NA	NA	NA	NA	NA	NA	NA	NA	NA	NA	NA	NA	NA	{"iucnStatus":"least concern"}	https://doi.org/10.5479/si.23317515.134.1
Biodiversidata:UY:Amphibia:625	Leptodactylus furnarius (Sazima and Bokermann, 1978)	Sazima and Bokermann, 1978	rana de campo grande	Animalia	Chordata	Amphibia	Anura	Leptodactylidae	Leptodactylus	furnarius	NA	UY	Rivera	Establecimiento Rocha	-31.166667	-55.5	NA	NA	NA	NA	NA	NA	NA	NA	NA	NA	NA	NA	NA	{"iucnStatus":"least concern"}	https://doi.org/10.5479/si.23317515.134.1
Biodiversidata:UY:Amphibia:626	Leptodactylus gracilis (Duméril and Bibron, 1840)	Duméril and Bibron, 1840	rana saltadora	Animalia	Chordata	Amphibia	Anura	Leptodactylidae	Leptodactylus	gracilis	NA	UY	Rivera	Establecimiento Rocha	-31.166667	-55.5	NA	NA	NA	NA	NA	NA	NA	NA	NA	NA	NA	NA	NA	{"iucnStatus":"least concern"}	https://doi.org/10.5479/si.23317515.134.1
Biodiversidata:UY:Amphibia:627	Leptodactylus latinasus (Jiménez de la Espada, 1875)	Jiménez de la Espada, 1875	rana piadora	Animalia	Chordata	Amphibia	Anura	Leptodactylidae	Leptodactylus	latinasus	NA	UY	Artigas	Arroyo de la Invernada	-30.802385	-56.01991	NA	NA	NA	NA	NA	NA	NA	NA	NA	NA	NA	NA	NA	{"iucnStatus":"least concern"}	https://doi.org/10.5479/si.23317515.134.1
Biodiversidata:UY:Amphibia:628	Leptodactylus latinasus (Jiménez de la Espada, 1875)	Jiménez de la Espada, 1875	rana piadora	Animalia	Chordata	Amphibia	Anura	Leptodactylidae	Leptodactylus	latinasus	NA	UY	Durazno	Arroyo del Estado	-32.533333	-56.033333	NA	NA	NA	NA	NA	NA	NA	NA	NA	NA	NA	NA	NA	{"iucnStatus":"least concern"}	https://doi.org/10.5479/si.23317515.134.1
Biodiversidata:UY:Amphibia:629	Leptodactylus latinasus (Jiménez de la Espada, 1875)	Jiménez de la Espada, 1875	rana piadora	Animalia	Chordata	Amphibia	Anura	Leptodactylidae	Leptodactylus	latinasus	NA	UY	Montevideo	Carrasco	-34.883333	-56.05	NA	NA	NA	NA	NA	NA	NA	NA	NA	NA	NA	NA	NA	{"iucnStatus":"least concern"}	https://doi.org/10.5479/si.23317515.134.1
Biodiversidata:UY:Amphibia:630	Leptodactylus latinasus (Jiménez de la Espada, 1875)	Jiménez de la Espada, 1875	rana piadora	Animalia	Chordata	Amphibia	Anura	Leptodactylidae	Leptodactylus	latinasus	NA	UY	Artigas	Región de la Sepultura	-30.866667	-56.066667	NA	NA	NA	NA	NA	NA	NA	NA	NA	NA	NA	NA	NA	{"iucnStatus":"least concern"}	https://doi.org/10.5479/si.23317515.134.1
Biodiversidata:UY:Amphibia:631	Leptodactylus latinasus (Jiménez de la Espada, 1875)	Jiménez de la Espada, 1875	rana piadora	Animalia	Chordata	Amphibia	Anura	Leptodactylidae	Leptodactylus	latinasus	NA	UY	Montevideo	Casavalle 5226 Colon	-34.783333	-56.083333	NA	NA	NA	NA	NA	NA	NA	NA	NA	NA	NA	NA	NA	{"iucnStatus":"least concern"}	https://doi.org/10.5479/si.23317515.134.1
Biodiversidata:UY:Amphibia:632	Leptodactylus latinasus (Jiménez de la Espada, 1875)	Jiménez de la Espada, 1875	rana piadora	Animalia	Chordata	Amphibia	Anura	Leptodactylidae	Leptodactylus	latinasus	NA	UY	Montevideo	Punta Gorda	-34.883333	-56.1	NA	NA	NA	NA	NA	NA	NA	NA	NA	NA	NA	NA	NA	{"iucnStatus":"least concern"}	https://doi.org/10.5479/si.23317515.134.1
Biodiversidata:UY:Amphibia:633	Leptodactylus latinasus (Jiménez de la Espada, 1875)	Jiménez de la Espada, 1875	rana piadora	Animalia	Chordata	Amphibia	Anura	Leptodactylidae	Leptodactylus	latinasus	NA	UY	Montevideo	Malvín	-34.866667	-56.116667	NA	NA	NA	NA	NA	NA	NA	NA	NA	NA	NA	NA	NA	{"iucnStatus":"least concern"}	https://doi.org/10.5479/si.23317515.134.1
Biodiversidata:UY:Amphibia:634	Leptodactylus latinasus (Jiménez de la Espada, 1875)	Jiménez de la Espada, 1875	rana piadora	Animalia	Chordata	Amphibia	Anura	Leptodactylidae	Leptodactylus	latinasus	NA	UY	Montevideo	Camino Mendoza y Granaderos	-34.816667	-56.133333	NA	NA	NA	NA	NA	NA	NA	NA	NA	NA	NA	NA	NA	{"iucnStatus":"least concern"}	https://doi.org/10.5479/si.23317515.134.1
Biodiversidata:UY:Amphibia:635	Leptodactylus latinasus (Jiménez de la Espada, 1875)	Jiménez de la Espada, 1875	rana piadora	Animalia	Chordata	Amphibia	Anura	Leptodactylidae	Leptodactylus	latinasus	NA	UY	Tacuarembó	Rincón de la Vassoura	-31.266667	-56.15	NA	NA	NA	NA	NA	NA	NA	NA	NA	NA	NA	NA	NA	{"iucnStatus":"least concern"}	https://doi.org/10.5479/si.23317515.134.1
Biodiversidata:UY:Amphibia:636	Leptodactylus latinasus (Jiménez de la Espada, 1875)	Jiménez de la Espada, 1875	rana piadora	Animalia	Chordata	Amphibia	Anura	Leptodactylidae	Leptodactylus	latinasus	NA	UY	Tacuarembó	Cerro Valle Edén	-31.816667	-56.166667	NA	NA	NA	NA	NA	NA	NA	NA	NA	NA	NA	NA	NA	{"iucnStatus":"least concern"}	https://doi.org/10.5479/si.23317515.134.1
Biodiversidata:UY:Amphibia:637	Leptodactylus latinasus (Jiménez de la Espada, 1875)	Jiménez de la Espada, 1875	rana piadora	Animalia	Chordata	Amphibia	Anura	Leptodactylidae	Leptodactylus	latinasus	NA	UY	Tacuarembó	Puntas del gajo media del Arroyo Tres Cruces Infiernillo	-31.383333	-56.166667	NA	NA	NA	NA	NA	NA	NA	NA	NA	NA	NA	NA	NA	{"iucnStatus":"least concern"}	https://doi.org/10.5479/si.23317515.134.1
Biodiversidata:UY:Amphibia:638	Leptodactylus latinasus (Jiménez de la Espada, 1875)	Jiménez de la Espada, 1875	rana piadora	Animalia	Chordata	Amphibia	Anura	Leptodactylidae	Leptodactylus	latinasus	NA	UY	Tacuarembó	Valle Edén	-31.816667	-56.183333	NA	NA	NA	NA	NA	NA	NA	NA	NA	NA	NA	NA	NA	{"iucnStatus":"least concern"}	https://doi.org/10.5479/si.23317515.134.1
Biodiversidata:UY:Amphibia:639	Leptodactylus latinasus (Jiménez de la Espada, 1875)	Jiménez de la Espada, 1875	rana piadora	Animalia	Chordata	Amphibia	Anura	Leptodactylidae	Leptodactylus	latinasus	NA	UY	Tacuarembó	Cerro Charrúa	-31.716667	-56.2	NA	NA	NA	NA	NA	NA	NA	NA	NA	NA	NA	NA	NA	{"iucnStatus":"least concern"}	https://doi.org/10.5479/si.23317515.134.1
Biodiversidata:UY:Amphibia:640	Leptodactylus latinasus (Jiménez de la Espada, 1875)	Jiménez de la Espada, 1875	rana piadora	Animalia	Chordata	Amphibia	Anura	Leptodactylidae	Leptodactylus	latinasus	NA	UY	Tacuarembó	Sierra del Infiernillo	-31.383333	-56.2	NA	NA	NA	NA	NA	NA	NA	NA	NA	NA	NA	NA	NA	{"iucnStatus":"least concern"}	https://doi.org/10.5479/si.23317515.134.1
Biodiversidata:UY:Amphibia:641	Leptodactylus latinasus (Jiménez de la Espada, 1875)	Jiménez de la Espada, 1875	rana piadora	Animalia	Chordata	Amphibia	Anura	Leptodactylidae	Leptodactylus	latinasus	NA	UY	Tacuarembó	Los Galpones a 100 metros de Pozo Hondo	-31.833333	-56.216667	NA	NA	NA	NA	NA	NA	NA	NA	NA	NA	NA	NA	NA	{"iucnStatus":"least concern"}	https://doi.org/10.5479/si.23317515.134.1
Biodiversidata:UY:Amphibia:642	Leptodactylus latinasus (Jiménez de la Espada, 1875)	Jiménez de la Espada, 1875	rana piadora	Animalia	Chordata	Amphibia	Anura	Leptodactylidae	Leptodactylus	latinasus	NA	UY	Tacuarembó	Pozo Hondo Ruta 26 Km 200	-31.866667	-56.233333	NA	NA	NA	NA	NA	NA	NA	NA	NA	NA	NA	NA	NA	{"iucnStatus":"least concern"}	https://doi.org/10.5479/si.23317515.134.1
Biodiversidata:UY:Amphibia:643	Leptodactylus latinasus (Jiménez de la Espada, 1875)	Jiménez de la Espada, 1875	rana piadora	Animalia	Chordata	Amphibia	Anura	Leptodactylidae	Leptodactylus	latinasus	NA	UY	Tacuarembó	Tambores	-31.85	-56.25	NA	NA	NA	NA	NA	NA	NA	NA	NA	NA	NA	NA	NA	{"iucnStatus":"least concern"}	https://doi.org/10.5479/si.23317515.134.1
Biodiversidata:UY:Amphibia:644	Leptodactylus latinasus (Jiménez de la Espada, 1875)	Jiménez de la Espada, 1875	rana piadora	Animalia	Chordata	Amphibia	Anura	Leptodactylidae	Leptodactylus	latinasus	NA	UY	Tacuarembó	40 Km al NW de Tacuarermbó Estancia El Infiernillo	-31.466667	-56.25	NA	NA	NA	NA	NA	NA	NA	NA	NA	NA	NA	NA	NA	{"iucnStatus":"least concern"}	https://doi.org/10.5479/si.23317515.134.1
Biodiversidata:UY:Amphibia:645	Leptodactylus latinasus (Jiménez de la Espada, 1875)	Jiménez de la Espada, 1875	rana piadora	Animalia	Chordata	Amphibia	Anura	Leptodactylidae	Leptodactylus	latinasus	NA	UY	Montevideo	Cerro de Montevideo	-34.9	-56.266667	NA	NA	NA	NA	NA	NA	NA	NA	NA	NA	NA	NA	NA	{"iucnStatus":"least concern"}	https://doi.org/10.5479/si.23317515.134.1
Biodiversidata:UY:Amphibia:646	Leptodactylus latinasus (Jiménez de la Espada, 1875)	Jiménez de la Espada, 1875	rana piadora	Animalia	Chordata	Amphibia	Anura	Leptodactylidae	Leptodactylus	latinasus	NA	UY	Canelones	Próximo a Canelones	-34.5	-56.283333	NA	NA	NA	NA	NA	NA	NA	NA	NA	NA	NA	NA	NA	{"iucnStatus":"least concern"}	https://doi.org/10.5479/si.23317515.134.1
Biodiversidata:UY:Amphibia:647	Leptodactylus latinasus (Jiménez de la Espada, 1875)	Jiménez de la Espada, 1875	rana piadora	Animalia	Chordata	Amphibia	Anura	Leptodactylidae	Leptodactylus	latinasus	NA	UY	Artigas	Arroyo Catalán Grande	-30.75	-56.333333	NA	NA	NA	NA	NA	NA	NA	NA	NA	NA	NA	NA	NA	{"iucnStatus":"least concern"}	https://doi.org/10.5479/si.23317515.134.1
Biodiversidata:UY:Amphibia:648	Leptodactylus latinasus (Jiménez de la Espada, 1875)	Jiménez de la Espada, 1875	rana piadora	Animalia	Chordata	Amphibia	Anura	Leptodactylidae	Leptodactylus	latinasus	NA	UY	Canelones	Aguas Corrientes	-34.516667	-56.4	NA	NA	NA	NA	NA	NA	NA	NA	NA	NA	NA	NA	NA	{"iucnStatus":"least concern"}	https://doi.org/10.5479/si.23317515.134.1
Biodiversidata:UY:Amphibia:649	Leptodactylus latinasus (Jiménez de la Espada, 1875)	Jiménez de la Espada, 1875	rana piadora	Animalia	Chordata	Amphibia	Anura	Leptodactylidae	Leptodactylus	latinasus	NA	UY	Florida	25 de Agosto	-34.416667	-56.416667	NA	NA	NA	NA	NA	NA	NA	NA	NA	NA	NA	NA	NA	{"iucnStatus":"least concern"}	https://doi.org/10.5479/si.23317515.134.1
Biodiversidata:UY:Amphibia:650	Leptodactylus latinasus (Jiménez de la Espada, 1875)	Jiménez de la Espada, 1875	rana piadora	Animalia	Chordata	Amphibia	Anura	Leptodactylidae	Leptodactylus	latinasus	NA	UY	Canelones	Arroyo de la Lista	-34.583333	-56.483333	NA	NA	NA	NA	NA	NA	NA	NA	NA	NA	NA	NA	NA	{"iucnStatus":"least concern"}	https://doi.org/10.5479/si.23317515.134.1
Biodiversidata:UY:Amphibia:651	Leptodactylus latinasus (Jiménez de la Espada, 1875)	Jiménez de la Espada, 1875	rana piadora	Animalia	Chordata	Amphibia	Anura	Leptodactylidae	Leptodactylus	latinasus	NA	UY	Artigas	Grutas del Chiflero	-30.383333	-56.55	NA	NA	NA	NA	NA	NA	NA	NA	NA	NA	NA	NA	NA	{"iucnStatus":"least concern"}	https://doi.org/10.5479/si.23317515.134.1
Biodiversidata:UY:Amphibia:652	Leptodactylus latinasus (Jiménez de la Espada, 1875)	Jiménez de la Espada, 1875	rana piadora	Animalia	Chordata	Amphibia	Anura	Leptodactylidae	Leptodactylus	latinasus	NA	UY	San José	Barrancas de Mauricio	-34.733333	-56.583333	NA	NA	NA	NA	NA	NA	NA	NA	NA	NA	NA	NA	NA	{"iucnStatus":"least concern"}	https://doi.org/10.5479/si.23317515.134.1
Biodiversidata:UY:Amphibia:653	Leptodactylus latinasus (Jiménez de la Espada, 1875)	Jiménez de la Espada, 1875	rana piadora	Animalia	Chordata	Amphibia	Anura	Leptodactylidae	Leptodactylus	latinasus	NA	UY	Río Negro	Arroyo Salsipuedes Grande Paso de la Horqueta a 10 Km de Estación Francia	-32.566667	-56.583333	NA	NA	NA	NA	NA	NA	NA	NA	NA	NA	NA	NA	NA	{"iucnStatus":"least concern"}	https://doi.org/10.5479/si.23317515.134.1
Biodiversidata:UY:Amphibia:654	Leptodactylus latinasus (Jiménez de la Espada, 1875)	Jiménez de la Espada, 1875	rana piadora	Animalia	Chordata	Amphibia	Anura	Leptodactylidae	Leptodactylus	latinasus	NA	UY	San José	Arroyo Mauricio	-34.683258	-56.69002	NA	NA	NA	NA	NA	NA	NA	NA	NA	NA	NA	NA	NA	{"iucnStatus":"least concern"}	https://doi.org/10.5479/si.23317515.134.1
Biodiversidata:UY:Amphibia:655	Leptodactylus latinasus (Jiménez de la Espada, 1875)	Jiménez de la Espada, 1875	rana piadora	Animalia	Chordata	Amphibia	Anura	Leptodactylidae	Leptodactylus	latinasus	NA	UY	Artigas	Yuquery Río Cuareim a 32 Km al NW de Artigas	-30.216667	-56.7	NA	NA	NA	NA	NA	NA	NA	NA	NA	NA	NA	NA	NA	{"iucnStatus":"least concern"}	https://doi.org/10.5479/si.23317515.134.1
Biodiversidata:UY:Amphibia:656	Leptodactylus latinasus (Jiménez de la Espada, 1875)	Jiménez de la Espada, 1875	rana piadora	Animalia	Chordata	Amphibia	Anura	Leptodactylidae	Leptodactylus	latinasus	NA	UY	Artigas	Arroyo Tres Cruces Potrero Sucio	-30.45	-56.8	NA	NA	NA	NA	NA	NA	NA	NA	NA	NA	NA	NA	NA	{"iucnStatus":"least concern"}	https://doi.org/10.5479/si.23317515.134.1
Biodiversidata:UY:Amphibia:657	Leptodactylus latinasus (Jiménez de la Espada, 1875)	Jiménez de la Espada, 1875	rana piadora	Animalia	Chordata	Amphibia	Anura	Leptodactylidae	Leptodactylus	latinasus	NA	UY	Paysandú	Ruta 26 Km 147 entre Laureles y Arroyo Perdido	-31.862431	-56.801592	NA	NA	NA	NA	NA	NA	NA	NA	NA	NA	NA	NA	NA	{"iucnStatus":"least concern"}	https://doi.org/10.5479/si.23317515.134.1
Biodiversidata:UY:Amphibia:658	Leptodactylus latinasus (Jiménez de la Espada, 1875)	Jiménez de la Espada, 1875	rana piadora	Animalia	Chordata	Amphibia	Anura	Leptodactylidae	Leptodactylus	latinasus	NA	UY	Río Negro	Rincón de Porrua	-32.9	-56.866667	NA	NA	NA	NA	NA	NA	NA	NA	NA	NA	NA	NA	NA	{"iucnStatus":"least concern"}	https://doi.org/10.5479/si.23317515.134.1
Biodiversidata:UY:Amphibia:659	Leptodactylus latinasus (Jiménez de la Espada, 1875)	Jiménez de la Espada, 1875	rana piadora	Animalia	Chordata	Amphibia	Anura	Leptodactylidae	Leptodactylus	latinasus	NA	UY	Artigas	Arroyo Pelado Ruta 30 Km 93	-30.383333	-56.866667	NA	NA	NA	NA	NA	NA	NA	NA	NA	NA	NA	NA	NA	{"iucnStatus":"least concern"}	https://doi.org/10.5479/si.23317515.134.1
Biodiversidata:UY:Amphibia:660	Leptodactylus latinasus (Jiménez de la Espada, 1875)	Jiménez de la Espada, 1875	rana piadora	Animalia	Chordata	Amphibia	Anura	Leptodactylidae	Leptodactylus	latinasus	NA	UY	San José	Sierra de Mahoma	-34.066667	-56.883333	NA	NA	NA	NA	NA	NA	NA	NA	NA	NA	NA	NA	NA	{"iucnStatus":"least concern"}	https://doi.org/10.5479/si.23317515.134.1
Biodiversidata:UY:Amphibia:661	Leptodactylus latinasus (Jiménez de la Espada, 1875)	Jiménez de la Espada, 1875	rana piadora	Animalia	Chordata	Amphibia	Anura	Leptodactylidae	Leptodactylus	latinasus	NA	UY	Artigas	Arroyo Cuaró	-30.6	-56.95	NA	NA	NA	NA	NA	NA	NA	NA	NA	NA	NA	NA	NA	{"iucnStatus":"least concern"}	https://doi.org/10.5479/si.23317515.134.1
Biodiversidata:UY:Amphibia:662	Leptodactylus latinasus (Jiménez de la Espada, 1875)	Jiménez de la Espada, 1875	rana piadora	Animalia	Chordata	Amphibia	Anura	Leptodactylidae	Leptodactylus	latinasus	NA	UY	San José	Arroyo Pereira Rincón de Arazatí	-34.383333	-56.966667	NA	NA	NA	NA	NA	NA	NA	NA	NA	NA	NA	NA	NA	{"iucnStatus":"least concern"}	https://doi.org/10.5479/si.23317515.134.1
Biodiversidata:UY:Amphibia:663	Leptodactylus latinasus (Jiménez de la Espada, 1875)	Jiménez de la Espada, 1875	rana piadora	Animalia	Chordata	Amphibia	Anura	Leptodactylidae	Leptodactylus	latinasus	NA	UY	San José	Establecimiento El Relincho 5 Km al NE de Ecilda Paullier Puntas del Arroyo La Boyada	-34.333333	-57	NA	NA	NA	NA	NA	NA	NA	NA	NA	NA	NA	NA	NA	{"iucnStatus":"least concern"}	https://doi.org/10.5479/si.23317515.134.1
Biodiversidata:UY:Amphibia:664	Leptodactylus latinasus (Jiménez de la Espada, 1875)	Jiménez de la Espada, 1875	rana piadora	Animalia	Chordata	Amphibia	Anura	Leptodactylidae	Leptodactylus	latinasus	NA	UY	Artigas	Arroyo Tres Cruces Grande a 2 Km aguas arriba de su Unión con Arroyo Pelado	-30.366667	-57	NA	NA	NA	NA	NA	NA	NA	NA	NA	NA	NA	NA	NA	{"iucnStatus":"least concern"}	https://doi.org/10.5479/si.23317515.134.1
Biodiversidata:UY:Amphibia:665	Leptodactylus latinasus (Jiménez de la Espada, 1875)	Jiménez de la Espada, 1875	rana piadora	Animalia	Chordata	Amphibia	Anura	Leptodactylidae	Leptodactylus	latinasus	NA	UY	San José	Arazatí	-34.557218	-57.002307	NA	NA	NA	NA	NA	NA	NA	NA	NA	NA	NA	NA	NA	{"iucnStatus":"least concern"}	https://doi.org/10.5479/si.23317515.134.1
Biodiversidata:UY:Amphibia:666	Leptodactylus latinasus (Jiménez de la Espada, 1875)	Jiménez de la Espada, 1875	rana piadora	Animalia	Chordata	Amphibia	Anura	Leptodactylidae	Leptodactylus	latinasus	NA	UY	Artigas	Barra del Yacare	-30.116667	-57.05	NA	NA	NA	NA	NA	NA	NA	NA	NA	NA	NA	NA	NA	{"iucnStatus":"least concern"}	https://doi.org/10.5479/si.23317515.134.1
Biodiversidata:UY:Amphibia:667	Leptodactylus latinasus (Jiménez de la Espada, 1875)	Jiménez de la Espada, 1875	rana piadora	Animalia	Chordata	Amphibia	Anura	Leptodactylidae	Leptodactylus	latinasus	NA	UY	Salto	Río Dayman Paso del Parque	-31.783449	-57.10118	NA	NA	NA	NA	NA	NA	NA	NA	NA	NA	NA	NA	NA	{"iucnStatus":"least concern"}	https://doi.org/10.5479/si.23317515.134.1
Biodiversidata:UY:Amphibia:668	Leptodactylus latinasus (Jiménez de la Espada, 1875)	Jiménez de la Espada, 1875	rana piadora	Animalia	Chordata	Amphibia	Anura	Leptodactylidae	Leptodactylus	latinasus	NA	UY	Artigas	Arroyo Tres Cruces	-30.283333	-57.183333	NA	NA	NA	NA	NA	NA	NA	NA	NA	NA	NA	NA	NA	{"iucnStatus":"least concern"}	https://doi.org/10.5479/si.23317515.134.1
Biodiversidata:UY:Amphibia:669	Leptodactylus latinasus (Jiménez de la Espada, 1875)	Jiménez de la Espada, 1875	rana piadora	Animalia	Chordata	Amphibia	Anura	Leptodactylidae	Leptodactylus	latinasus	NA	UY	Río Negro	Paso Navarro	-33.133333	-57.216667	NA	NA	NA	NA	NA	NA	NA	NA	NA	NA	NA	NA	NA	{"iucnStatus":"least concern"}	https://doi.org/10.5479/si.23317515.134.1
Biodiversidata:UY:Amphibia:670	Leptodactylus latinasus (Jiménez de la Espada, 1875)	Jiménez de la Espada, 1875	rana piadora	Animalia	Chordata	Amphibia	Anura	Leptodactylidae	Leptodactylus	latinasus	NA	UY	Paysandú	Cascada del Queguay 22 Km al Norte de Guichón	-32.2	-57.25	NA	NA	NA	NA	NA	NA	NA	NA	NA	NA	NA	NA	NA	{"iucnStatus":"least concern"}	https://doi.org/10.5479/si.23317515.134.1
Biodiversidata:UY:Amphibia:671	Leptodactylus latinasus (Jiménez de la Espada, 1875)	Jiménez de la Espada, 1875	rana piadora	Animalia	Chordata	Amphibia	Anura	Leptodactylidae	Leptodactylus	latinasus	NA	UY	Colonia	Paso del Tío Luis alrededores del Arroyo Colla	-34.316667	-57.333333	NA	NA	NA	NA	NA	NA	NA	NA	NA	NA	NA	NA	NA	{"iucnStatus":"least concern"}	https://doi.org/10.5479/si.23317515.134.1
Biodiversidata:UY:Amphibia:672	Leptodactylus latinasus (Jiménez de la Espada, 1875)	Jiménez de la Espada, 1875	rana piadora	Animalia	Chordata	Amphibia	Anura	Leptodactylidae	Leptodactylus	latinasus	NA	UY	Soriano	Arroyo del Perdido a 10 Km del Arroyo Grande	-33.766667	-57.383333	NA	NA	NA	NA	NA	NA	NA	NA	NA	NA	NA	NA	NA	{"iucnStatus":"least concern"}	https://doi.org/10.5479/si.23317515.134.1
Biodiversidata:UY:Amphibia:673	Leptodactylus latinasus (Jiménez de la Espada, 1875)	Jiménez de la Espada, 1875	rana piadora	Animalia	Chordata	Amphibia	Anura	Leptodactylidae	Leptodactylus	latinasus	NA	UY	Artigas	Orillas del Monte Estancia El Ombú	-30.3	-57.383333	NA	NA	NA	NA	NA	NA	NA	NA	NA	NA	NA	NA	NA	{"iucnStatus":"least concern"}	https://doi.org/10.5479/si.23317515.134.1
Biodiversidata:UY:Amphibia:674	Leptodactylus latinasus (Jiménez de la Espada, 1875)	Jiménez de la Espada, 1875	rana piadora	Animalia	Chordata	Amphibia	Anura	Leptodactylidae	Leptodactylus	latinasus	NA	UY	Salto	Río Arapey Via del Ferrocarril 15 Km de las Termas	-30.983333	-57.4	NA	NA	NA	NA	NA	NA	NA	NA	NA	NA	NA	NA	NA	{"iucnStatus":"least concern"}	https://doi.org/10.5479/si.23317515.134.1
Biodiversidata:UY:Amphibia:675	Leptodactylus latinasus (Jiménez de la Espada, 1875)	Jiménez de la Espada, 1875	rana piadora	Animalia	Chordata	Amphibia	Anura	Leptodactylidae	Leptodactylus	latinasus	NA	UY	Salto	Termas del Arapey	-30.933333	-57.5	NA	NA	NA	NA	NA	NA	NA	NA	NA	NA	NA	NA	NA	{"iucnStatus":"least concern"}	https://doi.org/10.5479/si.23317515.134.1
Biodiversidata:UY:Amphibia:676	Leptodactylus latinasus (Jiménez de la Espada, 1875)	Jiménez de la Espada, 1875	rana piadora	Animalia	Chordata	Amphibia	Anura	Leptodactylidae	Leptodactylus	latinasus	NA	UY	Salto	Estancia de Omar Silvo Río Arapey Grande	-30.95	-57.533333	NA	NA	NA	NA	NA	NA	NA	NA	NA	NA	NA	NA	NA	{"iucnStatus":"least concern"}	https://doi.org/10.5479/si.23317515.134.1
Biodiversidata:UY:Amphibia:677	Leptodactylus latinasus (Jiménez de la Espada, 1875)	Jiménez de la Espada, 1875	rana piadora	Animalia	Chordata	Amphibia	Anura	Leptodactylidae	Leptodactylus	latinasus	NA	UY	Colonia	Santa Ana Artilleros	-34.425605	-57.580278	NA	NA	NA	NA	NA	NA	NA	NA	NA	NA	NA	NA	NA	{"iucnStatus":"least concern"}	https://doi.org/10.5479/si.23317515.134.1
Biodiversidata:UY:Amphibia:678	Leptodactylus latinasus (Jiménez de la Espada, 1875)	Jiménez de la Espada, 1875	rana piadora	Animalia	Chordata	Amphibia	Anura	Leptodactylidae	Leptodactylus	latinasus	NA	UY	Paysandú	Arroyo Negro	-32.466667	-57.666667	NA	NA	NA	NA	NA	NA	NA	NA	NA	NA	NA	NA	NA	{"iucnStatus":"least concern"}	https://doi.org/10.5479/si.23317515.134.1
Biodiversidata:UY:Amphibia:679	Leptodactylus latinasus (Jiménez de la Espada, 1875)	Jiménez de la Espada, 1875	rana piadora	Animalia	Chordata	Amphibia	Anura	Leptodactylidae	Leptodactylus	latinasus	NA	UY	Artigas	Arroyo Itacumbú 1.7 km al SE de su boca	-30.374292	-57.672852	NA	NA	NA	NA	NA	NA	NA	NA	NA	NA	NA	NA	NA	{"iucnStatus":"least concern"}	https://doi.org/10.5479/si.23317515.134.1
Biodiversidata:UY:Amphibia:680	Leptodactylus latinasus (Jiménez de la Espada, 1875)	Jiménez de la Espada, 1875	rana piadora	Animalia	Chordata	Amphibia	Anura	Leptodactylidae	Leptodactylus	latinasus	NA	UY	Salto	Río Uruguay 200 metros al Norte de la desembocadura del Arroyo Yacuy	-30.766667	-57.7	NA	NA	NA	NA	NA	NA	NA	NA	NA	NA	NA	NA	NA	{"iucnStatus":"least concern"}	https://doi.org/10.5479/si.23317515.134.1
Biodiversidata:UY:Amphibia:681	Leptodactylus latinasus (Jiménez de la Espada, 1875)	Jiménez de la Espada, 1875	rana piadora	Animalia	Chordata	Amphibia	Anura	Leptodactylidae	Leptodactylus	latinasus	NA	UY	Salto	Costa del Río Arapey cerca del puente nuevo sobre la Nueva Ruta 3	-30.983632	-57.700832	NA	NA	NA	NA	NA	NA	NA	NA	NA	NA	NA	NA	NA	{"iucnStatus":"least concern"}	https://doi.org/10.5479/si.23317515.134.1
Biodiversidata:UY:Amphibia:682	Leptodactylus latinasus (Jiménez de la Espada, 1875)	Jiménez de la Espada, 1875	rana piadora	Animalia	Chordata	Amphibia	Anura	Leptodactylidae	Leptodactylus	latinasus	NA	UY	Colonia	Estanzuela	-34.333333	-57.716667	NA	NA	NA	NA	NA	NA	NA	NA	NA	NA	NA	NA	NA	{"iucnStatus":"least concern"}	https://doi.org/10.5479/si.23317515.134.1
Biodiversidata:UY:Amphibia:683	Leptodactylus latinasus (Jiménez de la Espada, 1875)	Jiménez de la Espada, 1875	rana piadora	Animalia	Chordata	Amphibia	Anura	Leptodactylidae	Leptodactylus	latinasus	NA	UY	Soriano	Estancia Santa Rita	-33.85	-57.733333	NA	NA	NA	NA	NA	NA	NA	NA	NA	NA	NA	NA	NA	{"iucnStatus":"least concern"}	https://doi.org/10.5479/si.23317515.134.1
Biodiversidata:UY:Amphibia:684	Leptodactylus latinasus (Jiménez de la Espada, 1875)	Jiménez de la Espada, 1875	rana piadora	Animalia	Chordata	Amphibia	Anura	Leptodactylidae	Leptodactylus	latinasus	NA	UY	Salto	Barra del Arroyo Yacuy	-30.783333	-57.733333	NA	NA	NA	NA	NA	NA	NA	NA	NA	NA	NA	NA	NA	{"iucnStatus":"least concern"}	https://doi.org/10.5479/si.23317515.134.1
Biodiversidata:UY:Amphibia:685	Leptodactylus latinasus (Jiménez de la Espada, 1875)	Jiménez de la Espada, 1875	rana piadora	Animalia	Chordata	Amphibia	Anura	Leptodactylidae	Leptodactylus	latinasus	NA	UY	Artigas	Arroyo Mandiyu a 10 Km de la desembocadura en el Río Uruguay	-30.519439	-57.744471	NA	NA	NA	NA	NA	NA	NA	NA	NA	NA	NA	NA	NA	{"iucnStatus":"least concern"}	https://doi.org/10.5479/si.23317515.134.1
Biodiversidata:UY:Amphibia:686	Leptodactylus latinasus (Jiménez de la Espada, 1875)	Jiménez de la Espada, 1875	rana piadora	Animalia	Chordata	Amphibia	Anura	Leptodactylidae	Leptodactylus	latinasus	NA	UY	Salto	Belén	-30.787936	-57.776787	NA	NA	NA	NA	NA	NA	NA	NA	NA	NA	NA	NA	NA	{"iucnStatus":"least concern"}	https://doi.org/10.5479/si.23317515.134.1
Biodiversidata:UY:Amphibia:687	Leptodactylus latinasus (Jiménez de la Espada, 1875)	Jiménez de la Espada, 1875	rana piadora	Animalia	Chordata	Amphibia	Anura	Leptodactylidae	Leptodactylus	latinasus	NA	UY	Artigas	Arrocera Conti	-30.531339	-57.826372	NA	NA	NA	NA	NA	NA	NA	NA	NA	NA	NA	NA	NA	{"iucnStatus":"least concern"}	https://doi.org/10.5479/si.23317515.134.1
Biodiversidata:UY:Amphibia:688	Leptodactylus latinasus (Jiménez de la Espada, 1875)	Jiménez de la Espada, 1875	rana piadora	Animalia	Chordata	Amphibia	Anura	Leptodactylidae	Leptodactylus	latinasus	NA	UY	Salto	El Espinillar	-30.954819	-57.845461	NA	NA	NA	NA	NA	NA	NA	NA	NA	NA	NA	NA	NA	{"iucnStatus":"least concern"}	https://doi.org/10.5479/si.23317515.134.1
Biodiversidata:UY:Amphibia:689	Leptodactylus latinasus (Jiménez de la Espada, 1875)	Jiménez de la Espada, 1875	rana piadora	Animalia	Chordata	Amphibia	Anura	Leptodactylidae	Leptodactylus	latinasus	NA	UY	Colonia	Arroyo del Chileno	-34.366667	-57.9	NA	NA	NA	NA	NA	NA	NA	NA	NA	NA	NA	NA	NA	{"iucnStatus":"least concern"}	https://doi.org/10.5479/si.23317515.134.1
Biodiversidata:UY:Amphibia:690	Leptodactylus latinasus (Jiménez de la Espada, 1875)	Jiménez de la Espada, 1875	rana piadora	Animalia	Chordata	Amphibia	Anura	Leptodactylidae	Leptodactylus	latinasus	NA	UY	Soriano	Estancia Asencio Costa del Río Negro frente a Isla de las Canas	-33.3	-58.083333	NA	NA	NA	NA	NA	NA	NA	NA	NA	NA	NA	NA	NA	{"iucnStatus":"least concern"}	https://doi.org/10.5479/si.23317515.134.1
Biodiversidata:UY:Amphibia:691	Leptodactylus latinasus (Jiménez de la Espada, 1875)	Jiménez de la Espada, 1875	rana piadora	Animalia	Chordata	Amphibia	Anura	Leptodactylidae	Leptodactylus	latinasus	NA	UY	Paysandú	Santa Rita	-32.116667	-58.15	NA	NA	NA	NA	NA	NA	NA	NA	NA	NA	NA	NA	NA	{"iucnStatus":"least concern"}	https://doi.org/10.5479/si.23317515.134.1
Biodiversidata:UY:Amphibia:692	Leptodactylus latinasus (Jiménez de la Espada, 1875)	Jiménez de la Espada, 1875	rana piadora	Animalia	Chordata	Amphibia	Anura	Leptodactylidae	Leptodactylus	latinasus	NA	UY	Río Negro	Boca del Arroyo Negro	-32.483333	-58.183333	NA	NA	NA	NA	NA	NA	NA	NA	NA	NA	NA	NA	NA	{"iucnStatus":"least concern"}	https://doi.org/10.5479/si.23317515.134.1
Biodiversidata:UY:Amphibia:693	Leptodactylus latinasus (Jiménez de la Espada, 1875)	Jiménez de la Espada, 1875	rana piadora	Animalia	Chordata	Amphibia	Anura	Leptodactylidae	Leptodactylus	latinasus	NA	UY	Soriano	Rincón de la Higuera Estancia Galarza 2 Km al NW de Villa Soriano	-33.4	-58.316667	NA	NA	NA	NA	NA	NA	NA	NA	NA	NA	NA	NA	NA	{"iucnStatus":"least concern"}	https://doi.org/10.5479/si.23317515.134.1
Biodiversidata:UY:Amphibia:694	Leptodactylus latinasus (Jiménez de la Espada, 1875)	Jiménez de la Espada, 1875	rana piadora	Animalia	Chordata	Amphibia	Anura	Leptodactylidae	Leptodactylus	latinasus	NA	UY	Soriano	Costa del Río Negro frente a la Isla del Vizcaíno	-33.392954	-58.358504	NA	NA	NA	NA	NA	NA	NA	NA	NA	NA	NA	NA	NA	{"iucnStatus":"least concern"}	https://doi.org/10.5479/si.23317515.134.1
Biodiversidata:UY:Amphibia:695	Leptodactylus latinasus (Jiménez de la Espada, 1875)	Jiménez de la Espada, 1875	rana piadora	Animalia	Chordata	Amphibia	Anura	Leptodactylidae	Leptodactylus	latinasus	NA	UY	Soriano	Pequeño charco encallado del Río San Salvador en el Parque de la Ciudad de Dolores	-33.466667	-58.4	NA	NA	NA	NA	NA	NA	NA	NA	NA	NA	NA	NA	NA	{"iucnStatus":"least concern"}	https://doi.org/10.5479/si.23317515.134.1
Biodiversidata:UY:Amphibia:696	Leptodactylus latinasus (Jiménez de la Espada, 1875)	Jiménez de la Espada, 1875	rana piadora	Animalia	Chordata	Amphibia	Anura	Leptodactylidae	Leptodactylus	latinasus	NA	UY	Colonia	Arroyo Sauce Nueva Palmira	-33.84123	-58.415301	NA	NA	NA	NA	NA	NA	NA	NA	NA	NA	NA	NA	NA	{"iucnStatus":"least concern"}	https://doi.org/10.5479/si.23317515.134.1
Biodiversidata:UY:Amphibia:697	Leptodactylus mystacinus (Burmeister, 1861)	Burmeister, 1861	rana de bigotes	Animalia	Chordata	Amphibia	Anura	Leptodactylidae	Leptodactylus	mystacinus	NA	UY	Rocha	Chuy	-33.696505	-53.459448	NA	NA	NA	NA	NA	NA	NA	NA	NA	NA	NA	NA	NA	{"iucnStatus":"least concern"}	https://doi.org/10.5479/si.23317515.134.1
Biodiversidata:UY:Amphibia:698	Leptodactylus mystacinus (Burmeister, 1861)	Burmeister, 1861	rana de bigotes	Animalia	Chordata	Amphibia	Anura	Leptodactylidae	Leptodactylus	mystacinus	NA	UY	Rocha	La Coronilla	-33.85	-53.5	NA	NA	NA	NA	NA	NA	NA	NA	NA	NA	NA	NA	NA	{"iucnStatus":"least concern"}	https://doi.org/10.5479/si.23317515.134.1
Biodiversidata:UY:Amphibia:699	Leptodactylus mystacinus (Burmeister, 1861)	Burmeister, 1861	rana de bigotes	Animalia	Chordata	Amphibia	Anura	Leptodactylidae	Leptodactylus	mystacinus	NA	UY	Rocha	San Miguel	-33.7	-53.583333	NA	NA	NA	NA	NA	NA	NA	NA	NA	NA	NA	NA	NA	{"iucnStatus":"least concern"}	https://doi.org/10.5479/si.23317515.134.1
Biodiversidata:UY:Amphibia:700	Leptodactylus mystacinus (Burmeister, 1861)	Burmeister, 1861	rana de bigotes	Animalia	Chordata	Amphibia	Anura	Leptodactylidae	Leptodactylus	mystacinus	NA	UY	Rocha	Aguas Dulces	-34.275516	-53.779259	NA	NA	NA	NA	NA	NA	NA	NA	NA	NA	NA	NA	NA	{"iucnStatus":"least concern"}	https://doi.org/10.5479/si.23317515.134.1
Biodiversidata:UY:Amphibia:701	Leptodactylus mystacinus (Burmeister, 1861)	Burmeister, 1861	rana de bigotes	Animalia	Chordata	Amphibia	Anura	Leptodactylidae	Leptodactylus	mystacinus	NA	UY	Cerro Largo	Camino a Estancia Las Rocas Tres Cruces pasando el Río Tacuarí	-32.516667	-54.266667	NA	NA	NA	NA	NA	NA	NA	NA	NA	NA	NA	NA	NA	{"iucnStatus":"least concern"}	https://doi.org/10.5479/si.23317515.134.1
Biodiversidata:UY:Amphibia:702	Leptodactylus mystacinus (Burmeister, 1861)	Burmeister, 1861	rana de bigotes	Animalia	Chordata	Amphibia	Anura	Leptodactylidae	Leptodactylus	mystacinus	NA	UY	Rocha	Arroyo Rocha Ciudad de Rocha	-34.483333	-54.333333	NA	NA	NA	NA	NA	NA	NA	NA	NA	NA	NA	NA	NA	{"iucnStatus":"least concern"}	https://doi.org/10.5479/si.23317515.134.1
Biodiversidata:UY:Amphibia:703	Leptodactylus mystacinus (Burmeister, 1861)	Burmeister, 1861	rana de bigotes	Animalia	Chordata	Amphibia	Anura	Leptodactylidae	Leptodactylus	mystacinus	NA	UY	Lavalleja	Picada de Rodríguez sobre el Río Cebollatí	-33.833333	-54.766667	NA	NA	NA	NA	NA	NA	NA	NA	NA	NA	NA	NA	NA	{"iucnStatus":"least concern"}	https://doi.org/10.5479/si.23317515.134.1
Biodiversidata:UY:Amphibia:704	Leptodactylus mystacinus (Burmeister, 1861)	Burmeister, 1861	rana de bigotes	Animalia	Chordata	Amphibia	Anura	Leptodactylidae	Leptodactylus	mystacinus	NA	UY	Lavalleja	Ruta 8 Km 144	-34.083333	-54.8	NA	NA	NA	NA	NA	NA	NA	NA	NA	NA	NA	NA	NA	{"iucnStatus":"least concern"}	https://doi.org/10.5479/si.23317515.134.1
Biodiversidata:UY:Amphibia:705	Leptodactylus mystacinus (Burmeister, 1861)	Burmeister, 1861	rana de bigotes	Animalia	Chordata	Amphibia	Anura	Leptodactylidae	Leptodactylus	mystacinus	NA	UY	Lavalleja	Arroyo Tapes de Godoy	-33.65	-54.9	NA	NA	NA	NA	NA	NA	NA	NA	NA	NA	NA	NA	NA	{"iucnStatus":"least concern"}	https://doi.org/10.5479/si.23317515.134.1
Biodiversidata:UY:Amphibia:706	Leptodactylus mystacinus (Burmeister, 1861)	Burmeister, 1861	rana de bigotes	Animalia	Chordata	Amphibia	Anura	Leptodactylidae	Leptodactylus	mystacinus	NA	UY	Lavalleja	Cerro Marmaraja	-34.216667	-54.933333	NA	NA	NA	NA	NA	NA	NA	NA	NA	NA	NA	NA	NA	{"iucnStatus":"least concern"}	https://doi.org/10.5479/si.23317515.134.1
Biodiversidata:UY:Amphibia:707	Leptodactylus mystacinus (Burmeister, 1861)	Burmeister, 1861	rana de bigotes	Animalia	Chordata	Amphibia	Anura	Leptodactylidae	Leptodactylus	mystacinus	NA	UY	Cerro Largo	Estancia La Ternera Santa Clara de Olimar	-32.933333	-55.05	NA	NA	NA	NA	NA	NA	NA	NA	NA	NA	NA	NA	NA	{"iucnStatus":"least concern"}	https://doi.org/10.5479/si.23317515.134.1
Biodiversidata:UY:Amphibia:708	Leptodactylus mystacinus (Burmeister, 1861)	Burmeister, 1861	rana de bigotes	Animalia	Chordata	Amphibia	Anura	Leptodactylidae	Leptodactylus	mystacinus	NA	UY	Durazno	Cerro Chato	-33.1	-55.133333	NA	NA	NA	NA	NA	NA	NA	NA	NA	NA	NA	NA	NA	{"iucnStatus":"least concern"}	https://doi.org/10.5479/si.23317515.134.1
Biodiversidata:UY:Amphibia:709	Leptodactylus mystacinus (Burmeister, 1861)	Burmeister, 1861	rana de bigotes	Animalia	Chordata	Amphibia	Anura	Leptodactylidae	Leptodactylus	mystacinus	NA	UY	Maldonado	Pan de Azúcar	-34.716667	-55.2	NA	NA	NA	NA	NA	NA	NA	NA	NA	NA	NA	NA	NA	{"iucnStatus":"least concern"}	https://doi.org/10.5479/si.23317515.134.1
Biodiversidata:UY:Amphibia:710	Leptodactylus mystacinus (Burmeister, 1861)	Burmeister, 1861	rana de bigotes	Animalia	Chordata	Amphibia	Anura	Leptodactylidae	Leptodactylus	mystacinus	NA	UY	Lavalleja	Cerro Perdido	-34.283333	-55.2	NA	NA	NA	NA	NA	NA	NA	NA	NA	NA	NA	NA	NA	{"iucnStatus":"least concern"}	https://doi.org/10.5479/si.23317515.134.1
Biodiversidata:UY:Amphibia:711	Leptodactylus mystacinus (Burmeister, 1861)	Burmeister, 1861	rana de bigotes	Animalia	Chordata	Amphibia	Anura	Leptodactylidae	Leptodactylus	mystacinus	NA	UY	Lavalleja	Arequita	-34.3	-55.25	NA	NA	NA	NA	NA	NA	NA	NA	NA	NA	NA	NA	NA	{"iucnStatus":"least concern"}	https://doi.org/10.5479/si.23317515.134.1
Biodiversidata:UY:Amphibia:712	Leptodactylus mystacinus (Burmeister, 1861)	Burmeister, 1861	rana de bigotes	Animalia	Chordata	Amphibia	Anura	Leptodactylidae	Leptodactylus	mystacinus	NA	UY	Cerro Largo	Arroyo del Cordobés 28 Km al SW del Río Negro	-32.633333	-55.283333	NA	NA	NA	NA	NA	NA	NA	NA	NA	NA	NA	NA	NA	{"iucnStatus":"least concern"}	https://doi.org/10.5479/si.23317515.134.1
Biodiversidata:UY:Amphibia:713	Leptodactylus mystacinus (Burmeister, 1861)	Burmeister, 1861	rana de bigotes	Animalia	Chordata	Amphibia	Anura	Leptodactylidae	Leptodactylus	mystacinus	NA	UY	Maldonado	Cerro de Animas Falda	-34.7	-55.316667	NA	NA	NA	NA	NA	NA	NA	NA	NA	NA	NA	NA	NA	{"iucnStatus":"least concern"}	https://doi.org/10.5479/si.23317515.134.1
Biodiversidata:UY:Amphibia:714	Leptodactylus mystacinus (Burmeister, 1861)	Burmeister, 1861	rana de bigotes	Animalia	Chordata	Amphibia	Anura	Leptodactylidae	Leptodactylus	mystacinus	NA	UY	Tacuarembó	Río Negro a 7 Km de la desembocadura del Río Tacuarembó	-32.427331	-55.428792	NA	NA	NA	NA	NA	NA	NA	NA	NA	NA	NA	NA	NA	{"iucnStatus":"least concern"}	https://doi.org/10.5479/si.23317515.134.1
Biodiversidata:UY:Amphibia:715	Leptodactylus mystacinus (Burmeister, 1861)	Burmeister, 1861	rana de bigotes	Animalia	Chordata	Amphibia	Anura	Leptodactylidae	Leptodactylus	mystacinus	NA	UY	Durazno	Rincón de las Piedras 3 Km al NW de Estación Km 329 Ruta a Blanquillos	-32.45	-55.433333	NA	NA	NA	NA	NA	NA	NA	NA	NA	NA	NA	NA	NA	{"iucnStatus":"least concern"}	https://doi.org/10.5479/si.23317515.134.1
Biodiversidata:UY:Amphibia:716	Leptodactylus latinasus (Jiménez de la Espada, 1875)	Jiménez de la Espada, 1875	rana piadora	Animalia	Chordata	Amphibia	Anura	Leptodactylidae	Leptodactylus	latinasus	NA	UY	Rivera	Establecimiento Rocha	-31.166667	-55.5	NA	NA	NA	NA	NA	NA	NA	NA	NA	NA	NA	NA	NA	{"iucnStatus":"least concern"}	https://doi.org/10.5479/si.23317515.134.1
Biodiversidata:UY:Amphibia:717	Leptodactylus mystacinus (Burmeister, 1861)	Burmeister, 1861	rana de bigotes	Animalia	Chordata	Amphibia	Anura	Leptodactylidae	Leptodactylus	mystacinus	NA	UY	Rivera	Establecimiento Rocha	-31.166667	-55.5	NA	NA	NA	NA	NA	NA	NA	NA	NA	NA	NA	NA	NA	{"iucnStatus":"least concern"}	https://doi.org/10.5479/si.23317515.134.1
Biodiversidata:UY:Amphibia:718	Leptodactylus latrans (Steffen, 1815)	Steffen, 1815	rana común	Animalia	Chordata	Amphibia	Anura	Leptodactylidae	Leptodactylus	latrans	NA	UY	Rivera	Establecimiento Rocha	-31.166667	-55.5	NA	NA	NA	NA	NA	NA	NA	NA	NA	NA	NA	NA	NA	{"iucnStatus":"least concern"}	https://doi.org/10.5479/si.23317515.134.1
Biodiversidata:UY:Amphibia:719	Melanophryniscus sanmartini (Klappenbach, 1968)	Klappenbach, 1968	sapito de san martín	Animalia	Chordata	Amphibia	Anura	Bufonidae	Melanophryniscus	sanmartini	NA	UY	Rivera	Establecimiento Rocha	-31.166667	-55.5	NA	NA	NA	NA	NA	NA	NA	NA	NA	NA	NA	NA	NA	{"iucnStatus":"near threatened"}	https://doi.org/10.5479/si.23317515.134.1
Biodiversidata:UY:Amphibia:720	Odontophrynus americanus (Duméril and Bibron, 1841)	Duméril and Bibron, 1841	escuerzo chico	Animalia	Chordata	Amphibia	Anura	Cycloramphidae	Odontophrynus	americanus	NA	UY	Rivera	Establecimiento Rocha	-31.166667	-55.5	NA	NA	NA	NA	NA	NA	NA	NA	NA	NA	NA	NA	NA	{"iucnStatus":"least concern"}	https://doi.org/10.5479/si.23317515.134.1
Biodiversidata:UY:Amphibia:721	Physalaemus biligonigerus (Cope, 1861)	Cope, 1861	ranita de cuatro ojos	Animalia	Chordata	Amphibia	Anura	Leiuperidae	Physalaemus	biligonigerus	NA	UY	Rivera	Establecimiento Rocha	-31.166667	-55.5	NA	NA	NA	NA	NA	NA	NA	NA	NA	NA	NA	NA	NA	{"iucnStatus":"least concern"}	https://doi.org/10.5479/si.23317515.134.1
Biodiversidata:UY:Amphibia:722	Leptodactylus mystacinus (Burmeister, 1861)	Burmeister, 1861	rana de bigotes	Animalia	Chordata	Amphibia	Anura	Leptodactylidae	Leptodactylus	mystacinus	NA	UY	Canelones	Parque del Plata	-34.733333	-55.7	NA	NA	NA	NA	NA	NA	NA	NA	NA	NA	NA	NA	NA	{"iucnStatus":"least concern"}	https://doi.org/10.5479/si.23317515.134.1
Biodiversidata:UY:Amphibia:723	Leptodactylus mystacinus (Burmeister, 1861)	Burmeister, 1861	rana de bigotes	Animalia	Chordata	Amphibia	Anura	Leptodactylidae	Leptodactylus	mystacinus	NA	UY	Canelones	Atlántida	-34.733333	-55.75	NA	NA	NA	NA	NA	NA	NA	NA	NA	NA	NA	NA	NA	{"iucnStatus":"least concern"}	https://doi.org/10.5479/si.23317515.134.1
Biodiversidata:UY:Amphibia:724	Leptodactylus mystacinus (Burmeister, 1861)	Burmeister, 1861	rana de bigotes	Animalia	Chordata	Amphibia	Anura	Leptodactylidae	Leptodactylus	mystacinus	NA	UY	Canelones	Bañado Tropas Viejas Atlántida	-34.733333	-55.75	NA	NA	NA	NA	NA	NA	NA	NA	NA	NA	NA	NA	NA	{"iucnStatus":"least concern"}	https://doi.org/10.5479/si.23317515.134.1
Biodiversidata:UY:Amphibia:725	Physalaemus riograndensis (Milstead, 1960)	Milstead, 1960	ranita de río grande	Animalia	Chordata	Amphibia	Anura	Leiuperidae	Physalaemus	riograndensis	NA	UY	Rivera	Establecimiento Rocha	-31.166667	-55.5	NA	NA	NA	NA	NA	NA	NA	NA	NA	NA	NA	NA	NA	{"iucnStatus":"least concern"}	https://doi.org/10.5479/si.23317515.134.1
Biodiversidata:UY:Amphibia:726	Leptodactylus mystacinus (Burmeister, 1861)	Burmeister, 1861	rana de bigotes	Animalia	Chordata	Amphibia	Anura	Leptodactylidae	Leptodactylus	mystacinus	NA	UY	Canelones	Balneario Lagomar	-34.833333	-55.95	NA	NA	NA	NA	NA	NA	NA	NA	NA	NA	NA	NA	NA	{"iucnStatus":"least concern"}	https://doi.org/10.5479/si.23317515.134.1
Biodiversidata:UY:Amphibia:727	Leptodactylus mystacinus (Burmeister, 1861)	Burmeister, 1861	rana de bigotes	Animalia	Chordata	Amphibia	Anura	Leptodactylidae	Leptodactylus	mystacinus	NA	UY	Canelones	San Jose de Carrasco	-34.833333	-55.966667	NA	NA	NA	NA	NA	NA	NA	NA	NA	NA	NA	NA	NA	{"iucnStatus":"least concern"}	https://doi.org/10.5479/si.23317515.134.1
Biodiversidata:UY:Amphibia:728	Leptodactylus mystacinus (Burmeister, 1861)	Burmeister, 1861	rana de bigotes	Animalia	Chordata	Amphibia	Anura	Leptodactylidae	Leptodactylus	mystacinus	NA	UY	Canelones	Bañados de Carrasco	-34.833333	-56.033333	NA	NA	NA	NA	NA	NA	NA	NA	NA	NA	NA	NA	NA	{"iucnStatus":"least concern"}	https://doi.org/10.5479/si.23317515.134.1
Biodiversidata:UY:Amphibia:729	Leptodactylus mystacinus (Burmeister, 1861)	Burmeister, 1861	rana de bigotes	Animalia	Chordata	Amphibia	Anura	Leptodactylidae	Leptodactylus	mystacinus	NA	UY	Durazno	Arroyo del Estado	-32.533333	-56.033333	NA	NA	NA	NA	NA	NA	NA	NA	NA	NA	NA	NA	NA	{"iucnStatus":"least concern"}	https://doi.org/10.5479/si.23317515.134.1
Biodiversidata:UY:Amphibia:730	Leptodactylus mystacinus (Burmeister, 1861)	Burmeister, 1861	rana de bigotes	Animalia	Chordata	Amphibia	Anura	Leptodactylidae	Leptodactylus	mystacinus	NA	UY	Montevideo	Carrasco	-34.883333	-56.05	NA	NA	NA	NA	NA	NA	NA	NA	NA	NA	NA	NA	NA	{"iucnStatus":"least concern"}	https://doi.org/10.5479/si.23317515.134.1
Biodiversidata:UY:Amphibia:731	Leptodactylus mystacinus (Burmeister, 1861)	Burmeister, 1861	rana de bigotes	Animalia	Chordata	Amphibia	Anura	Leptodactylidae	Leptodactylus	mystacinus	NA	UY	Montevideo	Puente Carrasco	-34.883333	-56.05	NA	NA	NA	NA	NA	NA	NA	NA	NA	NA	NA	NA	NA	{"iucnStatus":"least concern"}	https://doi.org/10.5479/si.23317515.134.1
Biodiversidata:UY:Amphibia:732	Leptodactylus mystacinus (Burmeister, 1861)	Burmeister, 1861	rana de bigotes	Animalia	Chordata	Amphibia	Anura	Leptodactylidae	Leptodactylus	mystacinus	NA	UY	Canelones	El Sauce	-34.65	-56.066667	NA	NA	NA	NA	NA	NA	NA	NA	NA	NA	NA	NA	NA	{"iucnStatus":"least concern"}	https://doi.org/10.5479/si.23317515.134.1
Biodiversidata:UY:Amphibia:733	Leptodactylus mystacinus (Burmeister, 1861)	Burmeister, 1861	rana de bigotes	Animalia	Chordata	Amphibia	Anura	Leptodactylidae	Leptodactylus	mystacinus	NA	UY	Artigas	Región de la Sepultura	-30.866667	-56.066667	NA	NA	NA	NA	NA	NA	NA	NA	NA	NA	NA	NA	NA	{"iucnStatus":"least concern"}	https://doi.org/10.5479/si.23317515.134.1
Biodiversidata:UY:Amphibia:734	Leptodactylus mystacinus (Burmeister, 1861)	Burmeister, 1861	rana de bigotes	Animalia	Chordata	Amphibia	Anura	Leptodactylidae	Leptodactylus	mystacinus	NA	UY	Montevideo	Camino Carrasco	-34.85	-56.083333	NA	NA	NA	NA	NA	NA	NA	NA	NA	NA	NA	NA	NA	{"iucnStatus":"least concern"}	https://doi.org/10.5479/si.23317515.134.1
Biodiversidata:UY:Amphibia:735	Leptodactylus mystacinus (Burmeister, 1861)	Burmeister, 1861	rana de bigotes	Animalia	Chordata	Amphibia	Anura	Leptodactylidae	Leptodactylus	mystacinus	NA	UY	Montevideo	Casavalle 5226 Colón	-34.783333	-56.083333	NA	NA	NA	NA	NA	NA	NA	NA	NA	NA	NA	NA	NA	{"iucnStatus":"least concern"}	https://doi.org/10.5479/si.23317515.134.1
Biodiversidata:UY:Amphibia:736	Leptodactylus mystacinus (Burmeister, 1861)	Burmeister, 1861	rana de bigotes	Animalia	Chordata	Amphibia	Anura	Leptodactylidae	Leptodactylus	mystacinus	NA	UY	Montevideo	Punta Gorda	-34.9	-56.1	NA	NA	NA	NA	NA	NA	NA	NA	NA	NA	NA	NA	NA	{"iucnStatus":"least concern"}	https://doi.org/10.5479/si.23317515.134.1
Biodiversidata:UY:Amphibia:737	Leptodactylus mystacinus (Burmeister, 1861)	Burmeister, 1861	rana de bigotes	Animalia	Chordata	Amphibia	Anura	Leptodactylidae	Leptodactylus	mystacinus	NA	UY	Montevideo	Camino Mendoza	-34.816667	-56.133333	NA	NA	NA	NA	NA	NA	NA	NA	NA	NA	NA	NA	NA	{"iucnStatus":"least concern"}	https://doi.org/10.5479/si.23317515.134.1
Biodiversidata:UY:Amphibia:738	Leptodactylus mystacinus (Burmeister, 1861)	Burmeister, 1861	rana de bigotes	Animalia	Chordata	Amphibia	Anura	Leptodactylidae	Leptodactylus	mystacinus	NA	UY	Montevideo	Arroyo Miguelete Rambla	-34.783333	-56.2	NA	NA	NA	NA	NA	NA	NA	NA	NA	NA	NA	NA	NA	{"iucnStatus":"least concern"}	https://doi.org/10.5479/si.23317515.134.1
Biodiversidata:UY:Amphibia:739	Leptodactylus mystacinus (Burmeister, 1861)	Burmeister, 1861	rana de bigotes	Animalia	Chordata	Amphibia	Anura	Leptodactylidae	Leptodactylus	mystacinus	NA	UY	Canelones	Progreso	-34.666667	-56.216667	NA	NA	NA	NA	NA	NA	NA	NA	NA	NA	NA	NA	NA	{"iucnStatus":"least concern"}	https://doi.org/10.5479/si.23317515.134.1
Biodiversidata:UY:Amphibia:740	Leptodactylus mystacinus (Burmeister, 1861)	Burmeister, 1861	rana de bigotes	Animalia	Chordata	Amphibia	Anura	Leptodactylidae	Leptodactylus	mystacinus	NA	UY	Tacuarembó	Tambores	-31.85	-56.25	NA	NA	NA	NA	NA	NA	NA	NA	NA	NA	NA	NA	NA	{"iucnStatus":"least concern"}	https://doi.org/10.5479/si.23317515.134.1
Biodiversidata:UY:Amphibia:741	Leptodactylus mystacinus (Burmeister, 1861)	Burmeister, 1861	rana de bigotes	Animalia	Chordata	Amphibia	Anura	Leptodactylidae	Leptodactylus	mystacinus	NA	UY	Montevideo	Cerro	-34.883333	-56.266667	NA	NA	NA	NA	NA	NA	NA	NA	NA	NA	NA	NA	NA	{"iucnStatus":"least concern"}	https://doi.org/10.5479/si.23317515.134.1
Biodiversidata:UY:Amphibia:742	Leptodactylus mystacinus (Burmeister, 1861)	Burmeister, 1861	rana de bigotes	Animalia	Chordata	Amphibia	Anura	Leptodactylidae	Leptodactylus	mystacinus	NA	UY	Montevideo	Paso de la Arena	-34.8	-56.266667	NA	NA	NA	NA	NA	NA	NA	NA	NA	NA	NA	NA	NA	{"iucnStatus":"least concern"}	https://doi.org/10.5479/si.23317515.134.1
Biodiversidata:UY:Amphibia:743	Leptodactylus mystacinus (Burmeister, 1861)	Burmeister, 1861	rana de bigotes	Animalia	Chordata	Amphibia	Anura	Leptodactylidae	Leptodactylus	mystacinus	NA	UY	Durazno	Arroyo del Cordobés Paso de la Cruz	-32.583333	-56.3	NA	NA	NA	NA	NA	NA	NA	NA	NA	NA	NA	NA	NA	{"iucnStatus":"least concern"}	https://doi.org/10.5479/si.23317515.134.1
Biodiversidata:UY:Amphibia:744	Leptodactylus mystacinus (Burmeister, 1861)	Burmeister, 1861	rana de bigotes	Animalia	Chordata	Amphibia	Anura	Leptodactylidae	Leptodactylus	mystacinus	NA	UY	Artigas	Arroyo Catalán Grande	-30.75	-56.333333	NA	NA	NA	NA	NA	NA	NA	NA	NA	NA	NA	NA	NA	{"iucnStatus":"least concern"}	https://doi.org/10.5479/si.23317515.134.1
Biodiversidata:UY:Amphibia:745	Leptodactylus mystacinus (Burmeister, 1861)	Burmeister, 1861	rana de bigotes	Animalia	Chordata	Amphibia	Anura	Leptodactylidae	Leptodactylus	mystacinus	NA	UY	Artigas	Próximo al Arroyo Catalán Chico Estación Chilo Martínez	-30.75	-56.333333	NA	NA	NA	NA	NA	NA	NA	NA	NA	NA	NA	NA	NA	{"iucnStatus":"least concern"}	https://doi.org/10.5479/si.23317515.134.1
Biodiversidata:UY:Amphibia:746	Leptodactylus mystacinus (Burmeister, 1861)	Burmeister, 1861	rana de bigotes	Animalia	Chordata	Amphibia	Anura	Leptodactylidae	Leptodactylus	mystacinus	NA	UY	Canelones	Aguas Corrientes	-34.516667	-56.4	NA	NA	NA	NA	NA	NA	NA	NA	NA	NA	NA	NA	NA	{"iucnStatus":"least concern"}	https://doi.org/10.5479/si.23317515.134.1
Biodiversidata:UY:Amphibia:747	Leptodactylus mystacinus (Burmeister, 1861)	Burmeister, 1861	rana de bigotes	Animalia	Chordata	Amphibia	Anura	Leptodactylidae	Leptodactylus	mystacinus	NA	UY	Durazno	Costas del Arroyo Maciel	-33.7	-56.433333	NA	NA	NA	NA	NA	NA	NA	NA	NA	NA	NA	NA	NA	{"iucnStatus":"least concern"}	https://doi.org/10.5479/si.23317515.134.1
Biodiversidata:UY:Amphibia:748	Leptodactylus mystacinus (Burmeister, 1861)	Burmeister, 1861	rana de bigotes	Animalia	Chordata	Amphibia	Anura	Leptodactylidae	Leptodactylus	mystacinus	NA	UY	Canelones	Arroyo de la Lista	-34.583333	-56.483333	NA	NA	NA	NA	NA	NA	NA	NA	NA	NA	NA	NA	NA	{"iucnStatus":"least concern"}	https://doi.org/10.5479/si.23317515.134.1
Biodiversidata:UY:Amphibia:749	Leptodactylus mystacinus (Burmeister, 1861)	Burmeister, 1861	rana de bigotes	Animalia	Chordata	Amphibia	Anura	Leptodactylidae	Leptodactylus	mystacinus	NA	UY	Río Negro	Arroyo Salsipuedes Grande 10 Km al Este de Estación Francia	-32.566667	-56.583333	NA	NA	NA	NA	NA	NA	NA	NA	NA	NA	NA	NA	NA	{"iucnStatus":"least concern"}	https://doi.org/10.5479/si.23317515.134.1
Biodiversidata:UY:Amphibia:750	Leptodactylus mystacinus (Burmeister, 1861)	Burmeister, 1861	rana de bigotes	Animalia	Chordata	Amphibia	Anura	Leptodactylidae	Leptodactylus	mystacinus	NA	UY	San José	Arroyo Valdéz	-34.533333	-56.6	NA	NA	NA	NA	NA	NA	NA	NA	NA	NA	NA	NA	NA	{"iucnStatus":"least concern"}	https://doi.org/10.5479/si.23317515.134.1
Biodiversidata:UY:Amphibia:751	Leptodactylus mystacinus (Burmeister, 1861)	Burmeister, 1861	rana de bigotes	Animalia	Chordata	Amphibia	Anura	Leptodactylidae	Leptodactylus	mystacinus	NA	UY	San José	San José de Mayo	-34.333333	-56.7	NA	NA	NA	NA	NA	NA	NA	NA	NA	NA	NA	NA	NA	{"iucnStatus":"least concern"}	https://doi.org/10.5479/si.23317515.134.1
Biodiversidata:UY:Amphibia:752	Leptodactylus mystacinus (Burmeister, 1861)	Burmeister, 1861	rana de bigotes	Animalia	Chordata	Amphibia	Anura	Leptodactylidae	Leptodactylus	mystacinus	NA	UY	Artigas	Yuquery 32 Km al NW de Artigas	-30.216667	-56.7	NA	NA	NA	NA	NA	NA	NA	NA	NA	NA	NA	NA	NA	{"iucnStatus":"least concern"}	https://doi.org/10.5479/si.23317515.134.1
Biodiversidata:UY:Amphibia:753	Leptodactylus mystacinus (Burmeister, 1861)	Burmeister, 1861	rana de bigotes	Animalia	Chordata	Amphibia	Anura	Leptodactylidae	Leptodactylus	mystacinus	NA	UY	Flores	25 Km al Este Estación Arroyo Grande Estancia El Sauce	-33.933333	-56.816667	NA	NA	NA	NA	NA	NA	NA	NA	NA	NA	NA	NA	NA	{"iucnStatus":"least concern"}	https://doi.org/10.5479/si.23317515.134.1
Biodiversidata:UY:Amphibia:754	Leptodactylus mystacinus (Burmeister, 1861)	Burmeister, 1861	rana de bigotes	Animalia	Chordata	Amphibia	Anura	Leptodactylidae	Leptodactylus	mystacinus	NA	UY	Río Negro	Rincón de Baygorria	-32.9	-56.833333	NA	NA	NA	NA	NA	NA	NA	NA	NA	NA	NA	NA	NA	{"iucnStatus":"least concern"}	https://doi.org/10.5479/si.23317515.134.1
Biodiversidata:UY:Amphibia:755	Leptodactylus mystacinus (Burmeister, 1861)	Burmeister, 1861	rana de bigotes	Animalia	Chordata	Amphibia	Anura	Leptodactylidae	Leptodactylus	mystacinus	NA	UY	San José	Sierra de Mahoma	-34.066667	-56.883333	NA	NA	NA	NA	NA	NA	NA	NA	NA	NA	NA	NA	NA	{"iucnStatus":"least concern"}	https://doi.org/10.5479/si.23317515.134.1
Biodiversidata:UY:Amphibia:756	Leptodactylus mystacinus (Burmeister, 1861)	Burmeister, 1861	rana de bigotes	Animalia	Chordata	Amphibia	Anura	Leptodactylidae	Leptodactylus	mystacinus	NA	UY	San José	Establecimiento El Relincho 5 Km al NE de Ecilda Paullier Puntas del Arroyo La Boyada	-34.333333	-57	NA	NA	NA	NA	NA	NA	NA	NA	NA	NA	NA	NA	NA	{"iucnStatus":"least concern"}	https://doi.org/10.5479/si.23317515.134.1
Biodiversidata:UY:Amphibia:757	Leptodactylus mystacinus (Burmeister, 1861)	Burmeister, 1861	rana de bigotes	Animalia	Chordata	Amphibia	Anura	Leptodactylidae	Leptodactylus	mystacinus	NA	UY	San José	Arazatí	-34.557218	-57.002307	NA	NA	NA	NA	NA	NA	NA	NA	NA	NA	NA	NA	NA	{"iucnStatus":"least concern"}	https://doi.org/10.5479/si.23317515.134.1
Biodiversidata:UY:Amphibia:758	Leptodactylus mystacinus (Burmeister, 1861)	Burmeister, 1861	rana de bigotes	Animalia	Chordata	Amphibia	Anura	Leptodactylidae	Leptodactylus	mystacinus	NA	UY	Artigas	Barra del Yacaré	-30.116667	-57.05	NA	NA	NA	NA	NA	NA	NA	NA	NA	NA	NA	NA	NA	{"iucnStatus":"least concern"}	https://doi.org/10.5479/si.23317515.134.1
Biodiversidata:UY:Amphibia:759	Leptodactylus mystacinus (Burmeister, 1861)	Burmeister, 1861	rana de bigotes	Animalia	Chordata	Amphibia	Anura	Leptodactylidae	Leptodactylus	mystacinus	NA	UY	Flores	Gruta del Palacio Ruta 14 Km 236	-33.25	-57.15	NA	NA	NA	NA	NA	NA	NA	NA	NA	NA	NA	NA	NA	{"iucnStatus":"least concern"}	https://doi.org/10.5479/si.23317515.134.1
Biodiversidata:UY:Amphibia:760	Leptodactylus mystacinus (Burmeister, 1861)	Burmeister, 1861	rana de bigotes	Animalia	Chordata	Amphibia	Anura	Leptodactylidae	Leptodactylus	mystacinus	NA	UY	Salto	Termas del Arapey	-30.933333	-57.5	NA	NA	NA	NA	NA	NA	NA	NA	NA	NA	NA	NA	NA	{"iucnStatus":"least concern"}	https://doi.org/10.5479/si.23317515.134.1
Biodiversidata:UY:Amphibia:761	Leptodactylus mystacinus (Burmeister, 1861)	Burmeister, 1861	rana de bigotes	Animalia	Chordata	Amphibia	Anura	Leptodactylidae	Leptodactylus	mystacinus	NA	UY	Río Negro	Arroyo Don Esteban 18 Km al SE de Young	-32.85	-57.516667	NA	NA	NA	NA	NA	NA	NA	NA	NA	NA	NA	NA	NA	{"iucnStatus":"least concern"}	https://doi.org/10.5479/si.23317515.134.1
Biodiversidata:UY:Amphibia:762	Leptodactylus mystacinus (Burmeister, 1861)	Burmeister, 1861	rana de bigotes	Animalia	Chordata	Amphibia	Anura	Leptodactylidae	Leptodactylus	mystacinus	NA	UY	Salto	Río Arapey Grande a 4 Km de Las Termas	-30.95	-57.533333	NA	NA	NA	NA	NA	NA	NA	NA	NA	NA	NA	NA	NA	{"iucnStatus":"least concern"}	https://doi.org/10.5479/si.23317515.134.1
Biodiversidata:UY:Amphibia:763	Leptodactylus mystacinus (Burmeister, 1861)	Burmeister, 1861	rana de bigotes	Animalia	Chordata	Amphibia	Anura	Leptodactylidae	Leptodactylus	mystacinus	NA	UY	Soriano	Estancia La Querencia	-33.683333	-57.55	NA	NA	NA	NA	NA	NA	NA	NA	NA	NA	NA	NA	NA	{"iucnStatus":"least concern"}	https://doi.org/10.5479/si.23317515.134.1
Biodiversidata:UY:Amphibia:764	Leptodactylus mystacinus (Burmeister, 1861)	Burmeister, 1861	rana de bigotes	Animalia	Chordata	Amphibia	Anura	Leptodactylidae	Leptodactylus	mystacinus	NA	UY	Salto	Costa del Río Arapey cerca del puente nuevo sobre la nueva Ruta 3	-30.983632	-57.700832	NA	NA	NA	NA	NA	NA	NA	NA	NA	NA	NA	NA	NA	{"iucnStatus":"least concern"}	https://doi.org/10.5479/si.23317515.134.1
Biodiversidata:UY:Amphibia:765	Leptodactylus mystacinus (Burmeister, 1861)	Burmeister, 1861	rana de bigotes	Animalia	Chordata	Amphibia	Anura	Leptodactylidae	Leptodactylus	mystacinus	NA	UY	Soriano	Estancia Santa Rita	-33.85	-57.733333	NA	NA	NA	NA	NA	NA	NA	NA	NA	NA	NA	NA	NA	{"iucnStatus":"least concern"}	https://doi.org/10.5479/si.23317515.134.1
Biodiversidata:UY:Amphibia:766	Leptodactylus mystacinus (Burmeister, 1861)	Burmeister, 1861	rana de bigotes	Animalia	Chordata	Amphibia	Anura	Leptodactylidae	Leptodactylus	mystacinus	NA	UY	Salto	El Espinillar	-30.954819	-57.845461	NA	NA	NA	NA	NA	NA	NA	NA	NA	NA	NA	NA	NA	{"iucnStatus":"least concern"}	https://doi.org/10.5479/si.23317515.134.1
Biodiversidata:UY:Amphibia:767	Leptodactylus mystacinus (Burmeister, 1861)	Burmeister, 1861	rana de bigotes	Animalia	Chordata	Amphibia	Anura	Leptodactylidae	Leptodactylus	mystacinus	NA	UY	Paysandú	Santa Rita	-32.116667	-58.15	NA	NA	NA	NA	NA	NA	NA	NA	NA	NA	NA	NA	NA	{"iucnStatus":"least concern"}	https://doi.org/10.5479/si.23317515.134.1
Biodiversidata:UY:Amphibia:768	Leptodactylus mystacinus (Burmeister, 1861)	Burmeister, 1861	rana de bigotes	Animalia	Chordata	Amphibia	Anura	Leptodactylidae	Leptodactylus	mystacinus	NA	UY	Río Negro	Boca del Arroyo Negro	-32.483333	-58.183333	NA	NA	NA	NA	NA	NA	NA	NA	NA	NA	NA	NA	NA	{"iucnStatus":"least concern"}	https://doi.org/10.5479/si.23317515.134.1
Biodiversidata:UY:Amphibia:769	Leptodactylus mystacinus (Burmeister, 1861)	Burmeister, 1861	rana de bigotes	Animalia	Chordata	Amphibia	Anura	Leptodactylidae	Leptodactylus	mystacinus	NA	UY	Río Negro	Bopicuá 10 km al este de Fray Bentos	-33.114181	-58.206589	NA	NA	NA	NA	NA	NA	NA	NA	NA	NA	NA	NA	NA	{"iucnStatus":"least concern"}	https://doi.org/10.5479/si.23317515.134.1
Biodiversidata:UY:Amphibia:770	Leptodactylus mystacinus (Burmeister, 1861)	Burmeister, 1861	rana de bigotes	Animalia	Chordata	Amphibia	Anura	Leptodactylidae	Leptodactylus	mystacinus	NA	UY	Colonia	Carmelo	-34	-58.283333	NA	NA	NA	NA	NA	NA	NA	NA	NA	NA	NA	NA	NA	{"iucnStatus":"least concern"}	https://doi.org/10.5479/si.23317515.134.1
Biodiversidata:UY:Amphibia:771	Leptodactylus mystacinus (Burmeister, 1861)	Burmeister, 1861	rana de bigotes	Animalia	Chordata	Amphibia	Anura	Leptodactylidae	Leptodactylus	mystacinus	NA	UY	Río Negro	Arroyo Laureles Fray Bentos	-33.133333	-58.3	NA	NA	NA	NA	NA	NA	NA	NA	NA	NA	NA	NA	NA	{"iucnStatus":"least concern"}	https://doi.org/10.5479/si.23317515.134.1
Biodiversidata:UY:Amphibia:772	Leptodactylus mystacinus (Burmeister, 1861)	Burmeister, 1861	rana de bigotes	Animalia	Chordata	Amphibia	Anura	Leptodactylidae	Leptodactylus	mystacinus	NA	UY	Río Negro	Isla del Vizcaíno	-33.366667	-58.366667	NA	NA	NA	NA	NA	NA	NA	NA	NA	NA	NA	NA	NA	{"iucnStatus":"least concern"}	https://doi.org/10.5479/si.23317515.134.1
Biodiversidata:UY:Amphibia:773	Leptodactylus latrans (Steffen, 1815)	Steffen, 1815	rana común	Animalia	Chordata	Amphibia	Anura	Leptodactylidae	Leptodactylus	latrans	NA	UY	Rocha	Coronilla	-33.898046	-53.51662	NA	NA	NA	NA	NA	NA	NA	NA	NA	NA	NA	NA	NA	{"iucnStatus":"least concern"}	https://doi.org/10.5479/si.23317515.134.1
Biodiversidata:UY:Amphibia:774	Leptodactylus latrans (Steffen, 1815)	Steffen, 1815	rana común	Animalia	Chordata	Amphibia	Anura	Leptodactylidae	Leptodactylus	latrans	NA	UY	Rocha	Laguna Negra	-34	-53.583333	NA	NA	NA	NA	NA	NA	NA	NA	NA	NA	NA	NA	NA	{"iucnStatus":"least concern"}	https://doi.org/10.5479/si.23317515.134.1
Biodiversidata:UY:Amphibia:775	Leptodactylus latrans (Steffen, 1815)	Steffen, 1815	rana común	Animalia	Chordata	Amphibia	Anura	Leptodactylidae	Leptodactylus	latrans	NA	UY	Rocha	Paraje Isla Larga Sierra de San Miguel al Sur del pueblo 18 de Julio a 30 Km del Chuy	-33.7	-53.583333	NA	NA	NA	NA	NA	NA	NA	NA	NA	NA	NA	NA	NA	{"iucnStatus":"least concern"}	https://doi.org/10.5479/si.23317515.134.1
Biodiversidata:UY:Amphibia:776	Leptodactylus latrans (Steffen, 1815)	Steffen, 1815	rana común	Animalia	Chordata	Amphibia	Anura	Leptodactylidae	Leptodactylus	latrans	NA	UY	Treinta y Tres	Arrozal 33	-33	-53.616667	NA	NA	NA	NA	NA	NA	NA	NA	NA	NA	NA	NA	NA	{"iucnStatus":"least concern"}	https://doi.org/10.5479/si.23317515.134.1
Biodiversidata:UY:Amphibia:777	Leptodactylus latrans (Steffen, 1815)	Steffen, 1815	rana común	Animalia	Chordata	Amphibia	Anura	Leptodactylidae	Leptodactylus	latrans	NA	UY	Cerro Largo	Paso Centurión	-32.166667	-53.75	NA	NA	NA	NA	NA	NA	NA	NA	NA	NA	NA	NA	NA	{"iucnStatus":"least concern"}	https://doi.org/10.5479/si.23317515.134.1
Biodiversidata:UY:Amphibia:778	Leptodactylus latrans (Steffen, 1815)	Steffen, 1815	rana común	Animalia	Chordata	Amphibia	Anura	Leptodactylidae	Leptodactylus	latrans	NA	UY	Rocha	Aguas Dulces	-34.275516	-53.779259	NA	NA	NA	NA	NA	NA	NA	NA	NA	NA	NA	NA	NA	{"iucnStatus":"least concern"}	https://doi.org/10.5479/si.23317515.134.1
Biodiversidata:UY:Amphibia:779	Leptodactylus latrans (Steffen, 1815)	Steffen, 1815	rana común	Animalia	Chordata	Amphibia	Anura	Leptodactylidae	Leptodactylus	latrans	NA	UY	Rocha	Entrada a Aguas Dulces Ruta 16	-34.233333	-53.8	NA	NA	NA	NA	NA	NA	NA	NA	NA	NA	NA	NA	NA	{"iucnStatus":"least concern"}	https://doi.org/10.5479/si.23317515.134.1
Biodiversidata:UY:Amphibia:780	Leptodactylus latrans (Steffen, 1815)	Steffen, 1815	rana común	Animalia	Chordata	Amphibia	Anura	Leptodactylidae	Leptodactylus	latrans	NA	UY	Rocha	Cabo Polonio	-34.383333	-53.85	NA	NA	NA	NA	NA	NA	NA	NA	NA	NA	NA	NA	NA	{"iucnStatus":"least concern"}	https://doi.org/10.5479/si.23317515.134.1
Biodiversidata:UY:Amphibia:781	Leptodactylus latrans (Steffen, 1815)	Steffen, 1815	rana común	Animalia	Chordata	Amphibia	Anura	Leptodactylidae	Leptodactylus	latrans	NA	UY	Treinta y Tres	Río Olimar a 24 Km del Cebollatí Séptima Sección	-33.033333	-53.866667	NA	NA	NA	NA	NA	NA	NA	NA	NA	NA	NA	NA	NA	{"iucnStatus":"least concern"}	https://doi.org/10.5479/si.23317515.134.1
Biodiversidata:UY:Amphibia:782	Leptodactylus latrans (Steffen, 1815)	Steffen, 1815	rana común	Animalia	Chordata	Amphibia	Anura	Leptodactylidae	Leptodactylus	latrans	NA	UY	Rocha	Charcos de Valizas Ruta 9 Km 267 entre Rocha y Castillos por la costa	-34.383333	-53.883333	NA	NA	NA	NA	NA	NA	NA	NA	NA	NA	NA	NA	NA	{"iucnStatus":"least concern"}	https://doi.org/10.5479/si.23317515.134.1
Biodiversidata:UY:Amphibia:783	Leptodactylus latrans (Steffen, 1815)	Steffen, 1815	rana común	Animalia	Chordata	Amphibia	Anura	Leptodactylidae	Leptodactylus	latrans	NA	UY	Cerro Largo	Posta del Chuy	-32.366667	-54.05	NA	NA	NA	NA	NA	NA	NA	NA	NA	NA	NA	NA	NA	{"iucnStatus":"least concern"}	https://doi.org/10.5479/si.23317515.134.1
Biodiversidata:UY:Amphibia:784	Leptodactylus latrans (Steffen, 1815)	Steffen, 1815	rana común	Animalia	Chordata	Amphibia	Anura	Leptodactylidae	Leptodactylus	latrans	NA	UY	Cerro Largo	Proximidades del arroyo Chuy	-32.666667	-54.083333	NA	NA	NA	NA	NA	NA	NA	NA	NA	NA	NA	NA	NA	{"iucnStatus":"least concern"}	https://doi.org/10.5479/si.23317515.134.1
Biodiversidata:UY:Amphibia:785	Leptodactylus latrans (Steffen, 1815)	Steffen, 1815	rana común	Animalia	Chordata	Amphibia	Anura	Leptodactylidae	Leptodactylus	latrans	NA	UY	Cerro Largo	Río Tacuarí Picada de Medina	-32.516667	-54.133333	NA	NA	NA	NA	NA	NA	NA	NA	NA	NA	NA	NA	NA	{"iucnStatus":"least concern"}	https://doi.org/10.5479/si.23317515.134.1
Biodiversidata:UY:Amphibia:786	Leptodactylus latrans (Steffen, 1815)	Steffen, 1815	rana común	Animalia	Chordata	Amphibia	Anura	Leptodactylidae	Leptodactylus	latrans	NA	UY	Rocha	La Paloma	-34.6	-54.15	NA	NA	NA	NA	NA	NA	NA	NA	NA	NA	NA	NA	NA	{"iucnStatus":"least concern"}	https://doi.org/10.5479/si.23317515.134.1
Biodiversidata:UY:Amphibia:787	Leptodactylus latrans (Steffen, 1815)	Steffen, 1815	rana común	Animalia	Chordata	Amphibia	Anura	Leptodactylidae	Leptodactylus	latrans	NA	UY	Cerro Largo	Camino a Estancia Las Rocas Tres Cruces pasando el Río Tacuarí	-32.516667	-54.266667	NA	NA	NA	NA	NA	NA	NA	NA	NA	NA	NA	NA	NA	{"iucnStatus":"least concern"}	https://doi.org/10.5479/si.23317515.134.1
Biodiversidata:UY:Amphibia:788	Leptodactylus latrans (Steffen, 1815)	Steffen, 1815	rana común	Animalia	Chordata	Amphibia	Anura	Leptodactylidae	Leptodactylus	latrans	NA	UY	Treinta y Tres	Arroyo Los Membrillos	-33.25	-54.316667	NA	NA	NA	NA	NA	NA	NA	NA	NA	NA	NA	NA	NA	{"iucnStatus":"least concern"}	https://doi.org/10.5479/si.23317515.134.1
Biodiversidata:UY:Amphibia:789	Leptodactylus latrans (Steffen, 1815)	Steffen, 1815	rana común	Animalia	Chordata	Amphibia	Anura	Leptodactylidae	Leptodactylus	latrans	NA	UY	Treinta y Tres	Estancia Doña Alba 16 Km al NW de Isla Patrulla	-32.933333	-54.616667	NA	NA	NA	NA	NA	NA	NA	NA	NA	NA	NA	NA	NA	{"iucnStatus":"least concern"}	https://doi.org/10.5479/si.23317515.134.1
Biodiversidata:UY:Amphibia:790	Leptodactylus latrans (Steffen, 1815)	Steffen, 1815	rana común	Animalia	Chordata	Amphibia	Anura	Leptodactylidae	Leptodactylus	latrans	NA	UY	Maldonado	Punta José Ignacio	-34.843308	-54.637634	NA	NA	NA	NA	NA	NA	NA	NA	NA	NA	NA	NA	NA	{"iucnStatus":"least concern"}	https://doi.org/10.5479/si.23317515.134.1
Biodiversidata:UY:Amphibia:791	Leptodactylus latrans (Steffen, 1815)	Steffen, 1815	rana común	Animalia	Chordata	Amphibia	Anura	Leptodactylidae	Leptodactylus	latrans	NA	UY	Maldonado	Aiguá en charco junto a la carretera	-34.2	-54.766667	NA	NA	NA	NA	NA	NA	NA	NA	NA	NA	NA	NA	NA	{"iucnStatus":"least concern"}	https://doi.org/10.5479/si.23317515.134.1
Biodiversidata:UY:Amphibia:792	Leptodactylus latrans (Steffen, 1815)	Steffen, 1815	rana común	Animalia	Chordata	Amphibia	Anura	Leptodactylidae	Leptodactylus	latrans	NA	UY	Maldonado	Charco en Proximidades del Arroyo Maldonado	-34.910097	-54.87342	NA	NA	NA	NA	NA	NA	NA	NA	NA	NA	NA	NA	NA	{"iucnStatus":"least concern"}	https://doi.org/10.5479/si.23317515.134.1
Biodiversidata:UY:Amphibia:793	Leptodactylus latrans (Steffen, 1815)	Steffen, 1815	rana común	Animalia	Chordata	Amphibia	Anura	Leptodactylidae	Leptodactylus	latrans	NA	UY	Maldonado	Charco en el ángulo costanera de San Rafael	-34.933333	-54.916667	NA	NA	NA	NA	NA	NA	NA	NA	NA	NA	NA	NA	NA	{"iucnStatus":"least concern"}	https://doi.org/10.5479/si.23317515.134.1
Biodiversidata:UY:Amphibia:794	Leptodactylus latrans (Steffen, 1815)	Steffen, 1815	rana común	Animalia	Chordata	Amphibia	Anura	Leptodactylidae	Leptodactylus	latrans	NA	UY	Maldonado	Zanja de los Alemanes	-34.816667	-54.916667	NA	NA	NA	NA	NA	NA	NA	NA	NA	NA	NA	NA	NA	{"iucnStatus":"least concern"}	https://doi.org/10.5479/si.23317515.134.1
Biodiversidata:UY:Amphibia:795	Leptodactylus latrans (Steffen, 1815)	Steffen, 1815	rana común	Animalia	Chordata	Amphibia	Anura	Leptodactylidae	Leptodactylus	latrans	NA	UY	Maldonado	Punta del Este	-34.966667	-54.95	NA	NA	NA	NA	NA	NA	NA	NA	NA	NA	NA	NA	NA	{"iucnStatus":"least concern"}	https://doi.org/10.5479/si.23317515.134.1
Biodiversidata:UY:Amphibia:796	Leptodactylus latrans (Steffen, 1815)	Steffen, 1815	rana común	Animalia	Chordata	Amphibia	Anura	Leptodactylidae	Leptodactylus	latrans	NA	UY	Lavalleja	Río Santa Lucia	-34.2	-55.083333	NA	NA	NA	NA	NA	NA	NA	NA	NA	NA	NA	NA	NA	{"iucnStatus":"least concern"}	https://doi.org/10.5479/si.23317515.134.1
Biodiversidata:UY:Amphibia:797	Leptodactylus latrans (Steffen, 1815)	Steffen, 1815	rana común	Animalia	Chordata	Amphibia	Anura	Leptodactylidae	Leptodactylus	latrans	NA	UY	Maldonado	Laguna del Sauce Viejo Edificio de OSE	-34.833333	-55.133333	NA	NA	NA	NA	NA	NA	NA	NA	NA	NA	NA	NA	NA	{"iucnStatus":"least concern"}	https://doi.org/10.5479/si.23317515.134.1
Biodiversidata:UY:Amphibia:798	Leptodactylus latrans (Steffen, 1815)	Steffen, 1815	rana común	Animalia	Chordata	Amphibia	Anura	Leptodactylidae	Leptodactylus	latrans	NA	UY	Maldonado	Pan de Azúcar	-34.716667	-55.2	NA	NA	NA	NA	NA	NA	NA	NA	NA	NA	NA	NA	NA	{"iucnStatus":"least concern"}	https://doi.org/10.5479/si.23317515.134.1
Biodiversidata:UY:Amphibia:799	Leptodactylus latrans (Steffen, 1815)	Steffen, 1815	rana común	Animalia	Chordata	Amphibia	Anura	Leptodactylidae	Leptodactylus	latrans	NA	UY	Maldonado	Punta Colorada	-34.833333	-55.25	NA	NA	NA	NA	NA	NA	NA	NA	NA	NA	NA	NA	NA	{"iucnStatus":"least concern"}	https://doi.org/10.5479/si.23317515.134.1
Biodiversidata:UY:Amphibia:800	Leptodactylus latrans (Steffen, 1815)	Steffen, 1815	rana común	Animalia	Chordata	Amphibia	Anura	Leptodactylidae	Leptodactylus	latrans	NA	UY	Maldonado	Arroyo San Francisco Balneario San Francisco	-34.816667	-55.25	NA	NA	NA	NA	NA	NA	NA	NA	NA	NA	NA	NA	NA	{"iucnStatus":"least concern"}	https://doi.org/10.5479/si.23317515.134.1
Biodiversidata:UY:Amphibia:801	Leptodactylus latrans (Steffen, 1815)	Steffen, 1815	rana común	Animalia	Chordata	Amphibia	Anura	Leptodactylidae	Leptodactylus	latrans	NA	UY	Maldonado	Cerro Pan de Azúcar	-34.833333	-55.266667	NA	NA	NA	NA	NA	NA	NA	NA	NA	NA	NA	NA	NA	{"iucnStatus":"least concern"}	https://doi.org/10.5479/si.23317515.134.1
Biodiversidata:UY:Amphibia:802	Leptodactylus latrans (Steffen, 1815)	Steffen, 1815	rana común	Animalia	Chordata	Amphibia	Anura	Leptodactylidae	Leptodactylus	latrans	NA	UY	Cerro Largo	Arroyo del Cordobés 28 Km al SW del Río Negro	-32.633333	-55.283333	NA	NA	NA	NA	NA	NA	NA	NA	NA	NA	NA	NA	NA	{"iucnStatus":"least concern"}	https://doi.org/10.5479/si.23317515.134.1
Biodiversidata:UY:Amphibia:803	Leptodactylus latrans (Steffen, 1815)	Steffen, 1815	rana común	Animalia	Chordata	Amphibia	Anura	Leptodactylidae	Leptodactylus	latrans	NA	UY	Maldonado	Arroyo Pérez Sierra de Animas	-34.7	-55.316667	NA	NA	NA	NA	NA	NA	NA	NA	NA	NA	NA	NA	NA	{"iucnStatus":"least concern"}	https://doi.org/10.5479/si.23317515.134.1
Biodiversidata:UY:Amphibia:804	Leptodactylus latrans (Steffen, 1815)	Steffen, 1815	rana común	Animalia	Chordata	Amphibia	Anura	Leptodactylidae	Leptodactylus	latrans	NA	UY	Durazno	Arroyo del Cordobés	-32.5	-55.316667	NA	NA	NA	NA	NA	NA	NA	NA	NA	NA	NA	NA	NA	{"iucnStatus":"least concern"}	https://doi.org/10.5479/si.23317515.134.1
Biodiversidata:UY:Amphibia:805	Leptodactylus latrans (Steffen, 1815)	Steffen, 1815	rana común	Animalia	Chordata	Amphibia	Anura	Leptodactylidae	Leptodactylus	latrans	NA	UY	Maldonado	Las Flores	-34.75	-55.35	NA	NA	NA	NA	NA	NA	NA	NA	NA	NA	NA	NA	NA	{"iucnStatus":"least concern"}	https://doi.org/10.5479/si.23317515.134.1
Biodiversidata:UY:Amphibia:806	Leptodactylus latrans (Steffen, 1815)	Steffen, 1815	rana común	Animalia	Chordata	Amphibia	Anura	Leptodactylidae	Leptodactylus	latrans	NA	UY	Maldonado	Balneario Solís Arroyo Espina	-34.783333	-55.366667	NA	NA	NA	NA	NA	NA	NA	NA	NA	NA	NA	NA	NA	{"iucnStatus":"least concern"}	https://doi.org/10.5479/si.23317515.134.1
Biodiversidata:UY:Amphibia:807	Leptodactylus latrans (Steffen, 1815)	Steffen, 1815	rana común	Animalia	Chordata	Amphibia	Anura	Leptodactylidae	Leptodactylus	latrans	NA	UY	Maldonado	Barra del Arroyo Solís	-34.8	-55.383333	NA	NA	NA	NA	NA	NA	NA	NA	NA	NA	NA	NA	NA	{"iucnStatus":"least concern"}	https://doi.org/10.5479/si.23317515.134.1
Biodiversidata:UY:Amphibia:808	Leptodactylus latrans (Steffen, 1815)	Steffen, 1815	rana común	Animalia	Chordata	Amphibia	Anura	Leptodactylidae	Leptodactylus	latrans	NA	UY	Maldonado	Laguna en Balneario Solís próximo al Arroyo Solís	-34.8	-55.383333	NA	NA	NA	NA	NA	NA	NA	NA	NA	NA	NA	NA	NA	{"iucnStatus":"least concern"}	https://doi.org/10.5479/si.23317515.134.1
Biodiversidata:UY:Amphibia:809	Leptodactylus latrans (Steffen, 1815)	Steffen, 1815	rana común	Animalia	Chordata	Amphibia	Anura	Leptodactylidae	Leptodactylus	latrans	NA	UY	Tacuarembó	Arroyo Yaguarí 29 Km al Sur de Ansina	-32.1	-55.383333	NA	NA	NA	NA	NA	NA	NA	NA	NA	NA	NA	NA	NA	{"iucnStatus":"least concern"}	https://doi.org/10.5479/si.23317515.134.1
Biodiversidata:UY:Amphibia:810	Pseudis minuta (Günther, 1858)	Günther, 1858	rana boyadora grande	Animalia	Chordata	Amphibia	Anura	Hylidae	Pseudis	minuta	NA	UY	Rivera	Establecimiento Rocha	-31.166667	-55.5	NA	NA	NA	NA	NA	NA	NA	NA	NA	NA	NA	NA	NA	{"iucnStatus":"least concern"}	https://doi.org/10.5479/si.23317515.134.1
Biodiversidata:UY:Amphibia:811	Leptodactylus latrans (Steffen, 1815)	Steffen, 1815	rana común	Animalia	Chordata	Amphibia	Anura	Leptodactylidae	Leptodactylus	latrans	NA	UY	Canelones	Jaureguiberry	-34.784169	-55.409796	NA	NA	NA	NA	NA	NA	NA	NA	NA	NA	NA	NA	NA	{"iucnStatus":"least concern"}	https://doi.org/10.5479/si.23317515.134.1
Biodiversidata:UY:Amphibia:812	Leptodactylus latrans (Steffen, 1815)	Steffen, 1815	rana común	Animalia	Chordata	Amphibia	Anura	Leptodactylidae	Leptodactylus	latrans	NA	UY	Tacuarembó	Río Negro a 7 Km de la desembocadura del Río Tacuarembó	-32.427331	-55.428792	NA	NA	NA	NA	NA	NA	NA	NA	NA	NA	NA	NA	NA	{"iucnStatus":"least concern"}	https://doi.org/10.5479/si.23317515.134.1
Biodiversidata:UY:Amphibia:813	Leptodactylus latrans (Steffen, 1815)	Steffen, 1815	rana común	Animalia	Chordata	Amphibia	Anura	Leptodactylidae	Leptodactylus	latrans	NA	UY	Río Negro	Picada de las Piedras	-32.450597	-55.450749	NA	NA	NA	NA	NA	NA	NA	NA	NA	NA	NA	NA	NA	{"iucnStatus":"least concern"}	https://doi.org/10.5479/si.23317515.134.1
Biodiversidata:UY:Amphibia:814	Pseudopaludicola falcipes (Hensel, 1867)	Hensel, 1867	rana de vientre moteado	Animalia	Chordata	Amphibia	Anura	Leiuperidae	Pseudopaludicola	falcipes	NA	UY	Rivera	Establecimiento Rocha	-31.166667	-55.5	NA	NA	NA	NA	NA	NA	NA	NA	NA	NA	NA	NA	NA	{"iucnStatus":"least concern"}	https://doi.org/10.5479/si.23317515.134.1
Biodiversidata:UY:Amphibia:815	Elachistocleis bicolor (Guérin-Méneville, 1838)	Guérin-Méneville, 1838	sapito oval	Animalia	Chordata	Amphibia	Anura	Microhylidae	Elachistocleis	bicolor	NA	UY	Rivera	Estancia Trinidad, campos de COFUSA, 20 km al SE de la ciudad de Rivera por ruta 27	-31.033333	-55.55	NA	NA	2001-04-09	2001	4	9	NA	NA	NA	NA	Raúl Maneyro | Daniel E. Naya	NA	NA	{"iucnStatus":"least concern"}	https://doi.org/10.5479/si.23317515.134.1
Biodiversidata:UY:Amphibia:816	Leptodactylus latrans (Steffen, 1815)	Steffen, 1815	rana común	Animalia	Chordata	Amphibia	Anura	Leptodactylidae	Leptodactylus	latrans	NA	UY	Durazno	Estación 329 Costas del Río Negro	-32.4	-55.55	NA	NA	NA	NA	NA	NA	NA	NA	NA	NA	NA	NA	NA	{"iucnStatus":"least concern"}	https://doi.org/10.5479/si.23317515.134.1
Biodiversidata:UY:Amphibia:817	Boana albopunctata (Spix, 1824)	Spix, 1824	rana punteada de blanco	Animalia	Chordata	Amphibia	Anura	Hylidae	Boana	albopunctata	NA	UY	Rivera	Establecimiento Trinidad. COFUSA	-31.033333	-55.55	NA	NA	2002-02-09	2002	2	9	PreservedSpecimen	FCIEN	ZVCB	10000	NA	NA	NA	{"iucnStatus":"least concern"}	Kwet A, Solé M, Miranda T, Melchiors J, Naya D, Maneyro R (2002) First record of Hyla albopunctata Spix, 1824 (Anura: Hylidae) in Uruguay, with comments on the advertisement call. Boletín de la Asociación Herpetológica Española 13:15-19
Biodiversidata:UY:Amphibia:818	Leptodactylus latrans (Steffen, 1815)	Steffen, 1815	rana común	Animalia	Chordata	Amphibia	Anura	Leptodactylidae	Leptodactylus	latrans	NA	UY	Tacuarembó	Laguna Las Veras 25 Km al SW de Ansina	-32.083333	-55.566667	NA	NA	NA	NA	NA	NA	NA	NA	NA	NA	NA	NA	NA	{"iucnStatus":"least concern"}	https://doi.org/10.5479/si.23317515.134.1
Biodiversidata:UY:Amphibia:819	Boana pulchella (Duméril and Bibron, 1841)	Duméril and Bibron, 1841	rana trepadora	Animalia	Chordata	Amphibia	Anura	Hylidae	Boana	pulchella	NA	UY	Rivera	Establecimiento Trinidad	-31.033333	-55.55	NA	NA	NA	NA	NA	NA	NA	NA	NA	NA	NA	NA	NA	{"iucnStatus":"not evaluated"}	https://doi.org/10.5479/si.23317515.134.1
Biodiversidata:UY:Amphibia:820	Julianus uruguayus (Schmidt, 1944)	Schmidt, 1944	ranita uruguaya	Animalia	Chordata	Amphibia	Anura	Hylidae	Julianus	uruguayus	NA	UY	Rivera	Establecimiento Trinidad	-31.033333	-55.55	NA	NA	NA	NA	NA	NA	NA	NA	NA	NA	NA	NA	NA	{"iucnStatus":"least concern"}	https://doi.org/10.5479/si.23317515.134.1
Biodiversidata:UY:Amphibia:821	Leptodactylus latrans (Steffen, 1815)	Steffen, 1815	rana común	Animalia	Chordata	Amphibia	Anura	Leptodactylidae	Leptodactylus	latrans	NA	UY	Canelones	Parque del Plata Km 48.3	-34.733333	-55.7	NA	NA	NA	NA	NA	NA	NA	NA	NA	NA	NA	NA	NA	{"iucnStatus":"least concern"}	https://doi.org/10.5479/si.23317515.134.1
Biodiversidata:UY:Amphibia:822	Leptodactylus latrans (Steffen, 1815)	Steffen, 1815	rana común	Animalia	Chordata	Amphibia	Anura	Leptodactylidae	Leptodactylus	latrans	NA	UY	Canelones	Atlántida Bañado Tropa Vieja	-34.733333	-55.75	NA	NA	NA	NA	NA	NA	NA	NA	NA	NA	NA	NA	NA	{"iucnStatus":"least concern"}	https://doi.org/10.5479/si.23317515.134.1
Biodiversidata:UY:Amphibia:823	Leptodactylus latrans (Steffen, 1815)	Steffen, 1815	rana común	Animalia	Chordata	Amphibia	Anura	Leptodactylidae	Leptodactylus	latrans	NA	UY	Canelones	Balneario Atlántida	-34.733333	-55.75	NA	NA	NA	NA	NA	NA	NA	NA	NA	NA	NA	NA	NA	{"iucnStatus":"least concern"}	https://doi.org/10.5479/si.23317515.134.1
Biodiversidata:UY:Amphibia:824	Leptodactylus latrans (Steffen, 1815)	Steffen, 1815	rana común	Animalia	Chordata	Amphibia	Anura	Leptodactylidae	Leptodactylus	latrans	NA	UY	Canelones	Laguna del Cisne	-34.75	-55.833333	NA	NA	NA	NA	NA	NA	NA	NA	NA	NA	NA	NA	NA	{"iucnStatus":"least concern"}	https://doi.org/10.5479/si.23317515.134.1
Biodiversidata:UY:Amphibia:825	Leptodactylus latrans (Steffen, 1815)	Steffen, 1815	rana común	Animalia	Chordata	Amphibia	Anura	Leptodactylidae	Leptodactylus	latrans	NA	UY	Canelones	Balneario Pinamar Km 37 de ruta Interbalnearia	-34.783333	-55.883333	NA	NA	NA	NA	NA	NA	NA	NA	NA	NA	NA	NA	NA	{"iucnStatus":"least concern"}	https://doi.org/10.5479/si.23317515.134.1
Biodiversidata:UY:Amphibia:826	Leptodactylus latrans (Steffen, 1815)	Steffen, 1815	rana común	Animalia	Chordata	Amphibia	Anura	Leptodactylidae	Leptodactylus	latrans	NA	UY	Canelones	Médanos de Solymar	-34.81035	-55.923697	NA	NA	NA	NA	NA	NA	NA	NA	NA	NA	NA	NA	NA	{"iucnStatus":"least concern"}	https://doi.org/10.5479/si.23317515.134.1
Biodiversidata:UY:Amphibia:827	Leptodactylus latrans (Steffen, 1815)	Steffen, 1815	rana común	Animalia	Chordata	Amphibia	Anura	Leptodactylidae	Leptodactylus	latrans	NA	UY	Canelones	Balneario Lagomar	-34.833333	-55.95	NA	NA	NA	NA	NA	NA	NA	NA	NA	NA	NA	NA	NA	{"iucnStatus":"least concern"}	https://doi.org/10.5479/si.23317515.134.1
Biodiversidata:UY:Amphibia:828	Leptodactylus latrans (Steffen, 1815)	Steffen, 1815	rana común	Animalia	Chordata	Amphibia	Anura	Leptodactylidae	Leptodactylus	latrans	NA	UY	Canelones	San José de Carrasco	-34.833333	-55.966667	NA	NA	NA	NA	NA	NA	NA	NA	NA	NA	NA	NA	NA	{"iucnStatus":"least concern"}	https://doi.org/10.5479/si.23317515.134.1
Biodiversidata:UY:Amphibia:829	Leptodactylus furnarius (Sazima and Bokermann, 1978)	Sazima and Bokermann, 1978	rana de campo grande	Animalia	Chordata	Amphibia	Anura	Leptodactylidae	Leptodactylus	furnarius	NA	UY	Rivera	Establecimiento Trinidad	-31.033333	-55.55	NA	NA	NA	NA	NA	NA	NA	NA	NA	NA	NA	NA	NA	{"iucnStatus":"least concern"}	https://doi.org/10.5479/si.23317515.134.1
Biodiversidata:UY:Amphibia:830	Leptodactylus gracilis (Duméril and Bibron, 1840)	Duméril and Bibron, 1840	rana saltadora	Animalia	Chordata	Amphibia	Anura	Leptodactylidae	Leptodactylus	gracilis	NA	UY	Rivera	Establecimiento Trinidad	-31.033333	-55.55	NA	NA	NA	NA	NA	NA	NA	NA	NA	NA	NA	NA	NA	{"iucnStatus":"least concern"}	https://doi.org/10.5479/si.23317515.134.1
Biodiversidata:UY:Amphibia:831	Leptodactylus latrans (Steffen, 1815)	Steffen, 1815	rana común	Animalia	Chordata	Amphibia	Anura	Leptodactylidae	Leptodactylus	latrans	NA	UY	Artigas	Arroyo de la Invernada en una laguna independiente	-30.802385	-56.01991	NA	NA	NA	NA	NA	NA	NA	NA	NA	NA	NA	NA	NA	{"iucnStatus":"least concern"}	https://doi.org/10.5479/si.23317515.134.1
Biodiversidata:UY:Amphibia:832	Leptodactylus latrans (Steffen, 1815)	Steffen, 1815	rana común	Animalia	Chordata	Amphibia	Anura	Leptodactylidae	Leptodactylus	latrans	NA	UY	Canelones	Bañados de Carrasco	-34.833333	-56.033333	NA	NA	NA	NA	NA	NA	NA	NA	NA	NA	NA	NA	NA	{"iucnStatus":"least concern"}	https://doi.org/10.5479/si.23317515.134.1
Biodiversidata:UY:Amphibia:833	Leptodactylus latrans (Steffen, 1815)	Steffen, 1815	rana común	Animalia	Chordata	Amphibia	Anura	Leptodactylidae	Leptodactylus	latrans	NA	UY	Canelones	Aeropuerto de Carrasco	-34.816667	-56.033333	NA	NA	NA	NA	NA	NA	NA	NA	NA	NA	NA	NA	NA	{"iucnStatus":"least concern"}	https://doi.org/10.5479/si.23317515.134.1
Biodiversidata:UY:Amphibia:834	Leptodactylus latrans (Steffen, 1815)	Steffen, 1815	rana común	Animalia	Chordata	Amphibia	Anura	Leptodactylidae	Leptodactylus	latrans	NA	UY	Tacuarembó	Paso Estévez Arroyo Quebrada Chico	-32.183333	-56.033333	NA	NA	NA	NA	NA	NA	NA	NA	NA	NA	NA	NA	NA	{"iucnStatus":"least concern"}	https://doi.org/10.5479/si.23317515.134.1
Biodiversidata:UY:Amphibia:835	Leptodactylus latrans (Steffen, 1815)	Steffen, 1815	rana común	Animalia	Chordata	Amphibia	Anura	Leptodactylidae	Leptodactylus	latrans	NA	UY	Canelones	Arroyo Carrasco en bañado próximo	-34.882617	-56.033933	NA	NA	NA	NA	NA	NA	NA	NA	NA	NA	NA	NA	NA	{"iucnStatus":"least concern"}	https://doi.org/10.5479/si.23317515.134.1
Biodiversidata:UY:Amphibia:836	Leptodactylus latrans (Steffen, 1815)	Steffen, 1815	rana común	Animalia	Chordata	Amphibia	Anura	Leptodactylidae	Leptodactylus	latrans	NA	UY	Canelones	Avenida del Lago de Carrasco	-34.86476	-56.038043	NA	NA	NA	NA	NA	NA	NA	NA	NA	NA	NA	NA	NA	{"iucnStatus":"least concern"}	https://doi.org/10.5479/si.23317515.134.1
Biodiversidata:UY:Amphibia:837	Leptodactylus latrans (Steffen, 1815)	Steffen, 1815	rana común	Animalia	Chordata	Amphibia	Anura	Leptodactylidae	Leptodactylus	latrans	NA	UY	Canelones	Carrasco	-34.866667	-56.05	NA	NA	NA	NA	NA	NA	NA	NA	NA	NA	NA	NA	NA	{"iucnStatus":"least concern"}	https://doi.org/10.5479/si.23317515.134.1
Biodiversidata:UY:Amphibia:838	Leptodactylus latrans (Steffen, 1815)	Steffen, 1815	rana común	Animalia	Chordata	Amphibia	Anura	Leptodactylidae	Leptodactylus	latrans	NA	UY	Montevideo	Camino Carrasco	-34.85	-56.083333	NA	NA	NA	NA	NA	NA	NA	NA	NA	NA	NA	NA	NA	{"iucnStatus":"least concern"}	https://doi.org/10.5479/si.23317515.134.1
Biodiversidata:UY:Amphibia:839	Leptodactylus latrans (Steffen, 1815)	Steffen, 1815	rana común	Animalia	Chordata	Amphibia	Anura	Leptodactylidae	Leptodactylus	latrans	NA	UY	Artigas	Región de la Sepultura Río Cuareim	-30.85	-56.083333	NA	NA	NA	NA	NA	NA	NA	NA	NA	NA	NA	NA	NA	{"iucnStatus":"least concern"}	https://doi.org/10.5479/si.23317515.134.1
Biodiversidata:UY:Amphibia:840	Leptodactylus latrans (Steffen, 1815)	Steffen, 1815	rana común	Animalia	Chordata	Amphibia	Anura	Leptodactylidae	Leptodactylus	latrans	NA	UY	Montevideo	Malvín	-34.866667	-56.116667	NA	NA	NA	NA	NA	NA	NA	NA	NA	NA	NA	NA	NA	{"iucnStatus":"least concern"}	https://doi.org/10.5479/si.23317515.134.1
Biodiversidata:UY:Amphibia:841	Leptodactylus latinasus (Jiménez de la Espada, 1875)	Jiménez de la Espada, 1875	rana piadora	Animalia	Chordata	Amphibia	Anura	Leptodactylidae	Leptodactylus	latinasus	NA	UY	Rivera	Establecimiento Trinidad	-31.033333	-55.55	NA	NA	NA	NA	NA	NA	NA	NA	NA	NA	NA	NA	NA	{"iucnStatus":"least concern"}	https://doi.org/10.5479/si.23317515.134.1
Biodiversidata:UY:Amphibia:842	Leptodactylus latrans (Steffen, 1815)	Steffen, 1815	rana común	Animalia	Chordata	Amphibia	Anura	Leptodactylidae	Leptodactylus	latrans	NA	UY	Montevideo	Camino Mendoza	-34.816667	-56.133333	NA	NA	NA	NA	NA	NA	NA	NA	NA	NA	NA	NA	NA	{"iucnStatus":"least concern"}	https://doi.org/10.5479/si.23317515.134.1
Biodiversidata:UY:Amphibia:843	Leptodactylus latrans (Steffen, 1815)	Steffen, 1815	rana común	Animalia	Chordata	Amphibia	Anura	Leptodactylidae	Leptodactylus	latrans	NA	UY	Montevideo	Piedras Blancas	-34.816667	-56.15	NA	NA	NA	NA	NA	NA	NA	NA	NA	NA	NA	NA	NA	{"iucnStatus":"least concern"}	https://doi.org/10.5479/si.23317515.134.1
Biodiversidata:UY:Amphibia:844	Leptodactylus latrans (Steffen, 1815)	Steffen, 1815	rana común	Animalia	Chordata	Amphibia	Anura	Leptodactylidae	Leptodactylus	latrans	NA	UY	Montevideo	Playa La Estacada Pocitos	-34.924122	-56.152003	NA	NA	NA	NA	NA	NA	NA	NA	NA	NA	NA	NA	NA	{"iucnStatus":"least concern"}	https://doi.org/10.5479/si.23317515.134.1
Biodiversidata:UY:Amphibia:845	Leptodactylus latrans (Steffen, 1815)	Steffen, 1815	rana común	Animalia	Chordata	Amphibia	Anura	Leptodactylidae	Leptodactylus	latrans	NA	UY	Montevideo	Playa Ramírez	-34.9	-56.2	NA	NA	NA	NA	NA	NA	NA	NA	NA	NA	NA	NA	NA	{"iucnStatus":"least concern"}	https://doi.org/10.5479/si.23317515.134.1
Biodiversidata:UY:Amphibia:846	Leptodactylus latrans (Steffen, 1815)	Steffen, 1815	rana común	Animalia	Chordata	Amphibia	Anura	Leptodactylidae	Leptodactylus	latrans	NA	UY	Montevideo	Costas del Arroyo Miguelete Prado	-34.816667	-56.2	NA	NA	NA	NA	NA	NA	NA	NA	NA	NA	NA	NA	NA	{"iucnStatus":"least concern"}	https://doi.org/10.5479/si.23317515.134.1
Biodiversidata:UY:Amphibia:847	Leptodactylus latrans (Steffen, 1815)	Steffen, 1815	rana común	Animalia	Chordata	Amphibia	Anura	Leptodactylidae	Leptodactylus	latrans	NA	UY	Tacuarembó	Tambores	-31.85	-56.25	NA	NA	NA	NA	NA	NA	NA	NA	NA	NA	NA	NA	NA	{"iucnStatus":"least concern"}	https://doi.org/10.5479/si.23317515.134.1
Biodiversidata:UY:Amphibia:848	Leptodactylus latrans (Steffen, 1815)	Steffen, 1815	rana común	Animalia	Chordata	Amphibia	Anura	Leptodactylidae	Leptodactylus	latrans	NA	UY	Florida	Escuela Agraria de Sarandí Grande	-33.733333	-56.333333	NA	NA	NA	NA	NA	NA	NA	NA	NA	NA	NA	NA	NA	{"iucnStatus":"least concern"}	https://doi.org/10.5479/si.23317515.134.1
Biodiversidata:UY:Amphibia:849	Leptodactylus latrans (Steffen, 1815)	Steffen, 1815	rana común	Animalia	Chordata	Amphibia	Anura	Leptodactylidae	Leptodactylus	latrans	NA	UY	Artigas	Los Catalanes Estancia de Becker	-30.75	-56.333333	NA	NA	NA	NA	NA	NA	NA	NA	NA	NA	NA	NA	NA	{"iucnStatus":"least concern"}	https://doi.org/10.5479/si.23317515.134.1
Biodiversidata:UY:Amphibia:850	Leptodactylus latrans (Steffen, 1815)	Steffen, 1815	rana común	Animalia	Chordata	Amphibia	Anura	Leptodactylidae	Leptodactylus	latrans	NA	UY	San José	1 Km al NW de Santiago Vázquez	-34.8	-56.35	NA	NA	NA	NA	NA	NA	NA	NA	NA	NA	NA	NA	NA	{"iucnStatus":"least concern"}	https://doi.org/10.5479/si.23317515.134.1
Biodiversidata:UY:Amphibia:851	Leptodactylus latrans (Steffen, 1815)	Steffen, 1815	rana común	Animalia	Chordata	Amphibia	Anura	Leptodactylidae	Leptodactylus	latrans	NA	UY	San José	Ruta 1 Km 25.5	-34.768133	-56.393159	NA	NA	NA	NA	NA	NA	NA	NA	NA	NA	NA	NA	NA	{"iucnStatus":"least concern"}	https://doi.org/10.5479/si.23317515.134.1
Biodiversidata:UY:Amphibia:852	Leptodactylus latrans (Steffen, 1815)	Steffen, 1815	rana común	Animalia	Chordata	Amphibia	Anura	Leptodactylidae	Leptodactylus	latrans	NA	UY	Canelones	Aguas Corrientes	-34.516667	-56.4	NA	NA	NA	NA	NA	NA	NA	NA	NA	NA	NA	NA	NA	{"iucnStatus":"least concern"}	https://doi.org/10.5479/si.23317515.134.1
Biodiversidata:UY:Amphibia:853	Leptodactylus latrans (Steffen, 1815)	Steffen, 1815	rana común	Animalia	Chordata	Amphibia	Anura	Leptodactylidae	Leptodactylus	latrans	NA	UY	Florida	25 de Agosto	-34.416667	-56.416667	NA	NA	NA	NA	NA	NA	NA	NA	NA	NA	NA	NA	NA	{"iucnStatus":"least concern"}	https://doi.org/10.5479/si.23317515.134.1
Biodiversidata:UY:Amphibia:854	Leptodactylus latrans (Steffen, 1815)	Steffen, 1815	rana común	Animalia	Chordata	Amphibia	Anura	Leptodactylidae	Leptodactylus	latrans	NA	UY	Montevideo	Parque Municipal Punta Espinillo	-34.831817	-56.422831	NA	NA	NA	NA	NA	NA	NA	NA	NA	NA	NA	NA	NA	{"iucnStatus":"least concern"}	https://doi.org/10.5479/si.23317515.134.1
Biodiversidata:UY:Amphibia:855	Leptodactylus latrans (Steffen, 1815)	Steffen, 1815	rana común	Animalia	Chordata	Amphibia	Anura	Leptodactylidae	Leptodactylus	latrans	NA	UY	San José	1 km al oeste de Playa Pascual	-34.751456	-56.468584	NA	NA	NA	NA	NA	NA	NA	NA	NA	NA	NA	NA	NA	{"iucnStatus":"least concern"}	https://doi.org/10.5479/si.23317515.134.1
Biodiversidata:UY:Amphibia:856	Leptodactylus latrans (Steffen, 1815)	Steffen, 1815	rana común	Animalia	Chordata	Amphibia	Anura	Leptodactylidae	Leptodactylus	latrans	NA	UY	San José	Bañado próximo Río Santa Lucia Parador Tajes	-34.616667	-56.483333	NA	NA	NA	NA	NA	NA	NA	NA	NA	NA	NA	NA	NA	{"iucnStatus":"least concern"}	https://doi.org/10.5479/si.23317515.134.1
Biodiversidata:UY:Amphibia:857	Leptodactylus latrans (Steffen, 1815)	Steffen, 1815	rana común	Animalia	Chordata	Amphibia	Anura	Leptodactylidae	Leptodactylus	latrans	NA	UY	Río Negro	Arroyo Salsipuedes Estación Francia	-32.566667	-56.583333	NA	NA	NA	NA	NA	NA	NA	NA	NA	NA	NA	NA	NA	{"iucnStatus":"least concern"}	https://doi.org/10.5479/si.23317515.134.1
Biodiversidata:UY:Amphibia:858	Leptodactylus latrans (Steffen, 1815)	Steffen, 1815	rana común	Animalia	Chordata	Amphibia	Anura	Leptodactylidae	Leptodactylus	latrans	NA	UY	San José	Paso del Arroyo Mauricio	-34.683258	-56.69002	NA	NA	NA	NA	NA	NA	NA	NA	NA	NA	NA	NA	NA	{"iucnStatus":"least concern"}	https://doi.org/10.5479/si.23317515.134.1
Biodiversidata:UY:Amphibia:859	Leptodactylus latrans (Steffen, 1815)	Steffen, 1815	rana común	Animalia	Chordata	Amphibia	Anura	Leptodactylidae	Leptodactylus	latrans	NA	UY	Artigas	Yuquery 32 Km al NW de Artigas	-30.216667	-56.7	NA	NA	NA	NA	NA	NA	NA	NA	NA	NA	NA	NA	NA	{"iucnStatus":"least concern"}	https://doi.org/10.5479/si.23317515.134.1
Biodiversidata:UY:Amphibia:860	Leptodactylus latrans (Steffen, 1815)	Steffen, 1815	rana común	Animalia	Chordata	Amphibia	Anura	Leptodactylidae	Leptodactylus	latrans	NA	UY	San José	Balneario Kiyú	-34.696797	-56.749772	NA	NA	NA	NA	NA	NA	NA	NA	NA	NA	NA	NA	NA	{"iucnStatus":"least concern"}	https://doi.org/10.5479/si.23317515.134.1
Biodiversidata:UY:Amphibia:861	Leptodactylus latrans (Steffen, 1815)	Steffen, 1815	rana común	Animalia	Chordata	Amphibia	Anura	Leptodactylidae	Leptodactylus	latrans	NA	UY	Artigas	Río Cuareim Potrero Sucio	-30.45	-56.8	NA	NA	NA	NA	NA	NA	NA	NA	NA	NA	NA	NA	NA	{"iucnStatus":"least concern"}	https://doi.org/10.5479/si.23317515.134.1
Biodiversidata:UY:Amphibia:862	Leptodactylus latrans (Steffen, 1815)	Steffen, 1815	rana común	Animalia	Chordata	Amphibia	Anura	Leptodactylidae	Leptodactylus	latrans	NA	UY	San José	Sierra de Mahoma	-34.066667	-56.883333	NA	NA	NA	NA	NA	NA	NA	NA	NA	NA	NA	NA	NA	{"iucnStatus":"least concern"}	https://doi.org/10.5479/si.23317515.134.1
Biodiversidata:UY:Amphibia:863	Leptodactylus latrans (Steffen, 1815)	Steffen, 1815	rana común	Animalia	Chordata	Amphibia	Anura	Leptodactylidae	Leptodactylus	latrans	NA	UY	San José	Arroyo Pereira Rincón de Arazatí	-34.383333	-56.966667	NA	NA	NA	NA	NA	NA	NA	NA	NA	NA	NA	NA	NA	{"iucnStatus":"least concern"}	https://doi.org/10.5479/si.23317515.134.1
Biodiversidata:UY:Amphibia:864	Leptodactylus latrans (Steffen, 1815)	Steffen, 1815	rana común	Animalia	Chordata	Amphibia	Anura	Leptodactylidae	Leptodactylus	latrans	NA	UY	Artigas	Alrededores de Allende	-30.297439	-56.970408	NA	NA	NA	NA	NA	NA	NA	NA	NA	NA	NA	NA	NA	{"iucnStatus":"least concern"}	https://doi.org/10.5479/si.23317515.134.1
Biodiversidata:UY:Amphibia:865	Leptodactylus latrans (Steffen, 1815)	Steffen, 1815	rana común	Animalia	Chordata	Amphibia	Anura	Leptodactylidae	Leptodactylus	latrans	NA	UY	San José	Establecimiento El Relincho 5 Km al NE de Ecilda Paullier Puntas del Arroyo La Boyada	-34.333333	-57	NA	NA	NA	NA	NA	NA	NA	NA	NA	NA	NA	NA	NA	{"iucnStatus":"least concern"}	https://doi.org/10.5479/si.23317515.134.1
Biodiversidata:UY:Amphibia:866	Leptodactylus latrans (Steffen, 1815)	Steffen, 1815	rana común	Animalia	Chordata	Amphibia	Anura	Leptodactylidae	Leptodactylus	latrans	NA	UY	Artigas	Arroyo Tres Cruces Grande a 2 Km aguas arriba de su Unión con el Arroyo Pelado	-30.366667	-57	NA	NA	NA	NA	NA	NA	NA	NA	NA	NA	NA	NA	NA	{"iucnStatus":"least concern"}	https://doi.org/10.5479/si.23317515.134.1
Biodiversidata:UY:Amphibia:867	Leptodactylus latrans (Steffen, 1815)	Steffen, 1815	rana común	Animalia	Chordata	Amphibia	Anura	Leptodactylidae	Leptodactylus	latrans	NA	UY	Artigas	Próximo a la Barra del Yacaré junto a la laguna	-30.116667	-57.05	NA	NA	NA	NA	NA	NA	NA	NA	NA	NA	NA	NA	NA	{"iucnStatus":"least concern"}	https://doi.org/10.5479/si.23317515.134.1
Biodiversidata:UY:Amphibia:868	Leptodactylus latrans (Steffen, 1815)	Steffen, 1815	rana común	Animalia	Chordata	Amphibia	Anura	Leptodactylidae	Leptodactylus	latrans	NA	UY	Artigas	Arroyo Tres Cruces	-30.283333	-57.183333	NA	NA	NA	NA	NA	NA	NA	NA	NA	NA	NA	NA	NA	{"iucnStatus":"least concern"}	https://doi.org/10.5479/si.23317515.134.1
Biodiversidata:UY:Amphibia:869	Leptodactylus latrans (Steffen, 1815)	Steffen, 1815	rana común	Animalia	Chordata	Amphibia	Anura	Leptodactylidae	Leptodactylus	latrans	NA	UY	Paysandú	Río Queguay al Norte de Guichón	-32.2	-57.25	NA	NA	NA	NA	NA	NA	NA	NA	NA	NA	NA	NA	NA	{"iucnStatus":"least concern"}	https://doi.org/10.5479/si.23317515.134.1
Biodiversidata:UY:Amphibia:870	Leptodactylus latrans (Steffen, 1815)	Steffen, 1815	rana común	Animalia	Chordata	Amphibia	Anura	Leptodactylidae	Leptodactylus	latrans	NA	UY	Colonia	Paso del Tío Luis alrededores del Arroyo Colla	-34.316667	-57.333333	NA	NA	NA	NA	NA	NA	NA	NA	NA	NA	NA	NA	NA	{"iucnStatus":"least concern"}	https://doi.org/10.5479/si.23317515.134.1
Biodiversidata:UY:Amphibia:871	Leptodactylus latrans (Steffen, 1815)	Steffen, 1815	rana común	Animalia	Chordata	Amphibia	Anura	Leptodactylidae	Leptodactylus	latrans	NA	UY	Soriano	Arroyo del Perdido a 10 Km del Arroyo Grande	-33.766667	-57.383333	NA	NA	NA	NA	NA	NA	NA	NA	NA	NA	NA	NA	NA	{"iucnStatus":"least concern"}	https://doi.org/10.5479/si.23317515.134.1
Biodiversidata:UY:Amphibia:872	Leptodactylus latrans (Steffen, 1815)	Steffen, 1815	rana común	Animalia	Chordata	Amphibia	Anura	Leptodactylidae	Leptodactylus	latrans	NA	UY	Artigas	Barra del Yucutuja	-30.3	-57.383333	NA	NA	NA	NA	NA	NA	NA	NA	NA	NA	NA	NA	NA	{"iucnStatus":"least concern"}	https://doi.org/10.5479/si.23317515.134.1
Biodiversidata:UY:Amphibia:873	Leptodactylus latrans (Steffen, 1815)	Steffen, 1815	rana común	Animalia	Chordata	Amphibia	Anura	Leptodactylidae	Leptodactylus	latrans	NA	UY	Salto	Termas del Arapey a 4 Km al SW de las Termas	-30.933333	-57.5	NA	NA	NA	NA	NA	NA	NA	NA	NA	NA	NA	NA	NA	{"iucnStatus":"least concern"}	https://doi.org/10.5479/si.23317515.134.1
Biodiversidata:UY:Amphibia:874	Leptodactylus latrans (Steffen, 1815)	Steffen, 1815	rana común	Animalia	Chordata	Amphibia	Anura	Leptodactylidae	Leptodactylus	latrans	NA	UY	Río Negro	Arroyo don Esteban	-32.666667	-57.516667	NA	NA	NA	NA	NA	NA	NA	NA	NA	NA	NA	NA	NA	{"iucnStatus":"least concern"}	https://doi.org/10.5479/si.23317515.134.1
Biodiversidata:UY:Amphibia:875	Leptodactylus latrans (Steffen, 1815)	Steffen, 1815	rana común	Animalia	Chordata	Amphibia	Anura	Leptodactylidae	Leptodactylus	latrans	NA	UY	Salto	Camino al Arroyo Palomas	-31.083333	-57.566667	NA	NA	NA	NA	NA	NA	NA	NA	NA	NA	NA	NA	NA	{"iucnStatus":"least concern"}	https://doi.org/10.5479/si.23317515.134.1
Biodiversidata:UY:Amphibia:876	Leptodactylus latrans (Steffen, 1815)	Steffen, 1815	rana común	Animalia	Chordata	Amphibia	Anura	Leptodactylidae	Leptodactylus	latrans	NA	UY	Artigas	Camino de acceso a Franquía Bella Unión	-30.25	-57.583333	NA	NA	NA	NA	NA	NA	NA	NA	NA	NA	NA	NA	NA	{"iucnStatus":"least concern"}	https://doi.org/10.5479/si.23317515.134.1
Biodiversidata:UY:Amphibia:877	Leptodactylus latrans (Steffen, 1815)	Steffen, 1815	rana común	Animalia	Chordata	Amphibia	Anura	Leptodactylidae	Leptodactylus	latrans	NA	UY	Salto	Camino Saucedo por Palomas entrando por Ruta 3 Km 522 a 6 Km hacia el Este	-31.083333	-57.6	NA	NA	NA	NA	NA	NA	NA	NA	NA	NA	NA	NA	NA	{"iucnStatus":"least concern"}	https://doi.org/10.5479/si.23317515.134.1
Biodiversidata:UY:Amphibia:878	Leptodactylus latrans (Steffen, 1815)	Steffen, 1815	rana común	Animalia	Chordata	Amphibia	Anura	Leptodactylidae	Leptodactylus	latrans	NA	UY	Artigas	Junto al Río Cuareim	-30.2	-57.6	NA	NA	NA	NA	NA	NA	NA	NA	NA	NA	NA	NA	NA	{"iucnStatus":"least concern"}	https://doi.org/10.5479/si.23317515.134.1
Biodiversidata:UY:Amphibia:879	Leptodactylus latrans (Steffen, 1815)	Steffen, 1815	rana común	Animalia	Chordata	Amphibia	Anura	Leptodactylidae	Leptodactylus	latrans	NA	UY	Soriano	Arroyo Sauce del Peñon	-33.766667	-57.633333	NA	NA	NA	NA	NA	NA	NA	NA	NA	NA	NA	NA	NA	{"iucnStatus":"least concern"}	https://doi.org/10.5479/si.23317515.134.1
Biodiversidata:UY:Amphibia:880	Leptodactylus latrans (Steffen, 1815)	Steffen, 1815	rana común	Animalia	Chordata	Amphibia	Anura	Leptodactylidae	Leptodactylus	latrans	NA	UY	Artigas	Arroyo Itacumbú 1.7 km al SE de su boca	-30.374292	-57.672852	NA	NA	NA	NA	NA	NA	NA	NA	NA	NA	NA	NA	NA	{"iucnStatus":"least concern"}	https://doi.org/10.5479/si.23317515.134.1
Biodiversidata:UY:Amphibia:881	Leptodactylus latrans (Steffen, 1815)	Steffen, 1815	rana común	Animalia	Chordata	Amphibia	Anura	Leptodactylidae	Leptodactylus	latrans	NA	UY	Salto	Río Uruguay 200 metros al Norte de la desembocadura del Arroyo Yacuy	-30.766667	-57.7	NA	NA	NA	NA	NA	NA	NA	NA	NA	NA	NA	NA	NA	{"iucnStatus":"least concern"}	https://doi.org/10.5479/si.23317515.134.1
Biodiversidata:UY:Amphibia:882	Leptodactylus latrans (Steffen, 1815)	Steffen, 1815	rana común	Animalia	Chordata	Amphibia	Anura	Leptodactylidae	Leptodactylus	latrans	NA	UY	Salto	Belén Río Uruguay sobre Arroyo Boicuá	-30.892896	-57.750844	NA	NA	NA	NA	NA	NA	NA	NA	NA	NA	NA	NA	NA	{"iucnStatus":"least concern"}	https://doi.org/10.5479/si.23317515.134.1
Biodiversidata:UY:Amphibia:883	Leptodactylus latrans (Steffen, 1815)	Steffen, 1815	rana común	Animalia	Chordata	Amphibia	Anura	Leptodactylidae	Leptodactylus	latrans	NA	UY	Artigas	6 Km al NNW de Belén	-30.760869	-57.754485	NA	NA	NA	NA	NA	NA	NA	NA	NA	NA	NA	NA	NA	{"iucnStatus":"least concern"}	https://doi.org/10.5479/si.23317515.134.1
Biodiversidata:UY:Amphibia:884	Leptodactylus latrans (Steffen, 1815)	Steffen, 1815	rana común	Animalia	Chordata	Amphibia	Anura	Leptodactylidae	Leptodactylus	latrans	NA	UY	Artigas	San Gregorio Costa del Río Uruguay	-30.533333	-57.816667	NA	NA	NA	NA	NA	NA	NA	NA	NA	NA	NA	NA	NA	{"iucnStatus":"least concern"}	https://doi.org/10.5479/si.23317515.134.1
Biodiversidata:UY:Amphibia:885	Leptodactylus latrans (Steffen, 1815)	Steffen, 1815	rana común	Animalia	Chordata	Amphibia	Anura	Leptodactylidae	Leptodactylus	latrans	NA	UY	Salto	Constitución	-31.083333	-57.833333	NA	NA	NA	NA	NA	NA	NA	NA	NA	NA	NA	NA	NA	{"iucnStatus":"least concern"}	https://doi.org/10.5479/si.23317515.134.1
Biodiversidata:UY:Amphibia:886	Leptodactylus latrans (Steffen, 1815)	Steffen, 1815	rana común	Animalia	Chordata	Amphibia	Anura	Leptodactylidae	Leptodactylus	latrans	NA	UY	Artigas	11 Km al W de Colonia Palma Estancia El Tigre	-30.583333	-57.833333	NA	NA	NA	NA	NA	NA	NA	NA	NA	NA	NA	NA	NA	{"iucnStatus":"least concern"}	https://doi.org/10.5479/si.23317515.134.1
Biodiversidata:UY:Amphibia:887	Leptodactylus latrans (Steffen, 1815)	Steffen, 1815	rana común	Animalia	Chordata	Amphibia	Anura	Leptodactylidae	Leptodactylus	latrans	NA	UY	Salto	El Espinillar	-30.954819	-57.845461	NA	NA	NA	NA	NA	NA	NA	NA	NA	NA	NA	NA	NA	{"iucnStatus":"least concern"}	https://doi.org/10.5479/si.23317515.134.1
Biodiversidata:UY:Amphibia:888	Leptodactylus latrans (Steffen, 1815)	Steffen, 1815	rana común	Animalia	Chordata	Amphibia	Anura	Leptodactylidae	Leptodactylus	latrans	NA	UY	Paysandú	Guaviyú Octava Sección	-31.833333	-57.9	NA	NA	NA	NA	NA	NA	NA	NA	NA	NA	NA	NA	NA	{"iucnStatus":"least concern"}	https://doi.org/10.5479/si.23317515.134.1
Biodiversidata:UY:Amphibia:889	Leptodactylus latrans (Steffen, 1815)	Steffen, 1815	rana común	Animalia	Chordata	Amphibia	Anura	Leptodactylidae	Leptodactylus	latrans	NA	UY	Salto	Laguna en la ciudad de Salto	-31.383333	-57.966667	NA	NA	NA	NA	NA	NA	NA	NA	NA	NA	NA	NA	NA	{"iucnStatus":"least concern"}	https://doi.org/10.5479/si.23317515.134.1
Biodiversidata:UY:Amphibia:890	Leptodactylus latrans (Steffen, 1815)	Steffen, 1815	rana común	Animalia	Chordata	Amphibia	Anura	Leptodactylidae	Leptodactylus	latrans	NA	UY	Soriano	Río Negro 5 Km aguas arriba de Mercedes	-33.216904	-58.01694	NA	NA	NA	NA	NA	NA	NA	NA	NA	NA	NA	NA	NA	{"iucnStatus":"least concern"}	https://doi.org/10.5479/si.23317515.134.1
Biodiversidata:UY:Amphibia:891	Leptodactylus latrans (Steffen, 1815)	Steffen, 1815	rana común	Animalia	Chordata	Amphibia	Anura	Leptodactylidae	Leptodactylus	latrans	NA	UY	Soriano	Estancia Asencio costa del Río Negro frente a Isla de las Canas	-33.3	-58.083333	NA	NA	NA	NA	NA	NA	NA	NA	NA	NA	NA	NA	NA	{"iucnStatus":"least concern"}	https://doi.org/10.5479/si.23317515.134.1
Biodiversidata:UY:Amphibia:892	Leptodactylus latrans (Steffen, 1815)	Steffen, 1815	rana común	Animalia	Chordata	Amphibia	Anura	Leptodactylidae	Leptodactylus	latrans	NA	UY	Río Negro	Isla Del León Río Uruguay frente a Ruta 24 Km 39 Estancia Mafalda	-32.833333	-58.1	NA	NA	NA	NA	NA	NA	NA	NA	NA	NA	NA	NA	NA	{"iucnStatus":"least concern"}	https://doi.org/10.5479/si.23317515.134.1
Biodiversidata:UY:Amphibia:893	Leptodactylus latrans (Steffen, 1815)	Steffen, 1815	rana común	Animalia	Chordata	Amphibia	Anura	Leptodactylidae	Leptodactylus	latrans	NA	UY	Colonia	Arroyo Las Limetas	-34.169106	-58.103592	NA	NA	NA	NA	NA	NA	NA	NA	NA	NA	NA	NA	NA	{"iucnStatus":"least concern"}	https://doi.org/10.5479/si.23317515.134.1
Biodiversidata:UY:Amphibia:894	Leptodactylus latrans (Steffen, 1815)	Steffen, 1815	rana común	Animalia	Chordata	Amphibia	Anura	Leptodactylidae	Leptodactylus	latrans	NA	UY	Río Negro	Río Negro a 15 Km al SE de Nuevo Berlín	-33.076535	-58.115379	NA	NA	NA	NA	NA	NA	NA	NA	NA	NA	NA	NA	NA	{"iucnStatus":"least concern"}	https://doi.org/10.5479/si.23317515.134.1
Biodiversidata:UY:Amphibia:895	Leptodactylus latrans (Steffen, 1815)	Steffen, 1815	rana común	Animalia	Chordata	Amphibia	Anura	Leptodactylidae	Leptodactylus	latrans	NA	UY	Paysandú	Santa Rita	-32.116667	-58.15	NA	NA	NA	NA	NA	NA	NA	NA	NA	NA	NA	NA	NA	{"iucnStatus":"least concern"}	https://doi.org/10.5479/si.23317515.134.1
Biodiversidata:UY:Amphibia:896	Leptodactylus latrans (Steffen, 1815)	Steffen, 1815	rana común	Animalia	Chordata	Amphibia	Anura	Leptodactylidae	Leptodactylus	latrans	NA	UY	Colonia	Carmelo	-34	-58.283333	NA	NA	NA	NA	NA	NA	NA	NA	NA	NA	NA	NA	NA	{"iucnStatus":"least concern"}	https://doi.org/10.5479/si.23317515.134.1
Biodiversidata:UY:Amphibia:897	Leptodactylus latrans (Steffen, 1815)	Steffen, 1815	rana común	Animalia	Chordata	Amphibia	Anura	Leptodactylidae	Leptodactylus	latrans	NA	UY	Río Negro	Fray Bentos Frigorífico Anglo Arroyo Laureles	-33.133333	-58.3	NA	NA	NA	NA	NA	NA	NA	NA	NA	NA	NA	NA	NA	{"iucnStatus":"least concern"}	https://doi.org/10.5479/si.23317515.134.1
Biodiversidata:UY:Amphibia:898	Leptodactylus latrans (Steffen, 1815)	Steffen, 1815	rana común	Animalia	Chordata	Amphibia	Anura	Leptodactylidae	Leptodactylus	latrans	NA	UY	Soriano	Rincón de la Higuera Estancia Galarza 2 Km al NW de Villa Soriano	-33.4	-58.316667	NA	NA	NA	NA	NA	NA	NA	NA	NA	NA	NA	NA	NA	{"iucnStatus":"least concern"}	https://doi.org/10.5479/si.23317515.134.1
Biodiversidata:UY:Amphibia:899	Leptodactylus latrans (Steffen, 1815)	Steffen, 1815	rana común	Animalia	Chordata	Amphibia	Anura	Leptodactylidae	Leptodactylus	latrans	NA	UY	Soriano	Costa del Río Negro frente a la Isla del Vizcaíno	-33.392954	-58.358504	NA	NA	NA	NA	NA	NA	NA	NA	NA	NA	NA	NA	NA	{"iucnStatus":"least concern"}	https://doi.org/10.5479/si.23317515.134.1
Biodiversidata:UY:Amphibia:900	Leptodactylus latrans (Steffen, 1815)	Steffen, 1815	rana común	Animalia	Chordata	Amphibia	Anura	Leptodactylidae	Leptodactylus	latrans	NA	UY	Río Negro	Isla Vizcaíno	-33.366667	-58.366667	NA	NA	NA	NA	NA	NA	NA	NA	NA	NA	NA	NA	NA	{"iucnStatus":"least concern"}	https://doi.org/10.5479/si.23317515.134.1
Biodiversidata:UY:Amphibia:901	Leptodactylus latrans (Steffen, 1815)	Steffen, 1815	rana común	Animalia	Chordata	Amphibia	Anura	Leptodactylidae	Leptodactylus	latrans	NA	UY	Soriano	Boca del Río Negro Isla De Lobos	-33.406684	-58.391007	NA	NA	NA	NA	NA	NA	NA	NA	NA	NA	NA	NA	NA	{"iucnStatus":"least concern"}	https://doi.org/10.5479/si.23317515.134.1
Biodiversidata:UY:Amphibia:902	Leptodactylus podicipinus (Cope, 1862)	Cope, 1862	rana de vientre moteado	Animalia	Chordata	Amphibia	Anura	Leptodactylidae	Leptodactylus	podicipinus	NA	UY	Artigas	Arroyo Tigre	-30.583333	-57.833333	NA	NA	NA	NA	NA	NA	NA	NA	NA	NA	NA	NA	NA	{"iucnStatus":"least concern"}	https://doi.org/10.5479/si.23317515.134.1
Biodiversidata:UY:Amphibia:903	Leptodactylus podicipinus (Cope, 1862)	Cope, 1862	rana de vientre moteado	Animalia	Chordata	Amphibia	Anura	Leptodactylidae	Leptodactylus	podicipinus	NA	UY	Salto	El Espinillar	-30.954819	-57.845461	NA	NA	NA	NA	NA	NA	NA	NA	NA	NA	NA	NA	NA	{"iucnStatus":"least concern"}	https://doi.org/10.5479/si.23317515.134.1
Biodiversidata:UY:Amphibia:904	Limnomedusa macroglossa (Duméril and Bibron, 1841)	Duméril and Bibron, 1841	rana de las piedras	Animalia	Chordata	Amphibia	Anura	Cycloramphidae	Limnomedusa	macroglossa	NA	UY	Rocha	Parque Nacional San Miguel	-33.683333	-53.583333	NA	NA	NA	NA	NA	NA	NA	NA	NA	NA	NA	NA	NA	{"iucnStatus":"least concern"}	https://doi.org/10.5479/si.23317515.134.1
Biodiversidata:UY:Amphibia:905	Limnomedusa macroglossa (Duméril and Bibron, 1841)	Duméril and Bibron, 1841	rana de las piedras	Animalia	Chordata	Amphibia	Anura	Cycloramphidae	Limnomedusa	macroglossa	NA	UY	Rocha	Aguas Dulces	-34.275516	-53.779259	NA	NA	NA	NA	NA	NA	NA	NA	NA	NA	NA	NA	NA	{"iucnStatus":"least concern"}	https://doi.org/10.5479/si.23317515.134.1
Biodiversidata:UY:Amphibia:906	Limnomedusa macroglossa (Duméril and Bibron, 1841)	Duméril and Bibron, 1841	rana de las piedras	Animalia	Chordata	Amphibia	Anura	Cycloramphidae	Limnomedusa	macroglossa	NA	UY	Cerro Largo	Posta del Chuy	-32.366667	-54.05	NA	NA	NA	NA	NA	NA	NA	NA	NA	NA	NA	NA	NA	{"iucnStatus":"least concern"}	https://doi.org/10.5479/si.23317515.134.1
Biodiversidata:UY:Amphibia:907	Limnomedusa macroglossa (Duméril and Bibron, 1841)	Duméril and Bibron, 1841	rana de las piedras	Animalia	Chordata	Amphibia	Anura	Cycloramphidae	Limnomedusa	macroglossa	NA	UY	Treinta y Tres	Palo a Pique del Olimar	-33.274147	-54.569617	NA	NA	NA	NA	NA	NA	NA	NA	NA	NA	NA	NA	NA	{"iucnStatus":"least concern"}	https://doi.org/10.5479/si.23317515.134.1
Biodiversidata:UY:Amphibia:908	Limnomedusa macroglossa (Duméril and Bibron, 1841)	Duméril and Bibron, 1841	rana de las piedras	Animalia	Chordata	Amphibia	Anura	Cycloramphidae	Limnomedusa	macroglossa	NA	UY	Cerro Largo	Puntas del Arroyo Quebracho	-32.716667	-54.6	NA	NA	NA	NA	NA	NA	NA	NA	NA	NA	NA	NA	NA	{"iucnStatus":"least concern"}	https://doi.org/10.5479/si.23317515.134.1
Biodiversidata:UY:Amphibia:909	Limnomedusa macroglossa (Duméril and Bibron, 1841)	Duméril and Bibron, 1841	rana de las piedras	Animalia	Chordata	Amphibia	Anura	Cycloramphidae	Limnomedusa	macroglossa	NA	UY	Treinta y Tres	Estancia Doña Alba 16 Km al NW de Isla Patrulla	-32.933333	-54.616667	NA	NA	NA	NA	NA	NA	NA	NA	NA	NA	NA	NA	NA	{"iucnStatus":"least concern"}	https://doi.org/10.5479/si.23317515.134.1
Biodiversidata:UY:Amphibia:910	Limnomedusa macroglossa (Duméril and Bibron, 1841)	Duméril and Bibron, 1841	rana de las piedras	Animalia	Chordata	Amphibia	Anura	Cycloramphidae	Limnomedusa	macroglossa	NA	UY	Treinta y Tres	Arroyo Avestruz	-33.1	-54.7	NA	NA	NA	NA	NA	NA	NA	NA	NA	NA	NA	NA	NA	{"iucnStatus":"least concern"}	https://doi.org/10.5479/si.23317515.134.1
Biodiversidata:UY:Amphibia:911	Limnomedusa macroglossa (Duméril and Bibron, 1841)	Duméril and Bibron, 1841	rana de las piedras	Animalia	Chordata	Amphibia	Anura	Cycloramphidae	Limnomedusa	macroglossa	NA	UY	Lavalleja	Picada de Rodríguez sobre el Río Cebollatí	-33.833333	-54.766667	NA	NA	NA	NA	NA	NA	NA	NA	NA	NA	NA	NA	NA	{"iucnStatus":"least concern"}	https://doi.org/10.5479/si.23317515.134.1
Biodiversidata:UY:Amphibia:912	Limnomedusa macroglossa (Duméril and Bibron, 1841)	Duméril and Bibron, 1841	rana de las piedras	Animalia	Chordata	Amphibia	Anura	Cycloramphidae	Limnomedusa	macroglossa	NA	UY	Lavalleja	Cañada próximo a Mariscala Estación Sosa Díaz	-34.05	-54.783333	NA	NA	NA	NA	NA	NA	NA	NA	NA	NA	NA	NA	NA	{"iucnStatus":"least concern"}	https://doi.org/10.5479/si.23317515.134.1
Biodiversidata:UY:Amphibia:913	Limnomedusa macroglossa (Duméril and Bibron, 1841)	Duméril and Bibron, 1841	rana de las piedras	Animalia	Chordata	Amphibia	Anura	Cycloramphidae	Limnomedusa	macroglossa	NA	UY	Lavalleja	15 Km al SSW de Aiguá	-34.3	-54.866667	NA	NA	NA	NA	NA	NA	NA	NA	NA	NA	NA	NA	NA	{"iucnStatus":"least concern"}	https://doi.org/10.5479/si.23317515.134.1
Biodiversidata:UY:Amphibia:914	Limnomedusa macroglossa (Duméril and Bibron, 1841)	Duméril and Bibron, 1841	rana de las piedras	Animalia	Chordata	Amphibia	Anura	Cycloramphidae	Limnomedusa	macroglossa	NA	UY	Lavalleja	Arroyo Tapes de Godoy Undécima Sección en pajonal	-33.65	-54.9	NA	NA	NA	NA	NA	NA	NA	NA	NA	NA	NA	NA	NA	{"iucnStatus":"least concern"}	https://doi.org/10.5479/si.23317515.134.1
Biodiversidata:UY:Amphibia:915	Limnomedusa macroglossa (Duméril and Bibron, 1841)	Duméril and Bibron, 1841	rana de las piedras	Animalia	Chordata	Amphibia	Anura	Cycloramphidae	Limnomedusa	macroglossa	NA	UY	Maldonado	Zanja de Ios Alemanes próximo a San Carlos	-34.816667	-54.916667	NA	NA	NA	NA	NA	NA	NA	NA	NA	NA	NA	NA	NA	{"iucnStatus":"least concern"}	https://doi.org/10.5479/si.23317515.134.1
Biodiversidata:UY:Amphibia:916	Limnomedusa macroglossa (Duméril and Bibron, 1841)	Duméril and Bibron, 1841	rana de las piedras	Animalia	Chordata	Amphibia	Anura	Cycloramphidae	Limnomedusa	macroglossa	NA	UY	Lavalleja	Cerro Marmaraja	-34.216667	-54.933333	NA	NA	NA	NA	NA	NA	NA	NA	NA	NA	NA	NA	NA	{"iucnStatus":"least concern"}	https://doi.org/10.5479/si.23317515.134.1
Biodiversidata:UY:Amphibia:917	Limnomedusa macroglossa (Duméril and Bibron, 1841)	Duméril and Bibron, 1841	rana de las piedras	Animalia	Chordata	Amphibia	Anura	Cycloramphidae	Limnomedusa	macroglossa	NA	UY	Treinta y Tres	Santa Clara de Olimar	-32.922608	-54.94379	NA	NA	NA	NA	NA	NA	NA	NA	NA	NA	NA	NA	NA	{"iucnStatus":"least concern"}	https://doi.org/10.5479/si.23317515.134.1
Biodiversidata:UY:Amphibia:918	Limnomedusa macroglossa (Duméril and Bibron, 1841)	Duméril and Bibron, 1841	rana de las piedras	Animalia	Chordata	Amphibia	Anura	Cycloramphidae	Limnomedusa	macroglossa	NA	UY	Maldonado	Abra de Perdomo	-34.733333	-54.983333	NA	NA	NA	NA	NA	NA	NA	NA	NA	NA	NA	NA	NA	{"iucnStatus":"least concern"}	https://doi.org/10.5479/si.23317515.134.1
Biodiversidata:UY:Amphibia:919	Limnomedusa macroglossa (Duméril and Bibron, 1841)	Duméril and Bibron, 1841	rana de las piedras	Animalia	Chordata	Amphibia	Anura	Cycloramphidae	Limnomedusa	macroglossa	NA	UY	Lavalleja	Ruta 8 Km 144	-34.316667	-55	NA	NA	NA	NA	NA	NA	NA	NA	NA	NA	NA	NA	NA	{"iucnStatus":"least concern"}	https://doi.org/10.5479/si.23317515.134.1
Biodiversidata:UY:Amphibia:920	Limnomedusa macroglossa (Duméril and Bibron, 1841)	Duméril and Bibron, 1841	rana de las piedras	Animalia	Chordata	Amphibia	Anura	Cycloramphidae	Limnomedusa	macroglossa	NA	UY	Cerro Largo	Estancia La Ternera Santa Clara de Olimar	-32.933333	-55.05	NA	NA	NA	NA	NA	NA	NA	NA	NA	NA	NA	NA	NA	{"iucnStatus":"least concern"}	https://doi.org/10.5479/si.23317515.134.1
Biodiversidata:UY:Amphibia:921	Limnomedusa macroglossa (Duméril and Bibron, 1841)	Duméril and Bibron, 1841	rana de las piedras	Animalia	Chordata	Amphibia	Anura	Cycloramphidae	Limnomedusa	macroglossa	NA	UY	Lavalleja	Río Santa Lucia	-34.2	-55.083333	NA	NA	NA	NA	NA	NA	NA	NA	NA	NA	NA	NA	NA	{"iucnStatus":"least concern"}	https://doi.org/10.5479/si.23317515.134.1
Biodiversidata:UY:Amphibia:922	Limnomedusa macroglossa (Duméril and Bibron, 1841)	Duméril and Bibron, 1841	rana de las piedras	Animalia	Chordata	Amphibia	Anura	Cycloramphidae	Limnomedusa	macroglossa	NA	UY	Lavalleja	Arroyo Penitente	-34.333333	-55.116667	NA	NA	NA	NA	NA	NA	NA	NA	NA	NA	NA	NA	NA	{"iucnStatus":"least concern"}	https://doi.org/10.5479/si.23317515.134.1
Biodiversidata:UY:Amphibia:923	Limnomedusa macroglossa (Duméril and Bibron, 1841)	Duméril and Bibron, 1841	rana de las piedras	Animalia	Chordata	Amphibia	Anura	Cycloramphidae	Limnomedusa	macroglossa	NA	UY	Lavalleja	Parque de Vacaciones de la UTE a 7 Km de Minas	-34.433333	-55.166667	NA	NA	NA	NA	NA	NA	NA	NA	NA	NA	NA	NA	NA	{"iucnStatus":"least concern"}	https://doi.org/10.5479/si.23317515.134.1
Biodiversidata:UY:Amphibia:924	Limnomedusa macroglossa (Duméril and Bibron, 1841)	Duméril and Bibron, 1841	rana de las piedras	Animalia	Chordata	Amphibia	Anura	Cycloramphidae	Limnomedusa	macroglossa	NA	UY	Maldonado	Laguna del Sauce costa Norte	-34.666667	-55.2	NA	NA	NA	NA	NA	NA	NA	NA	NA	NA	NA	NA	NA	{"iucnStatus":"least concern"}	https://doi.org/10.5479/si.23317515.134.1
Biodiversidata:UY:Amphibia:925	Limnomedusa macroglossa (Duméril and Bibron, 1841)	Duméril and Bibron, 1841	rana de las piedras	Animalia	Chordata	Amphibia	Anura	Cycloramphidae	Limnomedusa	macroglossa	NA	UY	Lavalleja	Cerro Perdido	-34.283333	-55.2	NA	NA	NA	NA	NA	NA	NA	NA	NA	NA	NA	NA	NA	{"iucnStatus":"least concern"}	https://doi.org/10.5479/si.23317515.134.1
Biodiversidata:UY:Amphibia:926	Limnomedusa macroglossa (Duméril and Bibron, 1841)	Duméril and Bibron, 1841	rana de las piedras	Animalia	Chordata	Amphibia	Anura	Cycloramphidae	Limnomedusa	macroglossa	NA	UY	Maldonado	Arroyo San Francisco Balneario San Francisco	-34.816667	-55.25	NA	NA	NA	NA	NA	NA	NA	NA	NA	NA	NA	NA	NA	{"iucnStatus":"least concern"}	https://doi.org/10.5479/si.23317515.134.1
Biodiversidata:UY:Amphibia:927	Limnomedusa macroglossa (Duméril and Bibron, 1841)	Duméril and Bibron, 1841	rana de las piedras	Animalia	Chordata	Amphibia	Anura	Cycloramphidae	Limnomedusa	macroglossa	NA	UY	Maldonado	Próximo al Arroyo Pan de Azúcar	-34.65	-55.25	NA	NA	NA	NA	NA	NA	NA	NA	NA	NA	NA	NA	NA	{"iucnStatus":"least concern"}	https://doi.org/10.5479/si.23317515.134.1
Biodiversidata:UY:Amphibia:928	Limnomedusa macroglossa (Duméril and Bibron, 1841)	Duméril and Bibron, 1841	rana de las piedras	Animalia	Chordata	Amphibia	Anura	Cycloramphidae	Limnomedusa	macroglossa	NA	UY	Lavalleja	Cerro Arequita	-34.3	-55.25	NA	NA	NA	NA	NA	NA	NA	NA	NA	NA	NA	NA	NA	{"iucnStatus":"least concern"}	https://doi.org/10.5479/si.23317515.134.1
Biodiversidata:UY:Amphibia:929	Limnomedusa macroglossa (Duméril and Bibron, 1841)	Duméril and Bibron, 1841	rana de las piedras	Animalia	Chordata	Amphibia	Anura	Cycloramphidae	Limnomedusa	macroglossa	NA	UY	Maldonado	Cerro Pan de Azúcar	-34.833333	-55.266667	NA	NA	NA	NA	NA	NA	NA	NA	NA	NA	NA	NA	NA	{"iucnStatus":"least concern"}	https://doi.org/10.5479/si.23317515.134.1
Biodiversidata:UY:Amphibia:930	Limnomedusa macroglossa (Duméril and Bibron, 1841)	Duméril and Bibron, 1841	rana de las piedras	Animalia	Chordata	Amphibia	Anura	Cycloramphidae	Limnomedusa	macroglossa	NA	UY	Lavalleja	Fabrica de Pórtland ANCAP	-34.383333	-55.266667	NA	NA	NA	NA	NA	NA	NA	NA	NA	NA	NA	NA	NA	{"iucnStatus":"least concern"}	https://doi.org/10.5479/si.23317515.134.1
Biodiversidata:UY:Amphibia:931	Limnomedusa macroglossa (Duméril and Bibron, 1841)	Duméril and Bibron, 1841	rana de las piedras	Animalia	Chordata	Amphibia	Anura	Cycloramphidae	Limnomedusa	macroglossa	NA	UY	Maldonado	Piriápolis	-34.816667	-55.283333	NA	NA	NA	NA	NA	NA	NA	NA	NA	NA	NA	NA	NA	{"iucnStatus":"least concern"}	https://doi.org/10.5479/si.23317515.134.1
Biodiversidata:UY:Amphibia:932	Limnomedusa macroglossa (Duméril and Bibron, 1841)	Duméril and Bibron, 1841	rana de las piedras	Animalia	Chordata	Amphibia	Anura	Cycloramphidae	Limnomedusa	macroglossa	NA	UY	Cerro Largo	Arroyo del Cordobés 28 Km al SW del Río Negro	-32.633333	-55.283333	NA	NA	NA	NA	NA	NA	NA	NA	NA	NA	NA	NA	NA	{"iucnStatus":"least concern"}	https://doi.org/10.5479/si.23317515.134.1
Biodiversidata:UY:Amphibia:933	Limnomedusa macroglossa (Duméril and Bibron, 1841)	Duméril and Bibron, 1841	rana de las piedras	Animalia	Chordata	Amphibia	Anura	Cycloramphidae	Limnomedusa	macroglossa	NA	UY	Maldonado	Cerro del Burro	-34.8	-55.3	NA	NA	NA	NA	NA	NA	NA	NA	NA	NA	NA	NA	NA	{"iucnStatus":"least concern"}	https://doi.org/10.5479/si.23317515.134.1
Biodiversidata:UY:Amphibia:934	Limnomedusa macroglossa (Duméril and Bibron, 1841)	Duméril and Bibron, 1841	rana de las piedras	Animalia	Chordata	Amphibia	Anura	Cycloramphidae	Limnomedusa	macroglossa	NA	UY	Durazno	Arroyo del Cordobés Paso de la Cruz	-32.583333	-55.3	NA	NA	NA	NA	NA	NA	NA	NA	NA	NA	NA	NA	NA	{"iucnStatus":"least concern"}	https://doi.org/10.5479/si.23317515.134.1
Biodiversidata:UY:Amphibia:935	Limnomedusa macroglossa (Duméril and Bibron, 1841)	Duméril and Bibron, 1841	rana de las piedras	Animalia	Chordata	Amphibia	Anura	Cycloramphidae	Limnomedusa	macroglossa	NA	UY	Maldonado	Cerro de Animas	-34.7	-55.316667	NA	NA	NA	NA	NA	NA	NA	NA	NA	NA	NA	NA	NA	{"iucnStatus":"least concern"}	https://doi.org/10.5479/si.23317515.134.1
Biodiversidata:UY:Amphibia:936	Limnomedusa macroglossa (Duméril and Bibron, 1841)	Duméril and Bibron, 1841	rana de las piedras	Animalia	Chordata	Amphibia	Anura	Cycloramphidae	Limnomedusa	macroglossa	NA	UY	Maldonado	Pozos Azules Sierra de Animas	-34.7	-55.316667	NA	NA	NA	NA	NA	NA	NA	NA	NA	NA	NA	NA	NA	{"iucnStatus":"least concern"}	https://doi.org/10.5479/si.23317515.134.1
Biodiversidata:UY:Amphibia:937	Limnomedusa macroglossa (Duméril and Bibron, 1841)	Duméril and Bibron, 1841	rana de las piedras	Animalia	Chordata	Amphibia	Anura	Cycloramphidae	Limnomedusa	macroglossa	NA	UY	Durazno	Arroyo del Cordobés	-32.5	-55.316667	NA	NA	NA	NA	NA	NA	NA	NA	NA	NA	NA	NA	NA	{"iucnStatus":"least concern"}	https://doi.org/10.5479/si.23317515.134.1
Biodiversidata:UY:Amphibia:938	Limnomedusa macroglossa (Duméril and Bibron, 1841)	Duméril and Bibron, 1841	rana de las piedras	Animalia	Chordata	Amphibia	Anura	Cycloramphidae	Limnomedusa	macroglossa	NA	UY	Lavalleja	Próximo a Minas ANCAP	-34.416667	-55.333333	NA	NA	NA	NA	NA	NA	NA	NA	NA	NA	NA	NA	NA	{"iucnStatus":"least concern"}	https://doi.org/10.5479/si.23317515.134.1
Biodiversidata:UY:Amphibia:939	Limnomedusa macroglossa (Duméril and Bibron, 1841)	Duméril and Bibron, 1841	rana de las piedras	Animalia	Chordata	Amphibia	Anura	Cycloramphidae	Limnomedusa	macroglossa	NA	UY	Lavalleja	Parque Salus Minas	-34.416667	-55.333333	NA	NA	NA	NA	NA	NA	NA	NA	NA	NA	NA	NA	NA	{"iucnStatus":"least concern"}	https://doi.org/10.5479/si.23317515.134.1
Biodiversidata:UY:Amphibia:940	Limnomedusa macroglossa (Duméril and Bibron, 1841)	Duméril and Bibron, 1841	rana de las piedras	Animalia	Chordata	Amphibia	Anura	Cycloramphidae	Limnomedusa	macroglossa	NA	UY	Maldonado	Afueras de las Flores	-34.75	-55.35	NA	NA	NA	NA	NA	NA	NA	NA	NA	NA	NA	NA	NA	{"iucnStatus":"least concern"}	https://doi.org/10.5479/si.23317515.134.1
Biodiversidata:UY:Amphibia:941	Limnomedusa macroglossa (Duméril and Bibron, 1841)	Duméril and Bibron, 1841	rana de las piedras	Animalia	Chordata	Amphibia	Anura	Cycloramphidae	Limnomedusa	macroglossa	NA	UY	Maldonado	Solís	-34.783333	-55.366667	NA	NA	NA	NA	NA	NA	NA	NA	NA	NA	NA	NA	NA	{"iucnStatus":"least concern"}	https://doi.org/10.5479/si.23317515.134.1
Biodiversidata:UY:Amphibia:942	Limnomedusa macroglossa (Duméril and Bibron, 1841)	Duméril and Bibron, 1841	rana de las piedras	Animalia	Chordata	Amphibia	Anura	Cycloramphidae	Limnomedusa	macroglossa	NA	UY	Lavalleja	Aguas Blancas	-34.533333	-55.4	NA	NA	NA	NA	NA	NA	NA	NA	NA	NA	NA	NA	NA	{"iucnStatus":"least concern"}	https://doi.org/10.5479/si.23317515.134.1
Biodiversidata:UY:Amphibia:943	Limnomedusa macroglossa (Duméril and Bibron, 1841)	Duméril and Bibron, 1841	rana de las piedras	Animalia	Chordata	Amphibia	Anura	Cycloramphidae	Limnomedusa	macroglossa	NA	UY	Lavalleja	Cerros de Caperuza	-34.533333	-55.4	NA	NA	NA	NA	NA	NA	NA	NA	NA	NA	NA	NA	NA	{"iucnStatus":"least concern"}	https://doi.org/10.5479/si.23317515.134.1
Biodiversidata:UY:Amphibia:944	Limnomedusa macroglossa (Duméril and Bibron, 1841)	Duméril and Bibron, 1841	rana de las piedras	Animalia	Chordata	Amphibia	Anura	Cycloramphidae	Limnomedusa	macroglossa	NA	UY	Tacuarembó	Río Negro a 7 Km de la desembocadura del Río Tacuarembó	-32.427331	-55.428792	NA	NA	NA	NA	NA	NA	NA	NA	NA	NA	NA	NA	NA	{"iucnStatus":"least concern"}	https://doi.org/10.5479/si.23317515.134.1
Biodiversidata:UY:Amphibia:945	Limnomedusa macroglossa (Duméril and Bibron, 1841)	Duméril and Bibron, 1841	rana de las piedras	Animalia	Chordata	Amphibia	Anura	Cycloramphidae	Limnomedusa	macroglossa	NA	UY	Durazno	Rincón de las Piedras 3 Km al NW de Estación Km 329 Ruta a Blanquillos	-32.45	-55.433333	NA	NA	NA	NA	NA	NA	NA	NA	NA	NA	NA	NA	NA	{"iucnStatus":"least concern"}	https://doi.org/10.5479/si.23317515.134.1
Biodiversidata:UY:Amphibia:946	Leptodactylus mystacinus (Burmeister, 1861)	Burmeister, 1861	rana de bigotes	Animalia	Chordata	Amphibia	Anura	Leptodactylidae	Leptodactylus	mystacinus	NA	UY	Rivera	Establecimiento Trinidad	-31.033333	-55.55	NA	NA	NA	NA	NA	NA	NA	NA	NA	NA	NA	NA	NA	{"iucnStatus":"least concern"}	https://doi.org/10.5479/si.23317515.134.1
Biodiversidata:UY:Amphibia:947	Limnomedusa macroglossa (Duméril and Bibron, 1841)	Duméril and Bibron, 1841	rana de las piedras	Animalia	Chordata	Amphibia	Anura	Cycloramphidae	Limnomedusa	macroglossa	NA	UY	Río Negro	Picada de las Piedras	-32.450597	-55.450749	NA	NA	NA	NA	NA	NA	NA	NA	NA	NA	NA	NA	NA	{"iucnStatus":"least concern"}	https://doi.org/10.5479/si.23317515.134.1
Biodiversidata:UY:Amphibia:948	Leptodactylus latrans (Steffen, 1815)	Steffen, 1815	rana común	Animalia	Chordata	Amphibia	Anura	Leptodactylidae	Leptodactylus	latrans	NA	UY	Rivera	Establecimiento Trinidad	-31.033333	-55.55	NA	NA	NA	NA	NA	NA	NA	NA	NA	NA	NA	NA	NA	{"iucnStatus":"least concern"}	https://doi.org/10.5479/si.23317515.134.1
Biodiversidata:UY:Amphibia:949	Limnomedusa macroglossa (Duméril and Bibron, 1841)	Duméril and Bibron, 1841	rana de las piedras	Animalia	Chordata	Amphibia	Anura	Cycloramphidae	Limnomedusa	macroglossa	NA	UY	Florida	Proximidades del Arroyo Milano	-34.045839	-55.518619	NA	NA	NA	NA	NA	NA	NA	NA	NA	NA	NA	NA	NA	{"iucnStatus":"least concern"}	https://doi.org/10.5479/si.23317515.134.1
Biodiversidata:UY:Amphibia:950	Limnomedusa macroglossa (Duméril and Bibron, 1841)	Duméril and Bibron, 1841	rana de las piedras	Animalia	Chordata	Amphibia	Anura	Cycloramphidae	Limnomedusa	macroglossa	NA	UY	Canelones	Arroyo La Tuna	-34.783539	-55.560672	NA	NA	NA	NA	NA	NA	NA	NA	NA	NA	NA	NA	NA	{"iucnStatus":"least concern"}	https://doi.org/10.5479/si.23317515.134.1
Biodiversidata:UY:Amphibia:951	Limnomedusa macroglossa (Duméril and Bibron, 1841)	Duméril and Bibron, 1841	rana de las piedras	Animalia	Chordata	Amphibia	Anura	Cycloramphidae	Limnomedusa	macroglossa	NA	UY	Canelones	Arroyo La Coronilla sobre Ruta lnterbalnearia Km 68.5	-34.783333	-55.566667	NA	NA	NA	NA	NA	NA	NA	NA	NA	NA	NA	NA	NA	{"iucnStatus":"least concern"}	https://doi.org/10.5479/si.23317515.134.1
Biodiversidata:UY:Amphibia:952	Limnomedusa macroglossa (Duméril and Bibron, 1841)	Duméril and Bibron, 1841	rana de las piedras	Animalia	Chordata	Amphibia	Anura	Cycloramphidae	Limnomedusa	macroglossa	NA	UY	Durazno	Arroyo Las Canas 8 Km al NE de Blanquillos	-32.833333	-55.6	NA	NA	NA	NA	NA	NA	NA	NA	NA	NA	NA	NA	NA	{"iucnStatus":"least concern"}	https://doi.org/10.5479/si.23317515.134.1
Biodiversidata:UY:Amphibia:953	Odontophrynus americanus (Duméril and Bibron, 1841)	Duméril and Bibron, 1841	escuerzo chico	Animalia	Chordata	Amphibia	Anura	Cycloramphidae	Odontophrynus	americanus	NA	UY	Rivera	Establecimiento Trinidad	-31.033333	-55.55	NA	NA	NA	NA	NA	NA	NA	NA	NA	NA	NA	NA	NA	{"iucnStatus":"least concern"}	https://doi.org/10.5479/si.23317515.134.1
Biodiversidata:UY:Amphibia:954	Phyllomedusa iheringii (Boulenger, 1885)	Boulenger, 1885	rana monito	Animalia	Chordata	Amphibia	Anura	Hylidae	Phyllomedusa	iheringii	NA	UY	Rivera	Establecimiento Trinidad	-31.033333	-55.55	NA	NA	NA	NA	NA	NA	NA	NA	NA	NA	NA	NA	NA	{"iucnStatus":"least concern"}	https://doi.org/10.5479/si.23317515.134.1
Biodiversidata:UY:Amphibia:955	Physalaemus biligonigerus (Cope, 1861)	Cope, 1861	ranita de cuatro ojos	Animalia	Chordata	Amphibia	Anura	Leiuperidae	Physalaemus	biligonigerus	NA	UY	Rivera	Establecimiento Trinidad	-31.033333	-55.55	NA	NA	NA	NA	NA	NA	NA	NA	NA	NA	NA	NA	NA	{"iucnStatus":"least concern"}	https://doi.org/10.5479/si.23317515.134.1
Biodiversidata:UY:Amphibia:956	Limnomedusa macroglossa (Duméril and Bibron, 1841)	Duméril and Bibron, 1841	rana de las piedras	Animalia	Chordata	Amphibia	Anura	Cycloramphidae	Limnomedusa	macroglossa	NA	UY	Durazno	Arroyo del Estado	-32.533333	-56.033333	NA	NA	NA	NA	NA	NA	NA	NA	NA	NA	NA	NA	NA	{"iucnStatus":"least concern"}	https://doi.org/10.5479/si.23317515.134.1
Biodiversidata:UY:Amphibia:957	Limnomedusa macroglossa (Duméril and Bibron, 1841)	Duméril and Bibron, 1841	rana de las piedras	Animalia	Chordata	Amphibia	Anura	Cycloramphidae	Limnomedusa	macroglossa	NA	UY	Durazno	Ruta 14	-33.333333	-56.15	NA	NA	NA	NA	NA	NA	NA	NA	NA	NA	NA	NA	NA	{"iucnStatus":"least concern"}	https://doi.org/10.5479/si.23317515.134.1
Biodiversidata:UY:Amphibia:958	Limnomedusa macroglossa (Duméril and Bibron, 1841)	Duméril and Bibron, 1841	rana de las piedras	Animalia	Chordata	Amphibia	Anura	Cycloramphidae	Limnomedusa	macroglossa	NA	UY	Tacuarembó	Rincón de la Basura Arroyo Laureles	-31.266667	-56.15	NA	NA	NA	NA	NA	NA	NA	NA	NA	NA	NA	NA	NA	{"iucnStatus":"least concern"}	https://doi.org/10.5479/si.23317515.134.1
Biodiversidata:UY:Amphibia:959	Limnomedusa macroglossa (Duméril and Bibron, 1841)	Duméril and Bibron, 1841	rana de las piedras	Animalia	Chordata	Amphibia	Anura	Cycloramphidae	Limnomedusa	macroglossa	NA	UY	Tacuarembó	Valle Edén	-31.816667	-56.166667	NA	NA	NA	NA	NA	NA	NA	NA	NA	NA	NA	NA	NA	{"iucnStatus":"least concern"}	https://doi.org/10.5479/si.23317515.134.1
Biodiversidata:UY:Amphibia:960	Limnomedusa macroglossa (Duméril and Bibron, 1841)	Duméril and Bibron, 1841	rana de las piedras	Animalia	Chordata	Amphibia	Anura	Cycloramphidae	Limnomedusa	macroglossa	NA	UY	Tacuarembó	Puntas del Gajo Medio del Arroyo Tres Cruces lnfiernillo	-31.383333	-56.166667	NA	NA	NA	NA	NA	NA	NA	NA	NA	NA	NA	NA	NA	{"iucnStatus":"least concern"}	https://doi.org/10.5479/si.23317515.134.1
Biodiversidata:UY:Amphibia:961	Limnomedusa macroglossa (Duméril and Bibron, 1841)	Duméril and Bibron, 1841	rana de las piedras	Animalia	Chordata	Amphibia	Anura	Cycloramphidae	Limnomedusa	macroglossa	NA	UY	Tacuarembó	Arroyo Jabonería Valle Eden	-31.83281	-56.195886	NA	NA	NA	NA	NA	NA	NA	NA	NA	NA	NA	NA	NA	{"iucnStatus":"least concern"}	https://doi.org/10.5479/si.23317515.134.1
Biodiversidata:UY:Amphibia:962	Limnomedusa macroglossa (Duméril and Bibron, 1841)	Duméril and Bibron, 1841	rana de las piedras	Animalia	Chordata	Amphibia	Anura	Cycloramphidae	Limnomedusa	macroglossa	NA	UY	Montevideo	Costas del Arroyo Miguelete Prado	-34.816667	-56.2	NA	NA	NA	NA	NA	NA	NA	NA	NA	NA	NA	NA	NA	{"iucnStatus":"least concern"}	https://doi.org/10.5479/si.23317515.134.1
Biodiversidata:UY:Amphibia:963	Limnomedusa macroglossa (Duméril and Bibron, 1841)	Duméril and Bibron, 1841	rana de las piedras	Animalia	Chordata	Amphibia	Anura	Cycloramphidae	Limnomedusa	macroglossa	NA	UY	Tacuarembó	A 100 metros de Pozo Hondo al NE de la quebrada 2 Km por Ruta 26 antes de Tambores a la lzquierda hacia Valle Eden	-31.833333	-56.216667	NA	NA	NA	NA	NA	NA	NA	NA	NA	NA	NA	NA	NA	{"iucnStatus":"least concern"}	https://doi.org/10.5479/si.23317515.134.1
Biodiversidata:UY:Amphibia:964	Limnomedusa macroglossa (Duméril and Bibron, 1841)	Duméril and Bibron, 1841	rana de las piedras	Animalia	Chordata	Amphibia	Anura	Cycloramphidae	Limnomedusa	macroglossa	NA	UY	Tacuarembó	Los Galpones Pozo Hondo Tambores	-31.833333	-56.216667	NA	NA	NA	NA	NA	NA	NA	NA	NA	NA	NA	NA	NA	{"iucnStatus":"least concern"}	https://doi.org/10.5479/si.23317515.134.1
Biodiversidata:UY:Amphibia:965	Limnomedusa macroglossa (Duméril and Bibron, 1841)	Duméril and Bibron, 1841	rana de las piedras	Animalia	Chordata	Amphibia	Anura	Cycloramphidae	Limnomedusa	macroglossa	NA	UY	Tacuarembó	Pozo Hondo Tambores	-31.866667	-56.233333	NA	NA	NA	NA	NA	NA	NA	NA	NA	NA	NA	NA	NA	{"iucnStatus":"least concern"}	https://doi.org/10.5479/si.23317515.134.1
Biodiversidata:UY:Amphibia:966	Limnomedusa macroglossa (Duméril and Bibron, 1841)	Duméril and Bibron, 1841	rana de las piedras	Animalia	Chordata	Amphibia	Anura	Cycloramphidae	Limnomedusa	macroglossa	NA	UY	Tacuarembó	Tambores	-31.85	-56.25	NA	NA	NA	NA	NA	NA	NA	NA	NA	NA	NA	NA	NA	{"iucnStatus":"least concern"}	https://doi.org/10.5479/si.23317515.134.1
Biodiversidata:UY:Amphibia:967	Limnomedusa macroglossa (Duméril and Bibron, 1841)	Duméril and Bibron, 1841	rana de las piedras	Animalia	Chordata	Amphibia	Anura	Cycloramphidae	Limnomedusa	macroglossa	NA	UY	Tacuarembó	40 Km al NW de Tacuarembó Estancia El Infiernillo	-31.466667	-56.25	NA	NA	NA	NA	NA	NA	NA	NA	NA	NA	NA	NA	NA	{"iucnStatus":"least concern"}	https://doi.org/10.5479/si.23317515.134.1
Biodiversidata:UY:Amphibia:968	Limnomedusa macroglossa (Duméril and Bibron, 1841)	Duméril and Bibron, 1841	rana de las piedras	Animalia	Chordata	Amphibia	Anura	Cycloramphidae	Limnomedusa	macroglossa	NA	UY	Artigas	Los Catalanes Estación de Becker	-30.75	-56.333333	NA	NA	NA	NA	NA	NA	NA	NA	NA	NA	NA	NA	NA	{"iucnStatus":"least concern"}	https://doi.org/10.5479/si.23317515.134.1
Biodiversidata:UY:Amphibia:969	Limnomedusa macroglossa (Duméril and Bibron, 1841)	Duméril and Bibron, 1841	rana de las piedras	Animalia	Chordata	Amphibia	Anura	Cycloramphidae	Limnomedusa	macroglossa	NA	UY	Canelones	Arroyo de la Lista	-34.583333	-56.483333	NA	NA	NA	NA	NA	NA	NA	NA	NA	NA	NA	NA	NA	{"iucnStatus":"least concern"}	https://doi.org/10.5479/si.23317515.134.1
Biodiversidata:UY:Amphibia:970	Limnomedusa macroglossa (Duméril and Bibron, 1841)	Duméril and Bibron, 1841	rana de las piedras	Animalia	Chordata	Amphibia	Anura	Cycloramphidae	Limnomedusa	macroglossa	NA	UY	Tacuarembó	Río Negro	-32.8	-56.516667	NA	NA	NA	NA	NA	NA	NA	NA	NA	NA	NA	NA	NA	{"iucnStatus":"least concern"}	https://doi.org/10.5479/si.23317515.134.1
Biodiversidata:UY:Amphibia:971	Limnomedusa macroglossa (Duméril and Bibron, 1841)	Duméril and Bibron, 1841	rana de las piedras	Animalia	Chordata	Amphibia	Anura	Cycloramphidae	Limnomedusa	macroglossa	NA	UY	Río Negro	Arroyo Salsipuedes	-32.566667	-56.583333	NA	NA	NA	NA	NA	NA	NA	NA	NA	NA	NA	NA	NA	{"iucnStatus":"least concern"}	https://doi.org/10.5479/si.23317515.134.1
Biodiversidata:UY:Amphibia:972	Limnomedusa macroglossa (Duméril and Bibron, 1841)	Duméril and Bibron, 1841	rana de las piedras	Animalia	Chordata	Amphibia	Anura	Cycloramphidae	Limnomedusa	macroglossa	NA	UY	San José	Ciudad de San José	-34.333333	-56.7	NA	NA	NA	NA	NA	NA	NA	NA	NA	NA	NA	NA	NA	{"iucnStatus":"least concern"}	https://doi.org/10.5479/si.23317515.134.1
Biodiversidata:UY:Amphibia:973	Limnomedusa macroglossa (Duméril and Bibron, 1841)	Duméril and Bibron, 1841	rana de las piedras	Animalia	Chordata	Amphibia	Anura	Cycloramphidae	Limnomedusa	macroglossa	NA	UY	San José	Estancia Santa Adela Arroyo Chamizo	-34.25	-56.733333	NA	NA	NA	NA	NA	NA	NA	NA	NA	NA	NA	NA	NA	{"iucnStatus":"least concern"}	https://doi.org/10.5479/si.23317515.134.1
Biodiversidata:UY:Amphibia:974	Limnomedusa macroglossa (Duméril and Bibron, 1841)	Duméril and Bibron, 1841	rana de las piedras	Animalia	Chordata	Amphibia	Anura	Cycloramphidae	Limnomedusa	macroglossa	NA	UY	Artigas	Arroyo Tres Cruces Potrero Sucio	-30.45	-56.8	NA	NA	NA	NA	NA	NA	NA	NA	NA	NA	NA	NA	NA	{"iucnStatus":"least concern"}	https://doi.org/10.5479/si.23317515.134.1
Biodiversidata:UY:Amphibia:975	Limnomedusa macroglossa (Duméril and Bibron, 1841)	Duméril and Bibron, 1841	rana de las piedras	Animalia	Chordata	Amphibia	Anura	Cycloramphidae	Limnomedusa	macroglossa	NA	UY	Paysandú	Ruta 26 Km 147 entre Laureles y Arroyo Perdido	-31.862431	-56.801592	NA	NA	NA	NA	NA	NA	NA	NA	NA	NA	NA	NA	NA	{"iucnStatus":"least concern"}	https://doi.org/10.5479/si.23317515.134.1
Biodiversidata:UY:Amphibia:976	Limnomedusa macroglossa (Duméril and Bibron, 1841)	Duméril and Bibron, 1841	rana de las piedras	Animalia	Chordata	Amphibia	Anura	Cycloramphidae	Limnomedusa	macroglossa	NA	UY	Durazno	Estancia La Loma sobre costa del Río Negro junto al Palmar de Porrua	-32.9	-56.866667	NA	NA	NA	NA	NA	NA	NA	NA	NA	NA	NA	NA	NA	{"iucnStatus":"least concern"}	https://doi.org/10.5479/si.23317515.134.1
Biodiversidata:UY:Amphibia:977	Limnomedusa macroglossa (Duméril and Bibron, 1841)	Duméril and Bibron, 1841	rana de las piedras	Animalia	Chordata	Amphibia	Anura	Cycloramphidae	Limnomedusa	macroglossa	NA	UY	Río Negro	Palmares de Porrua Margen Izquierdo del Río en un cañadón de fondo pedregoso	-32.9	-56.866667	NA	NA	NA	NA	NA	NA	NA	NA	NA	NA	NA	NA	NA	{"iucnStatus":"least concern"}	https://doi.org/10.5479/si.23317515.134.1
Biodiversidata:UY:Amphibia:978	Limnomedusa macroglossa (Duméril and Bibron, 1841)	Duméril and Bibron, 1841	rana de las piedras	Animalia	Chordata	Amphibia	Anura	Cycloramphidae	Limnomedusa	macroglossa	NA	UY	San José	Sierra de Mahoma	-34.066667	-56.883333	NA	NA	NA	NA	NA	NA	NA	NA	NA	NA	NA	NA	NA	{"iucnStatus":"least concern"}	https://doi.org/10.5479/si.23317515.134.1
Biodiversidata:UY:Amphibia:979	Limnomedusa macroglossa (Duméril and Bibron, 1841)	Duméril and Bibron, 1841	rana de las piedras	Animalia	Chordata	Amphibia	Anura	Cycloramphidae	Limnomedusa	macroglossa	NA	UY	Artigas	Colonia Artigas	-30.583333	-56.9	NA	NA	NA	NA	NA	NA	NA	NA	NA	NA	NA	NA	NA	{"iucnStatus":"least concern"}	https://doi.org/10.5479/si.23317515.134.1
Biodiversidata:UY:Amphibia:980	Limnomedusa macroglossa (Duméril and Bibron, 1841)	Duméril and Bibron, 1841	rana de las piedras	Animalia	Chordata	Amphibia	Anura	Cycloramphidae	Limnomedusa	macroglossa	NA	UY	San José	Establecimiento El Relincho 5 Km al NE de Ecilda Paullier Puntas del Arroyo La Boyada	-34.333333	-57	NA	NA	NA	NA	NA	NA	NA	NA	NA	NA	NA	NA	NA	{"iucnStatus":"least concern"}	https://doi.org/10.5479/si.23317515.134.1
Biodiversidata:UY:Amphibia:981	Limnomedusa macroglossa (Duméril and Bibron, 1841)	Duméril and Bibron, 1841	rana de las piedras	Animalia	Chordata	Amphibia	Anura	Cycloramphidae	Limnomedusa	macroglossa	NA	UY	Artigas	Barra del Yacaré	-30.116667	-57.05	NA	NA	NA	NA	NA	NA	NA	NA	NA	NA	NA	NA	NA	{"iucnStatus":"least concern"}	https://doi.org/10.5479/si.23317515.134.1
Biodiversidata:UY:Amphibia:982	Limnomedusa macroglossa (Duméril and Bibron, 1841)	Duméril and Bibron, 1841	rana de las piedras	Animalia	Chordata	Amphibia	Anura	Cycloramphidae	Limnomedusa	macroglossa	NA	UY	Salto	Río Dayman Paso del Parque	-31.783449	-57.10118	NA	NA	NA	NA	NA	NA	NA	NA	NA	NA	NA	NA	NA	{"iucnStatus":"least concern"}	https://doi.org/10.5479/si.23317515.134.1
Biodiversidata:UY:Amphibia:983	Limnomedusa macroglossa (Duméril and Bibron, 1841)	Duméril and Bibron, 1841	rana de las piedras	Animalia	Chordata	Amphibia	Anura	Cycloramphidae	Limnomedusa	macroglossa	NA	UY	Artigas	Arroyo Tres Cruces Chico	-30.283333	-57.183333	NA	NA	NA	NA	NA	NA	NA	NA	NA	NA	NA	NA	NA	{"iucnStatus":"least concern"}	https://doi.org/10.5479/si.23317515.134.1
Biodiversidata:UY:Amphibia:984	Limnomedusa macroglossa (Duméril and Bibron, 1841)	Duméril and Bibron, 1841	rana de las piedras	Animalia	Chordata	Amphibia	Anura	Cycloramphidae	Limnomedusa	macroglossa	NA	UY	Río Negro	Rincón de Navarro	-33.133333	-57.216667	NA	NA	NA	NA	NA	NA	NA	NA	NA	NA	NA	NA	NA	{"iucnStatus":"least concern"}	https://doi.org/10.5479/si.23317515.134.1
Biodiversidata:UY:Amphibia:985	Limnomedusa macroglossa (Duméril and Bibron, 1841)	Duméril and Bibron, 1841	rana de las piedras	Animalia	Chordata	Amphibia	Anura	Cycloramphidae	Limnomedusa	macroglossa	NA	UY	Soriano	Arroyo del Perdido a 10 Km del Arroyo Grande	-33.766667	-57.383333	NA	NA	NA	NA	NA	NA	NA	NA	NA	NA	NA	NA	NA	{"iucnStatus":"least concern"}	https://doi.org/10.5479/si.23317515.134.1
Biodiversidata:UY:Amphibia:986	Limnomedusa macroglossa (Duméril and Bibron, 1841)	Duméril and Bibron, 1841	rana de las piedras	Animalia	Chordata	Amphibia	Anura	Cycloramphidae	Limnomedusa	macroglossa	NA	UY	Artigas	Barra del Yucutuja	-30.3	-57.383333	NA	NA	NA	NA	NA	NA	NA	NA	NA	NA	NA	NA	NA	{"iucnStatus":"least concern"}	https://doi.org/10.5479/si.23317515.134.1
Biodiversidata:UY:Amphibia:987	Limnomedusa macroglossa (Duméril and Bibron, 1841)	Duméril and Bibron, 1841	rana de las piedras	Animalia	Chordata	Amphibia	Anura	Cycloramphidae	Limnomedusa	macroglossa	NA	UY	Salto	Temas del Arapey	-30.933333	-57.5	NA	NA	NA	NA	NA	NA	NA	NA	NA	NA	NA	NA	NA	{"iucnStatus":"least concern"}	https://doi.org/10.5479/si.23317515.134.1
Biodiversidata:UY:Amphibia:988	Limnomedusa macroglossa (Duméril and Bibron, 1841)	Duméril and Bibron, 1841	rana de las piedras	Animalia	Chordata	Amphibia	Anura	Cycloramphidae	Limnomedusa	macroglossa	NA	UY	Río Negro	Zanjón del Arroyo Grande Colonia Cesar M Gutiérrez 30 Km al SE de Young	-32.85	-57.516667	NA	NA	NA	NA	NA	NA	NA	NA	NA	NA	NA	NA	NA	{"iucnStatus":"least concern"}	https://doi.org/10.5479/si.23317515.134.1
Biodiversidata:UY:Amphibia:989	Limnomedusa macroglossa (Duméril and Bibron, 1841)	Duméril and Bibron, 1841	rana de las piedras	Animalia	Chordata	Amphibia	Anura	Cycloramphidae	Limnomedusa	macroglossa	NA	UY	Salto	Río Arapey a 4 Km de las Temnas	-30.95	-57.533333	NA	NA	NA	NA	NA	NA	NA	NA	NA	NA	NA	NA	NA	{"iucnStatus":"least concern"}	https://doi.org/10.5479/si.23317515.134.1
Biodiversidata:UY:Amphibia:990	Limnomedusa macroglossa (Duméril and Bibron, 1841)	Duméril and Bibron, 1841	rana de las piedras	Animalia	Chordata	Amphibia	Anura	Cycloramphidae	Limnomedusa	macroglossa	NA	UY	Soriano	Estancia La Querencia	-33.683333	-57.55	NA	NA	NA	NA	NA	NA	NA	NA	NA	NA	NA	NA	NA	{"iucnStatus":"least concern"}	https://doi.org/10.5479/si.23317515.134.1
Biodiversidata:UY:Amphibia:991	Limnomedusa macroglossa (Duméril and Bibron, 1841)	Duméril and Bibron, 1841	rana de las piedras	Animalia	Chordata	Amphibia	Anura	Cycloramphidae	Limnomedusa	macroglossa	NA	UY	Artigas	Junto al Río Cuareim	-30.2	-57.6	NA	NA	NA	NA	NA	NA	NA	NA	NA	NA	NA	NA	NA	{"iucnStatus":"least concern"}	https://doi.org/10.5479/si.23317515.134.1
Biodiversidata:UY:Amphibia:992	Limnomedusa macroglossa (Duméril and Bibron, 1841)	Duméril and Bibron, 1841	rana de las piedras	Animalia	Chordata	Amphibia	Anura	Cycloramphidae	Limnomedusa	macroglossa	NA	UY	Artigas	Arroyo Itacumbú 1.7 km al SE de su boca	-30.374292	-57.672852	NA	NA	NA	NA	NA	NA	NA	NA	NA	NA	NA	NA	NA	{"iucnStatus":"least concern"}	https://doi.org/10.5479/si.23317515.134.1
Biodiversidata:UY:Amphibia:993	Limnomedusa macroglossa (Duméril and Bibron, 1841)	Duméril and Bibron, 1841	rana de las piedras	Animalia	Chordata	Amphibia	Anura	Cycloramphidae	Limnomedusa	macroglossa	NA	UY	Soriano	Estancia Santa Rita cañada próxima al arroyo San Salvador cerca del pueblo San Martin	-33.85	-57.733333	NA	NA	NA	NA	NA	NA	NA	NA	NA	NA	NA	NA	NA	{"iucnStatus":"least concern"}	https://doi.org/10.5479/si.23317515.134.1
Biodiversidata:UY:Amphibia:994	Limnomedusa macroglossa (Duméril and Bibron, 1841)	Duméril and Bibron, 1841	rana de las piedras	Animalia	Chordata	Amphibia	Anura	Cycloramphidae	Limnomedusa	macroglossa	NA	UY	Río Negro	Tres Bocas Ruta 24 Km 54	-32.8	-57.966667	NA	NA	NA	NA	NA	NA	NA	NA	NA	NA	NA	NA	NA	{"iucnStatus":"least concern"}	https://doi.org/10.5479/si.23317515.134.1
Biodiversidata:UY:Amphibia:995	Lysapsus limellum (Cope, 1862)	Cope, 1862	rana boyadora chica	Animalia	Chordata	Amphibia	Anura	Hylidae	Lysapsus	limellum	NA	UY	Salto	El Espinillar	-30.954819	-57.845461	NA	NA	NA	NA	NA	NA	NA	NA	NA	NA	NA	NA	NA	{"iucnStatus":"least concern"}	https://doi.org/10.5479/si.23317515.134.1
Biodiversidata:UY:Amphibia:996	Melanophryniscus atroluteus (Miranda-Ribeiro, 1920)	Miranda-Ribeiro, 1920	sapito banderita española	Animalia	Chordata	Amphibia	Anura	Bufonidae	Melanophryniscus	atroluteus	NA	UY	Rocha	Ruta 14 Km 463	-33.9	-53.583333	NA	NA	NA	NA	NA	NA	NA	NA	NA	NA	NA	NA	NA	{"iucnStatus":"least concern"}	https://doi.org/10.5479/si.23317515.134.1
Biodiversidata:UY:Amphibia:997	Melanophryniscus atroluteus (Miranda-Ribeiro, 1920)	Miranda-Ribeiro, 1920	sapito banderita española	Animalia	Chordata	Amphibia	Anura	Bufonidae	Melanophryniscus	atroluteus	NA	UY	Cerro Largo	6 Km al SE de Melo	-32.383333	-54.183333	NA	NA	NA	NA	NA	NA	NA	NA	NA	NA	NA	NA	NA	{"iucnStatus":"least concern"}	https://doi.org/10.5479/si.23317515.134.1
Biodiversidata:UY:Amphibia:998	Melanophryniscus atroluteus (Miranda-Ribeiro, 1920)	Miranda-Ribeiro, 1920	sapito banderita española	Animalia	Chordata	Amphibia	Anura	Bufonidae	Melanophryniscus	atroluteus	NA	UY	Lavalleja	Estancia Mautone 8 Km al NW de Averias Ruta 14	-33.566667	-54.316667	NA	NA	NA	NA	NA	NA	NA	NA	NA	NA	NA	NA	NA	{"iucnStatus":"least concern"}	https://doi.org/10.5479/si.23317515.134.1
Biodiversidata:UY:Amphibia:999	Melanophryniscus atroluteus (Miranda-Ribeiro, 1920)	Miranda-Ribeiro, 1920	sapito banderita española	Animalia	Chordata	Amphibia	Anura	Bufonidae	Melanophryniscus	atroluteus	NA	UY	Treinta y Tres	Palo a Pique del Olimar	-33.274147	-54.569617	NA	NA	NA	NA	NA	NA	NA	NA	NA	NA	NA	NA	NA	{"iucnStatus":"least concern"}	https://doi.org/10.5479/si.23317515.134.1
Biodiversidata:UY:Amphibia:1000	Melanophryniscus atroluteus (Miranda-Ribeiro, 1920)	Miranda-Ribeiro, 1920	sapito banderita española	Animalia	Chordata	Amphibia	Anura	Bufonidae	Melanophryniscus	atroluteus	NA	UY	Tacuarembó	Puntas del Arroyo Cuaró	-31.883333	-55.616667	NA	NA	NA	NA	NA	NA	NA	NA	NA	NA	NA	NA	NA	{"iucnStatus":"least concern"}	https://doi.org/10.5479/si.23317515.134.1
Biodiversidata:UY:Amphibia:1001	Melanophryniscus atroluteus (Miranda-Ribeiro, 1920)	Miranda-Ribeiro, 1920	sapito banderita española	Animalia	Chordata	Amphibia	Anura	Bufonidae	Melanophryniscus	atroluteus	NA	UY	Artigas	Yuquery orilla proxima al Arroyo Molles	-30.216667	-56.7	NA	NA	NA	NA	NA	NA	NA	NA	NA	NA	NA	NA	NA	{"iucnStatus":"least concern"}	https://doi.org/10.5479/si.23317515.134.1
Biodiversidata:UY:Amphibia:1002	Melanophryniscus atroluteus (Miranda-Ribeiro, 1920)	Miranda-Ribeiro, 1920	sapito banderita española	Animalia	Chordata	Amphibia	Anura	Bufonidae	Melanophryniscus	atroluteus	NA	UY	Artigas	Arroyo Tres Cruces	-30.45	-56.8	NA	NA	NA	NA	NA	NA	NA	NA	NA	NA	NA	NA	NA	{"iucnStatus":"least concern"}	https://doi.org/10.5479/si.23317515.134.1
Biodiversidata:UY:Amphibia:1003	Melanophryniscus atroluteus (Miranda-Ribeiro, 1920)	Miranda-Ribeiro, 1920	sapito banderita española	Animalia	Chordata	Amphibia	Anura	Bufonidae	Melanophryniscus	atroluteus	NA	UY	Artigas	Region del Yacare	-30.283333	-57.183333	NA	NA	NA	NA	NA	NA	NA	NA	NA	NA	NA	NA	NA	{"iucnStatus":"least concern"}	https://doi.org/10.5479/si.23317515.134.1
Biodiversidata:UY:Amphibia:1004	Melanophryniscus atroluteus (Miranda-Ribeiro, 1920)	Miranda-Ribeiro, 1920	sapito banderita española	Animalia	Chordata	Amphibia	Anura	Bufonidae	Melanophryniscus	atroluteus	NA	UY	Artigas	Estancia El Ombu Río Cuareirn	-30.3	-57.383333	NA	NA	NA	NA	NA	NA	NA	NA	NA	NA	NA	NA	NA	{"iucnStatus":"least concern"}	https://doi.org/10.5479/si.23317515.134.1
Biodiversidata:UY:Amphibia:1005	Melanophryniscus atroluteus (Miranda-Ribeiro, 1920)	Miranda-Ribeiro, 1920	sapito banderita española	Animalia	Chordata	Amphibia	Anura	Bufonidae	Melanophryniscus	atroluteus	NA	UY	Salto	Termas del Arapey	-30.933333	-57.5	NA	NA	NA	NA	NA	NA	NA	NA	NA	NA	NA	NA	NA	{"iucnStatus":"least concern"}	https://doi.org/10.5479/si.23317515.134.1
Biodiversidata:UY:Amphibia:1006	Melanophryniscus atroluteus (Miranda-Ribeiro, 1920)	Miranda-Ribeiro, 1920	sapito banderita española	Animalia	Chordata	Amphibia	Anura	Bufonidae	Melanophryniscus	atroluteus	NA	UY	Artigas	Arroyo ltacumbu próximo a Tomas Gomensoro	-30.416667	-57.5	NA	NA	NA	NA	NA	NA	NA	NA	NA	NA	NA	NA	NA	{"iucnStatus":"least concern"}	https://doi.org/10.5479/si.23317515.134.1
Biodiversidata:UY:Amphibia:1007	Melanophryniscus atroluteus (Miranda-Ribeiro, 1920)	Miranda-Ribeiro, 1920	sapito banderita española	Animalia	Chordata	Amphibia	Anura	Bufonidae	Melanophryniscus	atroluteus	NA	UY	Artigas	Bella Unión	-30.25	-57.583333	NA	NA	NA	NA	NA	NA	NA	NA	NA	NA	NA	NA	NA	{"iucnStatus":"least concern"}	https://doi.org/10.5479/si.23317515.134.1
Biodiversidata:UY:Amphibia:1008	Melanophryniscus atroluteus (Miranda-Ribeiro, 1920)	Miranda-Ribeiro, 1920	sapito banderita española	Animalia	Chordata	Amphibia	Anura	Bufonidae	Melanophryniscus	atroluteus	NA	UY	Salto	Arroyo Yacuy 5 Km arriba de Ruta 3 entre Artigas y Salto	-30.766667	-57.7	NA	NA	NA	NA	NA	NA	NA	NA	NA	NA	NA	NA	NA	{"iucnStatus":"least concern"}	https://doi.org/10.5479/si.23317515.134.1
Biodiversidata:UY:Amphibia:1009	Melanophryniscus atroluteus (Miranda-Ribeiro, 1920)	Miranda-Ribeiro, 1920	sapito banderita española	Animalia	Chordata	Amphibia	Anura	Bufonidae	Melanophryniscus	atroluteus	NA	UY	Salto	Barra del Arroyo Yacuy	-30.783333	-57.733333	NA	NA	NA	NA	NA	NA	NA	NA	NA	NA	NA	NA	NA	{"iucnStatus":"least concern"}	https://doi.org/10.5479/si.23317515.134.1
Biodiversidata:UY:Amphibia:1010	Melanophryniscus atroluteus (Miranda-Ribeiro, 1920)	Miranda-Ribeiro, 1920	sapito banderita española	Animalia	Chordata	Amphibia	Anura	Bufonidae	Melanophryniscus	atroluteus	NA	UY	Artigas	Estancia de Washington Carvalho a 11 Km de Colonia Palma	-30.6	-57.766667	NA	NA	NA	NA	NA	NA	NA	NA	NA	NA	NA	NA	NA	{"iucnStatus":"least concern"}	https://doi.org/10.5479/si.23317515.134.1
Biodiversidata:UY:Amphibia:1011	Melanophryniscus atroluteus (Miranda-Ribeiro, 1920)	Miranda-Ribeiro, 1920	sapito banderita española	Animalia	Chordata	Amphibia	Anura	Bufonidae	Melanophryniscus	atroluteus	NA	UY	Artigas	Arrocera Conti	-30.531339	-57.826372	NA	NA	NA	NA	NA	NA	NA	NA	NA	NA	NA	NA	NA	{"iucnStatus":"least concern"}	https://doi.org/10.5479/si.23317515.134.1
Biodiversidata:UY:Amphibia:1012	Melanophryniscus atroluteus (Miranda-Ribeiro, 1920)	Miranda-Ribeiro, 1920	sapito banderita española	Animalia	Chordata	Amphibia	Anura	Bufonidae	Melanophryniscus	atroluteus	NA	UY	Salto	El Espinillar ANCAP	-30.954819	-57.845461	NA	NA	NA	NA	NA	NA	NA	NA	NA	NA	NA	NA	NA	{"iucnStatus":"least concern"}	https://doi.org/10.5479/si.23317515.134.1
Biodiversidata:UY:Amphibia:1013	Melanophryniscus atroluteus (Miranda-Ribeiro, 1920)	Miranda-Ribeiro, 1920	sapito banderita española	Animalia	Chordata	Amphibia	Anura	Bufonidae	Melanophryniscus	atroluteus	NA	UY	Paysandú	Santa Rita	-32.116667	-58.15	NA	NA	NA	NA	NA	NA	NA	NA	NA	NA	NA	NA	NA	{"iucnStatus":"least concern"}	https://doi.org/10.5479/si.23317515.134.1
Biodiversidata:UY:Amphibia:1014	Physalaemus henselii (Peters, 1872)	Peters, 1872	ranita de hensel	Animalia	Chordata	Amphibia	Anura	Leiuperidae	Physalaemus	henselii	NA	UY	Rivera	Establecimiento Trinidad	-31.033333	-55.55	NA	NA	NA	NA	NA	NA	NA	NA	NA	NA	NA	NA	NA	{"iucnStatus":"least concern"}	https://doi.org/10.5479/si.23317515.134.1
Biodiversidata:UY:Amphibia:1015	Melanophryniscus devincenzii (Klappenbach, 1968)	Klappenbach, 1968	sapito de devicenzi	Animalia	Chordata	Amphibia	Anura	Bufonidae	Melanophryniscus	devincenzii	NA	UY	Tacuarembó	Puntas del Arroyo Laureles	-31.266667	-56.15	NA	NA	NA	NA	NA	NA	NA	NA	NA	NA	NA	NA	NA	{"iucnStatus":"endangered"}	https://doi.org/10.5479/si.23317515.134.1
Biodiversidata:UY:Amphibia:1016	Melanophryniscus devincenzii (Klappenbach, 1968)	Klappenbach, 1968	sapito de devicenzi	Animalia	Chordata	Amphibia	Anura	Bufonidae	Melanophryniscus	devincenzii	NA	UY	Tacuarembó	Gajo Norte del Arroyo Tres Cruces Sierras del Infiernillo	-31.383333	-56.166667	NA	NA	NA	NA	NA	NA	NA	NA	NA	NA	NA	NA	NA	{"iucnStatus":"endangered"}	https://doi.org/10.5479/si.23317515.134.1
Biodiversidata:UY:Amphibia:1017	Melanophryniscus montevidensis (Philippi, 1902)	Philippi, 1902	sapito de darwin	Animalia	Chordata	Amphibia	Anura	Bufonidae	Melanophryniscus	montevidensis	NA	UY	Rocha	La Coronilla	-33.85	-53.5	NA	NA	NA	NA	NA	NA	NA	NA	NA	NA	NA	NA	NA	{"iucnStatus":"vulnerable"}	https://doi.org/10.5479/si.23317515.134.1
Biodiversidata:UY:Amphibia:1018	Melanophryniscus montevidensis (Philippi, 1902)	Philippi, 1902	sapito de darwin	Animalia	Chordata	Amphibia	Anura	Bufonidae	Melanophryniscus	montevidensis	NA	UY	Rocha	Medanos Costeros entre el Cerro de la Moza y el Cerro Verde	-33.90727	-53.513453	NA	NA	NA	NA	NA	NA	NA	NA	NA	NA	NA	NA	NA	{"iucnStatus":"vulnerable"}	https://doi.org/10.5479/si.23317515.134.1
Biodiversidata:UY:Amphibia:1019	Melanophryniscus montevidensis (Philippi, 1902)	Philippi, 1902	sapito de darwin	Animalia	Chordata	Amphibia	Anura	Bufonidae	Melanophryniscus	montevidensis	NA	UY	Rocha	Arroyo San Miguel	-33.683333	-53.533333	NA	NA	NA	NA	NA	NA	NA	NA	NA	NA	NA	NA	NA	{"iucnStatus":"vulnerable"}	https://doi.org/10.5479/si.23317515.134.1
Biodiversidata:UY:Amphibia:1020	Melanophryniscus montevidensis (Philippi, 1902)	Philippi, 1902	sapito de darwin	Animalia	Chordata	Amphibia	Anura	Bufonidae	Melanophryniscus	montevidensis	NA	UY	Rocha	Punta del Diablo	-34.05	-53.55	NA	NA	NA	NA	NA	NA	NA	NA	NA	NA	NA	NA	NA	{"iucnStatus":"vulnerable"}	https://doi.org/10.5479/si.23317515.134.1
Biodiversidata:UY:Amphibia:1021	Melanophryniscus montevidensis (Philippi, 1902)	Philippi, 1902	sapito de darwin	Animalia	Chordata	Amphibia	Anura	Bufonidae	Melanophryniscus	montevidensis	NA	UY	Rocha	Ruta 14 Km 463	-33.9	-53.583333	NA	NA	NA	NA	NA	NA	NA	NA	NA	NA	NA	NA	NA	{"iucnStatus":"vulnerable"}	https://doi.org/10.5479/si.23317515.134.1
Biodiversidata:UY:Amphibia:1022	Melanophryniscus montevidensis (Philippi, 1902)	Philippi, 1902	sapito de darwin	Animalia	Chordata	Amphibia	Anura	Bufonidae	Melanophryniscus	montevidensis	NA	UY	Rocha	Parque Nacional San Miguel	-33.683333	-53.583333	NA	NA	NA	NA	NA	NA	NA	NA	NA	NA	NA	NA	NA	{"iucnStatus":"vulnerable"}	https://doi.org/10.5479/si.23317515.134.1
Biodiversidata:UY:Amphibia:1023	Melanophryniscus montevidensis (Philippi, 1902)	Philippi, 1902	sapito de darwin	Animalia	Chordata	Amphibia	Anura	Bufonidae	Melanophryniscus	montevidensis	NA	UY	Rocha	Parque Nacional de Santa Teresa	-34.031668	-53.591473	NA	NA	NA	NA	NA	NA	NA	NA	NA	NA	NA	NA	NA	{"iucnStatus":"vulnerable"}	https://doi.org/10.5479/si.23317515.134.1
Biodiversidata:UY:Amphibia:1024	Melanophryniscus montevidensis (Philippi, 1902)	Philippi, 1902	sapito de darwin	Animalia	Chordata	Amphibia	Anura	Bufonidae	Melanophryniscus	montevidensis	NA	UY	Rocha	Aguas Dulces	-34.275516	-53.779259	NA	NA	NA	NA	NA	NA	NA	NA	NA	NA	NA	NA	NA	{"iucnStatus":"vulnerable"}	https://doi.org/10.5479/si.23317515.134.1
Biodiversidata:UY:Amphibia:1025	Melanophryniscus montevidensis (Philippi, 1902)	Philippi, 1902	sapito de darwin	Animalia	Chordata	Amphibia	Anura	Bufonidae	Melanophryniscus	montevidensis	NA	UY	Rocha	Charco próximo al Arroyo Valizas	-34.343387	-53.787151	NA	NA	NA	NA	NA	NA	NA	NA	NA	NA	NA	NA	NA	{"iucnStatus":"vulnerable"}	https://doi.org/10.5479/si.23317515.134.1
Biodiversidata:UY:Amphibia:1026	Melanophryniscus montevidensis (Philippi, 1902)	Philippi, 1902	sapito de darwin	Animalia	Chordata	Amphibia	Anura	Bufonidae	Melanophryniscus	montevidensis	NA	UY	Rocha	Castillos	-34.2	-53.833333	NA	NA	NA	NA	NA	NA	NA	NA	NA	NA	NA	NA	NA	{"iucnStatus":"vulnerable"}	https://doi.org/10.5479/si.23317515.134.1
Biodiversidata:UY:Amphibia:1027	Melanophryniscus montevidensis (Philippi, 1902)	Philippi, 1902	sapito de darwin	Animalia	Chordata	Amphibia	Anura	Bufonidae	Melanophryniscus	montevidensis	NA	UY	Rocha	Vivero Dia Forestal Ruta 10 Caho Polonio	-34.366667	-53.883333	NA	NA	NA	NA	NA	NA	NA	NA	NA	NA	NA	NA	NA	{"iucnStatus":"vulnerable"}	https://doi.org/10.5479/si.23317515.134.1
Biodiversidata:UY:Amphibia:1028	Melanophryniscus montevidensis (Philippi, 1902)	Philippi, 1902	sapito de darwin	Animalia	Chordata	Amphibia	Anura	Bufonidae	Melanophryniscus	montevidensis	NA	UY	Rocha	La Pedrera	-34.566667	-54.1	NA	NA	NA	NA	NA	NA	NA	NA	NA	NA	NA	NA	NA	{"iucnStatus":"vulnerable"}	https://doi.org/10.5479/si.23317515.134.1
Biodiversidata:UY:Amphibia:1029	Melanophryniscus montevidensis (Philippi, 1902)	Philippi, 1902	sapito de darwin	Animalia	Chordata	Amphibia	Anura	Bufonidae	Melanophryniscus	montevidensis	NA	UY	Rocha	Punta Rubia	-34.582451	-54.11939	NA	NA	NA	NA	NA	NA	NA	NA	NA	NA	NA	NA	NA	{"iucnStatus":"vulnerable"}	https://doi.org/10.5479/si.23317515.134.1
Biodiversidata:UY:Amphibia:1030	Melanophryniscus montevidensis (Philippi, 1902)	Philippi, 1902	sapito de darwin	Animalia	Chordata	Amphibia	Anura	Bufonidae	Melanophryniscus	montevidensis	NA	UY	Rocha	1 Km al Este de la Pedrera	-34.582451	-54.11939	NA	NA	NA	NA	NA	NA	NA	NA	NA	NA	NA	NA	NA	{"iucnStatus":"vulnerable"}	https://doi.org/10.5479/si.23317515.134.1
Biodiversidata:UY:Amphibia:1031	Melanophryniscus montevidensis (Philippi, 1902)	Philippi, 1902	sapito de darwin	Animalia	Chordata	Amphibia	Anura	Bufonidae	Melanophryniscus	montevidensis	NA	UY	Rocha	La Paloma	-34.6	-54.133333	NA	NA	NA	NA	NA	NA	NA	NA	NA	NA	NA	NA	NA	{"iucnStatus":"vulnerable"}	https://doi.org/10.5479/si.23317515.134.1
Biodiversidata:UY:Amphibia:1032	Melanophryniscus montevidensis (Philippi, 1902)	Philippi, 1902	sapito de darwin	Animalia	Chordata	Amphibia	Anura	Bufonidae	Melanophryniscus	montevidensis	NA	UY	Rocha	Playa Arachania 3 Km al Este de La Paloma	-34.626493	-54.152951	NA	NA	NA	NA	NA	NA	NA	NA	NA	NA	NA	NA	NA	{"iucnStatus":"vulnerable"}	https://doi.org/10.5479/si.23317515.134.1
Biodiversidata:UY:Amphibia:1033	Melanophryniscus montevidensis (Philippi, 1902)	Philippi, 1902	sapito de darwin	Animalia	Chordata	Amphibia	Anura	Bufonidae	Melanophryniscus	montevidensis	NA	UY	Maldonado	Barra de Maldonado	-34.910097	-54.87342	NA	NA	NA	NA	NA	NA	NA	NA	NA	NA	NA	NA	NA	{"iucnStatus":"vulnerable"}	https://doi.org/10.5479/si.23317515.134.1
Biodiversidata:UY:Amphibia:1034	Melanophryniscus montevidensis (Philippi, 1902)	Philippi, 1902	sapito de darwin	Animalia	Chordata	Amphibia	Anura	Bufonidae	Melanophryniscus	montevidensis	NA	UY	Maldonado	Charco en las proximidades del Arroyo Maldonado	-34.910097	-54.87342	NA	NA	NA	NA	NA	NA	NA	NA	NA	NA	NA	NA	NA	{"iucnStatus":"vulnerable"}	https://doi.org/10.5479/si.23317515.134.1
Biodiversidata:UY:Amphibia:1035	Melanophryniscus montevidensis (Philippi, 1902)	Philippi, 1902	sapito de darwin	Animalia	Chordata	Amphibia	Anura	Bufonidae	Melanophryniscus	montevidensis	NA	UY	Maldonado	Charco en el angulo de la costanera en San Rafael	-34.933333	-54.916667	NA	NA	NA	NA	NA	NA	NA	NA	NA	NA	NA	NA	NA	{"iucnStatus":"vulnerable"}	https://doi.org/10.5479/si.23317515.134.1
Biodiversidata:UY:Amphibia:1036	Melanophryniscus montevidensis (Philippi, 1902)	Philippi, 1902	sapito de darwin	Animalia	Chordata	Amphibia	Anura	Bufonidae	Melanophryniscus	montevidensis	NA	UY	Maldonado	Zanja de los Alemanes	-34.816667	-54.916667	NA	NA	NA	NA	NA	NA	NA	NA	NA	NA	NA	NA	NA	{"iucnStatus":"vulnerable"}	https://doi.org/10.5479/si.23317515.134.1
Biodiversidata:UY:Amphibia:1037	Melanophryniscus montevidensis (Philippi, 1902)	Philippi, 1902	sapito de darwin	Animalia	Chordata	Amphibia	Anura	Bufonidae	Melanophryniscus	montevidensis	NA	UY	Maldonado	Punta del Este	-34.966667	-54.95	NA	NA	NA	NA	NA	NA	NA	NA	NA	NA	NA	NA	NA	{"iucnStatus":"vulnerable"}	https://doi.org/10.5479/si.23317515.134.1
Biodiversidata:UY:Amphibia:1038	Melanophryniscus montevidensis (Philippi, 1902)	Philippi, 1902	sapito de darwin	Animalia	Chordata	Amphibia	Anura	Bufonidae	Melanophryniscus	montevidensis	NA	UY	Maldonado	Laguna del Diario Punta del Este	-34.906218	-55.007222	NA	NA	NA	NA	NA	NA	NA	NA	NA	NA	NA	NA	NA	{"iucnStatus":"vulnerable"}	https://doi.org/10.5479/si.23317515.134.1
Biodiversidata:UY:Amphibia:1039	Melanophryniscus montevidensis (Philippi, 1902)	Philippi, 1902	sapito de darwin	Animalia	Chordata	Amphibia	Anura	Bufonidae	Melanophryniscus	montevidensis	NA	UY	Maldonado	Lomo de Punta Ballena	-34.909445	-55.040626	NA	NA	NA	NA	NA	NA	NA	NA	NA	NA	NA	NA	NA	{"iucnStatus":"vulnerable"}	https://doi.org/10.5479/si.23317515.134.1
Biodiversidata:UY:Amphibia:1040	Melanophryniscus montevidensis (Philippi, 1902)	Philippi, 1902	sapito de darwin	Animalia	Chordata	Amphibia	Anura	Bufonidae	Melanophryniscus	montevidensis	NA	UY	Maldonado	Laguna del Sauce	-34.833333	-55.133333	NA	NA	NA	NA	NA	NA	NA	NA	NA	NA	NA	NA	NA	{"iucnStatus":"vulnerable"}	https://doi.org/10.5479/si.23317515.134.1
Biodiversidata:UY:Amphibia:1041	Melanophryniscus montevidensis (Philippi, 1902)	Philippi, 1902	sapito de darwin	Animalia	Chordata	Amphibia	Anura	Bufonidae	Melanophryniscus	montevidensis	NA	UY	Maldonado	Solis Grande	-34.783333	-55.383333	NA	NA	NA	NA	NA	NA	NA	NA	NA	NA	NA	NA	NA	{"iucnStatus":"vulnerable"}	https://doi.org/10.5479/si.23317515.134.1
Biodiversidata:UY:Amphibia:1042	Melanophryniscus montevidensis (Philippi, 1902)	Philippi, 1902	sapito de darwin	Animalia	Chordata	Amphibia	Anura	Bufonidae	Melanophryniscus	montevidensis	NA	UY	Canelones	Atlántida	-34.733333	-55.75	NA	NA	NA	NA	NA	NA	NA	NA	NA	NA	NA	NA	NA	{"iucnStatus":"vulnerable"}	https://doi.org/10.5479/si.23317515.134.1
Biodiversidata:UY:Amphibia:1043	Melanophryniscus montevidensis (Philippi, 1902)	Philippi, 1902	sapito de darwin	Animalia	Chordata	Amphibia	Anura	Bufonidae	Melanophryniscus	montevidensis	NA	UY	Canelones	Medanos de Solymar	-34.81035	-55.923697	NA	NA	NA	NA	NA	NA	NA	NA	NA	NA	NA	NA	NA	{"iucnStatus":"vulnerable"}	https://doi.org/10.5479/si.23317515.134.1
Biodiversidata:UY:Amphibia:1044	Melanophryniscus montevidensis (Philippi, 1902)	Philippi, 1902	sapito de darwin	Animalia	Chordata	Amphibia	Anura	Bufonidae	Melanophryniscus	montevidensis	NA	UY	Canelones	Lomas de Solymar	-34.818197	-55.936961	NA	NA	NA	NA	NA	NA	NA	NA	NA	NA	NA	NA	NA	{"iucnStatus":"vulnerable"}	https://doi.org/10.5479/si.23317515.134.1
Biodiversidata:UY:Amphibia:1045	Melanophryniscus montevidensis (Philippi, 1902)	Philippi, 1902	sapito de darwin	Animalia	Chordata	Amphibia	Anura	Bufonidae	Melanophryniscus	montevidensis	NA	UY	Canelones	Parque Roosevelt	-34.816667	-56.016667	NA	NA	NA	NA	NA	NA	NA	NA	NA	NA	NA	NA	NA	{"iucnStatus":"vulnerable"}	https://doi.org/10.5479/si.23317515.134.1
Biodiversidata:UY:Amphibia:1046	Melanophryniscus montevidensis (Philippi, 1902)	Philippi, 1902	sapito de darwin	Animalia	Chordata	Amphibia	Anura	Bufonidae	Melanophryniscus	montevidensis	NA	UY	Canelones	Bañados de Carrasco	-34.833333	-56.033333	NA	NA	NA	NA	NA	NA	NA	NA	NA	NA	NA	NA	NA	{"iucnStatus":"vulnerable"}	https://doi.org/10.5479/si.23317515.134.1
Biodiversidata:UY:Amphibia:1047	Melanophryniscus montevidensis (Philippi, 1902)	Philippi, 1902	sapito de darwin	Animalia	Chordata	Amphibia	Anura	Bufonidae	Melanophryniscus	montevidensis	NA	UY	Canelones	Frente a la Base Aerea N I	-34.833333	-56.033333	NA	NA	NA	NA	NA	NA	NA	NA	NA	NA	NA	NA	NA	{"iucnStatus":"vulnerable"}	https://doi.org/10.5479/si.23317515.134.1
Biodiversidata:UY:Amphibia:1048	Melanophryniscus montevidensis (Philippi, 1902)	Philippi, 1902	sapito de darwin	Animalia	Chordata	Amphibia	Anura	Bufonidae	Melanophryniscus	montevidensis	NA	UY	Canelones	Lagunas Arenosas frente al Aeropuerto	-34.816667	-56.033333	NA	NA	NA	NA	NA	NA	NA	NA	NA	NA	NA	NA	NA	{"iucnStatus":"vulnerable"}	https://doi.org/10.5479/si.23317515.134.1
Biodiversidata:UY:Amphibia:1049	Melanophryniscus montevidensis (Philippi, 1902)	Philippi, 1902	sapito de darwin	Animalia	Chordata	Amphibia	Anura	Bufonidae	Melanophryniscus	montevidensis	NA	UY	Montevideo	Carrasco	-34.883333	-56.05	NA	NA	NA	NA	NA	NA	NA	NA	NA	NA	NA	NA	NA	{"iucnStatus":"vulnerable"}	https://doi.org/10.5479/si.23317515.134.1
Biodiversidata:UY:Amphibia:1050	Melanophryniscus montevidensis (Philippi, 1902)	Philippi, 1902	sapito de darwin	Animalia	Chordata	Amphibia	Anura	Bufonidae	Melanophryniscus	montevidensis	NA	UY	San José	Barra de Santa Lucía	-34.780578	-56.354532	NA	NA	NA	NA	NA	NA	NA	NA	NA	NA	NA	NA	NA	{"iucnStatus":"vulnerable"}	https://doi.org/10.5479/si.23317515.134.1
Biodiversidata:UY:Amphibia:1051	Melanophryniscus orejasmirandai (Prigioni and Langone, 1987)	Prigioni and Langone, 1987	sapito de orejas miranda	Animalia	Chordata	Amphibia	Anura	Bufonidae	Melanophryniscus	orejasmirandai	NA	UY	Maldonado	Cerro de Animas	-34.7	-55.316667	NA	NA	NA	NA	NA	NA	NA	NA	NA	NA	NA	NA	NA	{"iucnStatus":"vulnerable"}	https://doi.org/10.5479/si.23317515.134.1
Biodiversidata:UY:Amphibia:1052	Melanophryniscus orejasmirandai (Prigioni and Langone, 1987)	Prigioni and Langone, 1987	sapito de orejas miranda	Animalia	Chordata	Amphibia	Anura	Bufonidae	Melanophryniscus	orejasmirandai	NA	UY	Lavalleja	Cerro Cotto	-34.6	-55.366667	NA	NA	NA	NA	NA	NA	NA	NA	NA	NA	NA	NA	NA	{"iucnStatus":"vulnerable"}	https://doi.org/10.5479/si.23317515.134.1
Biodiversidata:UY:Amphibia:1053	Melanophryniscus sanmartini (Klappenbach, 1968)	Klappenbach, 1968	sapito de san martín	Animalia	Chordata	Amphibia	Anura	Bufonidae	Melanophryniscus	sanmartini	NA	UY	Rocha	Parque Nacional San Miguel Cantera Higuerones	-33.683333	-53.583333	NA	NA	NA	NA	NA	NA	NA	NA	NA	NA	NA	NA	NA	{"iucnStatus":"near threatened"}	https://doi.org/10.5479/si.23317515.134.1
Biodiversidata:UY:Amphibia:1054	Melanophryniscus sanmartini (Klappenbach, 1968)	Klappenbach, 1968	sapito de san martín	Animalia	Chordata	Amphibia	Anura	Bufonidae	Melanophryniscus	sanmartini	NA	UY	Lavalleja	Villa Serrana	-34.333333	-54.983333	NA	NA	NA	NA	NA	NA	NA	NA	NA	NA	NA	NA	NA	{"iucnStatus":"near threatened"}	https://doi.org/10.5479/si.23317515.134.1
Biodiversidata:UY:Amphibia:1055	Melanophryniscus sanmartini (Klappenbach, 1968)	Klappenbach, 1968	sapito de san martín	Animalia	Chordata	Amphibia	Anura	Bufonidae	Melanophryniscus	sanmartini	NA	UY	Maldonado	Sierra de Animas a 50 metros debajo de la cumbre	-34.7	-55.316667	NA	NA	NA	NA	NA	NA	NA	NA	NA	NA	NA	NA	NA	{"iucnStatus":"near threatened"}	https://doi.org/10.5479/si.23317515.134.1
Biodiversidata:UY:Amphibia:1056	Physalaemus riograndensis (Milstead, 1960)	Milstead, 1960	ranita de río grande	Animalia	Chordata	Amphibia	Anura	Leiuperidae	Physalaemus	riograndensis	NA	UY	Rivera	Establecimiento Trinidad	-31.033333	-55.55	NA	NA	NA	NA	NA	NA	NA	NA	NA	NA	NA	NA	NA	{"iucnStatus":"least concern"}	https://doi.org/10.5479/si.23317515.134.1
Biodiversidata:UY:Amphibia:1057	Pseudis minuta (Günther, 1858)	Günther, 1858	rana boyadora grande	Animalia	Chordata	Amphibia	Anura	Hylidae	Pseudis	minuta	NA	UY	Rivera	Establecimiento Trinidad	-31.033333	-55.55	NA	NA	NA	NA	NA	NA	NA	NA	NA	NA	NA	NA	NA	{"iucnStatus":"least concern"}	https://doi.org/10.5479/si.23317515.134.1
Biodiversidata:UY:Amphibia:1058	Pseudopaludicola falcipes (Hensel, 1867)	Hensel, 1867	rana de vientre moteado	Animalia	Chordata	Amphibia	Anura	Leiuperidae	Pseudopaludicola	falcipes	NA	UY	Rivera	Establecimiento Trinidad	-31.033333	-55.55	NA	NA	NA	NA	NA	NA	NA	NA	NA	NA	NA	NA	NA	{"iucnStatus":"least concern"}	https://doi.org/10.5479/si.23317515.134.1
Biodiversidata:UY:Amphibia:1059	Odontophrynus americanus (Duméril and Bibron, 1841)	Duméril and Bibron, 1841	escuerzo chico	Animalia	Chordata	Amphibia	Anura	Cycloramphidae	Odontophrynus	americanus	NA	UY	Rocha	La Coronilla	-33.85	-53.5	NA	NA	NA	NA	NA	NA	NA	NA	NA	NA	NA	NA	NA	{"iucnStatus":"least concern"}	https://doi.org/10.5479/si.23317515.134.1
Biodiversidata:UY:Amphibia:1060	Odontophrynus americanus (Duméril and Bibron, 1841)	Duméril and Bibron, 1841	escuerzo chico	Animalia	Chordata	Amphibia	Anura	Cycloramphidae	Odontophrynus	americanus	NA	UY	Rocha	Laguna Negra	-34	-53.583333	NA	NA	NA	NA	NA	NA	NA	NA	NA	NA	NA	NA	NA	{"iucnStatus":"least concern"}	https://doi.org/10.5479/si.23317515.134.1
Biodiversidata:UY:Amphibia:1061	Odontophrynus americanus (Duméril and Bibron, 1841)	Duméril and Bibron, 1841	escuerzo chico	Animalia	Chordata	Amphibia	Anura	Cycloramphidae	Odontophrynus	americanus	NA	UY	Rocha	Aguas Dulces	-34.275516	-53.779259	NA	NA	NA	NA	NA	NA	NA	NA	NA	NA	NA	NA	NA	{"iucnStatus":"least concern"}	https://doi.org/10.5479/si.23317515.134.1
Biodiversidata:UY:Amphibia:1062	Odontophrynus americanus (Duméril and Bibron, 1841)	Duméril and Bibron, 1841	escuerzo chico	Animalia	Chordata	Amphibia	Anura	Cycloramphidae	Odontophrynus	americanus	NA	UY	Rocha	Charco de Aguas Dulces	-34.271285	-53.793117	NA	NA	NA	NA	NA	NA	NA	NA	NA	NA	NA	NA	NA	{"iucnStatus":"least concern"}	https://doi.org/10.5479/si.23317515.134.1
Biodiversidata:UY:Amphibia:1063	Odontophrynus americanus (Duméril and Bibron, 1841)	Duméril and Bibron, 1841	escuerzo chico	Animalia	Chordata	Amphibia	Anura	Cycloramphidae	Odontophrynus	americanus	NA	UY	Rocha	Ruta 10 Km 240 entre Aguas Dulces y la Barra de Valizas	-34.333333	-53.8	NA	NA	NA	NA	NA	NA	NA	NA	NA	NA	NA	NA	NA	{"iucnStatus":"least concern"}	https://doi.org/10.5479/si.23317515.134.1
Biodiversidata:UY:Amphibia:1064	Odontophrynus americanus (Duméril and Bibron, 1841)	Duméril and Bibron, 1841	escuerzo chico	Animalia	Chordata	Amphibia	Anura	Cycloramphidae	Odontophrynus	americanus	NA	UY	Rocha	Cabo Polonio	-34.383333	-53.85	NA	NA	NA	NA	NA	NA	NA	NA	NA	NA	NA	NA	NA	{"iucnStatus":"least concern"}	https://doi.org/10.5479/si.23317515.134.1
Biodiversidata:UY:Amphibia:1065	Odontophrynus americanus (Duméril and Bibron, 1841)	Duméril and Bibron, 1841	escuerzo chico	Animalia	Chordata	Amphibia	Anura	Cycloramphidae	Odontophrynus	americanus	NA	UY	Treinta y Tres	Río Olimar	-33.033333	-53.866667	NA	NA	NA	NA	NA	NA	NA	NA	NA	NA	NA	NA	NA	{"iucnStatus":"least concern"}	https://doi.org/10.5479/si.23317515.134.1
Biodiversidata:UY:Amphibia:1066	Odontophrynus americanus (Duméril and Bibron, 1841)	Duméril and Bibron, 1841	escuerzo chico	Animalia	Chordata	Amphibia	Anura	Cycloramphidae	Odontophrynus	americanus	NA	UY	Cerro Largo	Sierra de Vaz Río Tacuarí a 20 Km de la ciudad de Melo	-32.6	-54.116667	NA	NA	NA	NA	NA	NA	NA	NA	NA	NA	NA	NA	NA	{"iucnStatus":"least concern"}	https://doi.org/10.5479/si.23317515.134.1
Biodiversidata:UY:Amphibia:1067	Odontophrynus americanus (Duméril and Bibron, 1841)	Duméril and Bibron, 1841	escuerzo chico	Animalia	Chordata	Amphibia	Anura	Cycloramphidae	Odontophrynus	americanus	NA	UY	Cerro Largo	Arroyo de Ia Mina 8 Km al SE de Aceguá	-31.866667	-54.2	NA	NA	NA	NA	NA	NA	NA	NA	NA	NA	NA	NA	NA	{"iucnStatus":"least concern"}	https://doi.org/10.5479/si.23317515.134.1
Biodiversidata:UY:Amphibia:1068	Odontophrynus americanus (Duméril and Bibron, 1841)	Duméril and Bibron, 1841	escuerzo chico	Animalia	Chordata	Amphibia	Anura	Cycloramphidae	Odontophrynus	americanus	NA	UY	Cerro Largo	Camino a Estancia Las Rocas Tres Cruces pasando el Río Tacuarí	-32.516667	-54.266667	NA	NA	NA	NA	NA	NA	NA	NA	NA	NA	NA	NA	NA	{"iucnStatus":"least concern"}	https://doi.org/10.5479/si.23317515.134.1
Biodiversidata:UY:Amphibia:1069	Odontophrynus americanus (Duméril and Bibron, 1841)	Duméril and Bibron, 1841	escuerzo chico	Animalia	Chordata	Amphibia	Anura	Cycloramphidae	Odontophrynus	americanus	NA	UY	Treinta y Tres	Arroyo Los Membrillos	-33.25	-54.316667	NA	NA	NA	NA	NA	NA	NA	NA	NA	NA	NA	NA	NA	{"iucnStatus":"least concern"}	https://doi.org/10.5479/si.23317515.134.1
Biodiversidata:UY:Amphibia:1070	Odontophrynus americanus (Duméril and Bibron, 1841)	Duméril and Bibron, 1841	escuerzo chico	Animalia	Chordata	Amphibia	Anura	Cycloramphidae	Odontophrynus	americanus	NA	UY	Rocha	Ciudad de Rocha	-34.483333	-54.333333	NA	NA	NA	NA	NA	NA	NA	NA	NA	NA	NA	NA	NA	{"iucnStatus":"least concern"}	https://doi.org/10.5479/si.23317515.134.1
Biodiversidata:UY:Amphibia:1071	Odontophrynus americanus (Duméril and Bibron, 1841)	Duméril and Bibron, 1841	escuerzo chico	Animalia	Chordata	Amphibia	Anura	Cycloramphidae	Odontophrynus	americanus	NA	UY	Treinta y Tres	Ciudad de Treinta y Tres	-33.233333	-54.383333	NA	NA	NA	NA	NA	NA	NA	NA	NA	NA	NA	NA	NA	{"iucnStatus":"least concern"}	https://doi.org/10.5479/si.23317515.134.1
Biodiversidata:UY:Amphibia:1072	Odontophrynus americanus (Duméril and Bibron, 1841)	Duméril and Bibron, 1841	escuerzo chico	Animalia	Chordata	Amphibia	Anura	Cycloramphidae	Odontophrynus	americanus	NA	UY	Treinta y Tres	Estancia Doña Alba a 16Km al NW de Isla Patrulla	-32.933333	-54.616667	NA	NA	NA	NA	NA	NA	NA	NA	NA	NA	NA	NA	NA	{"iucnStatus":"least concern"}	https://doi.org/10.5479/si.23317515.134.1
Biodiversidata:UY:Amphibia:1073	Odontophrynus americanus (Duméril and Bibron, 1841)	Duméril and Bibron, 1841	escuerzo chico	Animalia	Chordata	Amphibia	Anura	Cycloramphidae	Odontophrynus	americanus	NA	UY	Lavalleja	10 Km al W de Mariscala	-34.05	-54.783333	NA	NA	NA	NA	NA	NA	NA	NA	NA	NA	NA	NA	NA	{"iucnStatus":"least concern"}	https://doi.org/10.5479/si.23317515.134.1
Biodiversidata:UY:Amphibia:1074	Odontophrynus americanus (Duméril and Bibron, 1841)	Duméril and Bibron, 1841	escuerzo chico	Animalia	Chordata	Amphibia	Anura	Cycloramphidae	Odontophrynus	americanus	NA	UY	Treinta y Tres	Santa Clara de Olimar	-32.922608	-54.94379	NA	NA	NA	NA	NA	NA	NA	NA	NA	NA	NA	NA	NA	{"iucnStatus":"least concern"}	https://doi.org/10.5479/si.23317515.134.1
Biodiversidata:UY:Amphibia:1075	Odontophrynus americanus (Duméril and Bibron, 1841)	Duméril and Bibron, 1841	escuerzo chico	Animalia	Chordata	Amphibia	Anura	Cycloramphidae	Odontophrynus	americanus	NA	UY	Maldonado	Punta del Este	-34.966667	-54.95	NA	NA	NA	NA	NA	NA	NA	NA	NA	NA	NA	NA	NA	{"iucnStatus":"least concern"}	https://doi.org/10.5479/si.23317515.134.1
Biodiversidata:UY:Amphibia:1076	Odontophrynus americanus (Duméril and Bibron, 1841)	Duméril and Bibron, 1841	escuerzo chico	Animalia	Chordata	Amphibia	Anura	Cycloramphidae	Odontophrynus	americanus	NA	UY	Maldonado	Abra de Perdomo	-34.733333	-54.983333	NA	NA	NA	NA	NA	NA	NA	NA	NA	NA	NA	NA	NA	{"iucnStatus":"least concern"}	https://doi.org/10.5479/si.23317515.134.1
Biodiversidata:UY:Amphibia:1077	Odontophrynus americanus (Duméril and Bibron, 1841)	Duméril and Bibron, 1841	escuerzo chico	Animalia	Chordata	Amphibia	Anura	Cycloramphidae	Odontophrynus	americanus	NA	UY	Lavalleja	Río Santa Lucia	-34.2	-55.083333	NA	NA	NA	NA	NA	NA	NA	NA	NA	NA	NA	NA	NA	{"iucnStatus":"least concern"}	https://doi.org/10.5479/si.23317515.134.1
Biodiversidata:UY:Amphibia:1078	Odontophrynus americanus (Duméril and Bibron, 1841)	Duméril and Bibron, 1841	escuerzo chico	Animalia	Chordata	Amphibia	Anura	Cycloramphidae	Odontophrynus	americanus	NA	UY	Maldonado	Pan de Azúcar	-34.716667	-55.2	NA	NA	NA	NA	NA	NA	NA	NA	NA	NA	NA	NA	NA	{"iucnStatus":"least concern"}	https://doi.org/10.5479/si.23317515.134.1
Biodiversidata:UY:Amphibia:1079	Odontophrynus americanus (Duméril and Bibron, 1841)	Duméril and Bibron, 1841	escuerzo chico	Animalia	Chordata	Amphibia	Anura	Cycloramphidae	Odontophrynus	americanus	NA	UY	Cerro Largo	Arroyo del Cordobés 28 Km al SW del Río Negro	-32.633333	-55.283333	NA	NA	NA	NA	NA	NA	NA	NA	NA	NA	NA	NA	NA	{"iucnStatus":"least concern"}	https://doi.org/10.5479/si.23317515.134.1
Biodiversidata:UY:Amphibia:1080	Odontophrynus americanus (Duméril and Bibron, 1841)	Duméril and Bibron, 1841	escuerzo chico	Animalia	Chordata	Amphibia	Anura	Cycloramphidae	Odontophrynus	americanus	NA	UY	Maldonado	Cerro de Animas	-34.7	-55.316667	NA	NA	NA	NA	NA	NA	NA	NA	NA	NA	NA	NA	NA	{"iucnStatus":"least concern"}	https://doi.org/10.5479/si.23317515.134.1
Biodiversidata:UY:Amphibia:1081	Odontophrynus americanus (Duméril and Bibron, 1841)	Duméril and Bibron, 1841	escuerzo chico	Animalia	Chordata	Amphibia	Anura	Cycloramphidae	Odontophrynus	americanus	NA	UY	Durazno	Arroyo del Cordobés	-32.5	-55.316667	NA	NA	NA	NA	NA	NA	NA	NA	NA	NA	NA	NA	NA	{"iucnStatus":"least concern"}	https://doi.org/10.5479/si.23317515.134.1
Biodiversidata:UY:Amphibia:1082	Odontophrynus americanus (Duméril and Bibron, 1841)	Duméril and Bibron, 1841	escuerzo chico	Animalia	Chordata	Amphibia	Anura	Cycloramphidae	Odontophrynus	americanus	NA	UY	Tacuarembó	Paso del Borracho	-31.9	-55.466667	NA	NA	NA	NA	NA	NA	NA	NA	NA	NA	NA	NA	NA	{"iucnStatus":"least concern"}	https://doi.org/10.5479/si.23317515.134.1
Biodiversidata:UY:Amphibia:1083	Scinax fuscovarius (Lutz, 1925)	Lutz, 1925	rana de flancos amarillos	Animalia	Chordata	Amphibia	Anura	Hylidae	Scinax	fuscovarius	NA	UY	Rivera	Establecimiento Trinidad	-31.033333	-55.55	NA	NA	NA	NA	NA	NA	NA	NA	NA	NA	NA	NA	NA	{"iucnStatus":"least concern"}	https://doi.org/10.5479/si.23317515.134.1
Biodiversidata:UY:Amphibia:1084	Scinax granulatus (Peters, 1871)	Peters, 1871	rana roncadora	Animalia	Chordata	Amphibia	Anura	Hylidae	Scinax	granulatus	NA	UY	Rivera	Establecimiento Trinidad	-31.033333	-55.55	NA	NA	NA	NA	NA	NA	NA	NA	NA	NA	NA	NA	NA	{"iucnStatus":"least concern"}	https://doi.org/10.5479/si.23317515.134.1
Biodiversidata:UY:Amphibia:1085	Scinax squalirostris (Lutz, 1925)	Lutz, 1925	ranita hocicuda	Animalia	Chordata	Amphibia	Anura	Hylidae	Scinax	squalirostris	NA	UY	Rivera	Establecimiento Trinidad	-31.033333	-55.55	NA	NA	NA	NA	NA	NA	NA	NA	NA	NA	NA	NA	NA	{"iucnStatus":"least concern"}	https://doi.org/10.5479/si.23317515.134.1
Biodiversidata:UY:Amphibia:1086	Melanophryniscus sanmartini (Klappenbach, 1968)	Klappenbach, 1968	sapito de san martín	Animalia	Chordata	Amphibia	Anura	Bufonidae	Melanophryniscus	sanmartini	NA	UY	Rivera	Establecimiento Vazquez	-31.316667	-55.6	NA	NA	NA	NA	NA	NA	NA	NA	NA	NA	NA	NA	NA	{"iucnStatus":"near threatened"}	https://doi.org/10.5479/si.23317515.134.1
Biodiversidata:UY:Amphibia:1087	Pseudopaludicola falcipes (Hensel, 1867)	Hensel, 1867	rana de vientre moteado	Animalia	Chordata	Amphibia	Anura	Leiuperidae	Pseudopaludicola	falcipes	NA	UY	Rivera	Establecimiento Vazquez	-31.316667	-55.6	NA	NA	NA	NA	NA	NA	NA	NA	NA	NA	NA	NA	NA	{"iucnStatus":"least concern"}	https://doi.org/10.5479/si.23317515.134.1
Biodiversidata:UY:Amphibia:1088	Elachistocleis bicolor (Guérin-Méneville, 1838)	Guérin-Méneville, 1838	sapito oval	Animalia	Chordata	Amphibia	Anura	Microhylidae	Elachistocleis	bicolor	NA	UY	Rivera	Estancia Vázquez, campos de COFUSA, 32.5 km al SE de la ciudad de Rivera por ruta 27	-31.316667	-55.6	NA	NA	2001-03-24	2001	3	24	NA	NA	NA	NA	Daniel E. Naya	NA	NA	{"iucnStatus":"least concern"}	https://doi.org/10.5479/si.23317515.134.1
Biodiversidata:UY:Amphibia:1089	Odontophrynus americanus (Duméril and Bibron, 1841)	Duméril and Bibron, 1841	escuerzo chico	Animalia	Chordata	Amphibia	Anura	Cycloramphidae	Odontophrynus	americanus	NA	UY	Canelones	Las Tunas	-34.781052	-55.564691	NA	NA	NA	NA	NA	NA	NA	NA	NA	NA	NA	NA	NA	{"iucnStatus":"least concern"}	https://doi.org/10.5479/si.23317515.134.1
Biodiversidata:UY:Amphibia:1090	Boana pulchella (Duméril and Bibron, 1841)	Duméril and Bibron, 1841	rana trepadora	Animalia	Chordata	Amphibia	Anura	Hylidae	Boana	pulchella	NA	UY	Rivera	Establecimiento Vázquez	-31.316667	-55.6	NA	NA	NA	NA	NA	NA	NA	NA	NA	NA	NA	NA	NA	{"iucnStatus":"not evaluated"}	https://doi.org/10.5479/si.23317515.134.1
Biodiversidata:UY:Amphibia:1091	Odontophrynus americanus (Duméril and Bibron, 1841)	Duméril and Bibron, 1841	escuerzo chico	Animalia	Chordata	Amphibia	Anura	Cycloramphidae	Odontophrynus	americanus	NA	UY	Canelones	Parque del Plata	-34.733333	-55.7	NA	NA	NA	NA	NA	NA	NA	NA	NA	NA	NA	NA	NA	{"iucnStatus":"least concern"}	https://doi.org/10.5479/si.23317515.134.1
Biodiversidata:UY:Amphibia:1092	Odontophrynus americanus (Duméril and Bibron, 1841)	Duméril and Bibron, 1841	escuerzo chico	Animalia	Chordata	Amphibia	Anura	Cycloramphidae	Odontophrynus	americanus	NA	UY	Canelones	Bañado Tropas Viejas	-34.783333	-55.866667	NA	NA	NA	NA	NA	NA	NA	NA	NA	NA	NA	NA	NA	{"iucnStatus":"least concern"}	https://doi.org/10.5479/si.23317515.134.1
Biodiversidata:UY:Amphibia:1093	Leptodactylus furnarius (Sazima and Bokermann, 1978)	Sazima and Bokermann, 1978	rana de campo grande	Animalia	Chordata	Amphibia	Anura	Leptodactylidae	Leptodactylus	furnarius	NA	UY	Rivera	Establecimiento Vázquez	-31.316667	-55.6	NA	NA	NA	NA	NA	NA	NA	NA	NA	NA	NA	NA	NA	{"iucnStatus":"least concern"}	https://doi.org/10.5479/si.23317515.134.1
Biodiversidata:UY:Amphibia:1094	Odontophrynus americanus (Duméril and Bibron, 1841)	Duméril and Bibron, 1841	escuerzo chico	Animalia	Chordata	Amphibia	Anura	Cycloramphidae	Odontophrynus	americanus	NA	UY	Canelones	Balneario Lagomar	-34.833333	-55.95	NA	NA	NA	NA	NA	NA	NA	NA	NA	NA	NA	NA	NA	{"iucnStatus":"least concern"}	https://doi.org/10.5479/si.23317515.134.1
Biodiversidata:UY:Amphibia:1095	Odontophrynus americanus (Duméril and Bibron, 1841)	Duméril and Bibron, 1841	escuerzo chico	Animalia	Chordata	Amphibia	Anura	Cycloramphidae	Odontophrynus	americanus	NA	UY	Artigas	Arroyo de la Invernada	-30.802385	-56.01991	NA	NA	NA	NA	NA	NA	NA	NA	NA	NA	NA	NA	NA	{"iucnStatus":"least concern"}	https://doi.org/10.5479/si.23317515.134.1
Biodiversidata:UY:Amphibia:1096	Odontophrynus americanus (Duméril and Bibron, 1841)	Duméril and Bibron, 1841	escuerzo chico	Animalia	Chordata	Amphibia	Anura	Cycloramphidae	Odontophrynus	americanus	NA	UY	Canelones	Km 18 de Ruta Interbalnearia	-34.833333	-56.033333	NA	NA	NA	NA	NA	NA	NA	NA	NA	NA	NA	NA	NA	{"iucnStatus":"least concern"}	https://doi.org/10.5479/si.23317515.134.1
Biodiversidata:UY:Amphibia:1097	Odontophrynus americanus (Duméril and Bibron, 1841)	Duméril and Bibron, 1841	escuerzo chico	Animalia	Chordata	Amphibia	Anura	Cycloramphidae	Odontophrynus	americanus	NA	UY	Canelones	Bañados de Carrasco	-34.833333	-56.033333	NA	NA	NA	NA	NA	NA	NA	NA	NA	NA	NA	NA	NA	{"iucnStatus":"least concern"}	https://doi.org/10.5479/si.23317515.134.1
Biodiversidata:UY:Amphibia:1098	Odontophrynus americanus (Duméril and Bibron, 1841)	Duméril and Bibron, 1841	escuerzo chico	Animalia	Chordata	Amphibia	Anura	Cycloramphidae	Odontophrynus	americanus	NA	UY	Canelones	Aeropuerto de Carrasco	-34.816667	-56.033333	NA	NA	NA	NA	NA	NA	NA	NA	NA	NA	NA	NA	NA	{"iucnStatus":"least concern"}	https://doi.org/10.5479/si.23317515.134.1
Biodiversidata:UY:Amphibia:1099	Odontophrynus americanus (Duméril and Bibron, 1841)	Duméril and Bibron, 1841	escuerzo chico	Animalia	Chordata	Amphibia	Anura	Cycloramphidae	Odontophrynus	americanus	NA	UY	Montevideo	Carrasco	-34.882617	-56.033933	NA	NA	NA	NA	NA	NA	NA	NA	NA	NA	NA	NA	NA	{"iucnStatus":"least concern"}	https://doi.org/10.5479/si.23317515.134.1
Biodiversidata:UY:Amphibia:1100	Odontophrynus americanus (Duméril and Bibron, 1841)	Duméril and Bibron, 1841	escuerzo chico	Animalia	Chordata	Amphibia	Anura	Cycloramphidae	Odontophrynus	americanus	NA	UY	Canelones	Sauce	-34.65	-56.066667	NA	NA	NA	NA	NA	NA	NA	NA	NA	NA	NA	NA	NA	{"iucnStatus":"least concern"}	https://doi.org/10.5479/si.23317515.134.1
Biodiversidata:UY:Amphibia:1101	Odontophrynus americanus (Duméril and Bibron, 1841)	Duméril and Bibron, 1841	escuerzo chico	Animalia	Chordata	Amphibia	Anura	Cycloramphidae	Odontophrynus	americanus	NA	UY	Artigas	Río Cuareim Sepulturas	-30.866667	-56.066667	NA	NA	NA	NA	NA	NA	NA	NA	NA	NA	NA	NA	NA	{"iucnStatus":"least concern"}	https://doi.org/10.5479/si.23317515.134.1
Biodiversidata:UY:Amphibia:1102	Odontophrynus americanus (Duméril and Bibron, 1841)	Duméril and Bibron, 1841	escuerzo chico	Animalia	Chordata	Amphibia	Anura	Cycloramphidae	Odontophrynus	americanus	NA	UY	Montevideo	Avenida Italia	-34.883333	-56.083333	NA	NA	NA	NA	NA	NA	NA	NA	NA	NA	NA	NA	NA	{"iucnStatus":"least concern"}	https://doi.org/10.5479/si.23317515.134.1
Biodiversidata:UY:Amphibia:1103	Odontophrynus americanus (Duméril and Bibron, 1841)	Duméril and Bibron, 1841	escuerzo chico	Animalia	Chordata	Amphibia	Anura	Cycloramphidae	Odontophrynus	americanus	NA	UY	Montevideo	Malvín	-34.866667	-56.116667	NA	NA	NA	NA	NA	NA	NA	NA	NA	NA	NA	NA	NA	{"iucnStatus":"least concern"}	https://doi.org/10.5479/si.23317515.134.1
Biodiversidata:UY:Amphibia:1104	Odontophrynus americanus (Duméril and Bibron, 1841)	Duméril and Bibron, 1841	escuerzo chico	Animalia	Chordata	Amphibia	Anura	Cycloramphidae	Odontophrynus	americanus	NA	UY	Tacuarembó	Punta del Arroyo Laureles	-31.266667	-56.15	NA	NA	NA	NA	NA	NA	NA	NA	NA	NA	NA	NA	NA	{"iucnStatus":"least concern"}	https://doi.org/10.5479/si.23317515.134.1
Biodiversidata:UY:Amphibia:1105	Odontophrynus americanus (Duméril and Bibron, 1841)	Duméril and Bibron, 1841	escuerzo chico	Animalia	Chordata	Amphibia	Anura	Cycloramphidae	Odontophrynus	americanus	NA	UY	Montevideo	Parque Rodó	-34.916667	-56.166667	NA	NA	NA	NA	NA	NA	NA	NA	NA	NA	NA	NA	NA	{"iucnStatus":"least concern"}	https://doi.org/10.5479/si.23317515.134.1
Biodiversidata:UY:Amphibia:1106	Odontophrynus americanus (Duméril and Bibron, 1841)	Duméril and Bibron, 1841	escuerzo chico	Animalia	Chordata	Amphibia	Anura	Cycloramphidae	Odontophrynus	americanus	NA	UY	Canelones	Progreso	-34.666667	-56.216667	NA	NA	NA	NA	NA	NA	NA	NA	NA	NA	NA	NA	NA	{"iucnStatus":"least concern"}	https://doi.org/10.5479/si.23317515.134.1
Biodiversidata:UY:Amphibia:1107	Odontophrynus americanus (Duméril and Bibron, 1841)	Duméril and Bibron, 1841	escuerzo chico	Animalia	Chordata	Amphibia	Anura	Cycloramphidae	Odontophrynus	americanus	NA	UY	Montevideo	Cerro de Montevideo	-34.883333	-56.266667	NA	NA	NA	NA	NA	NA	NA	NA	NA	NA	NA	NA	NA	{"iucnStatus":"least concern"}	https://doi.org/10.5479/si.23317515.134.1
Biodiversidata:UY:Amphibia:1108	Odontophrynus americanus (Duméril and Bibron, 1841)	Duméril and Bibron, 1841	escuerzo chico	Animalia	Chordata	Amphibia	Anura	Cycloramphidae	Odontophrynus	americanus	NA	UY	Canelones	Ciudad de Canelones	-34.5	-56.283333	NA	NA	NA	NA	NA	NA	NA	NA	NA	NA	NA	NA	NA	{"iucnStatus":"least concern"}	https://doi.org/10.5479/si.23317515.134.1
Biodiversidata:UY:Amphibia:1109	Odontophrynus americanus (Duméril and Bibron, 1841)	Duméril and Bibron, 1841	escuerzo chico	Animalia	Chordata	Amphibia	Anura	Cycloramphidae	Odontophrynus	americanus	NA	UY	Artigas	Próximo Arroyo Catalán Chico Estación Chilo Martínez	-30.75	-56.333333	NA	NA	NA	NA	NA	NA	NA	NA	NA	NA	NA	NA	NA	{"iucnStatus":"least concern"}	https://doi.org/10.5479/si.23317515.134.1
Biodiversidata:UY:Amphibia:1110	Odontophrynus americanus (Duméril and Bibron, 1841)	Duméril and Bibron, 1841	escuerzo chico	Animalia	Chordata	Amphibia	Anura	Cycloramphidae	Odontophrynus	americanus	NA	UY	Montevideo	Santiago Vázquez	-34.789659	-56.349833	NA	NA	NA	NA	NA	NA	NA	NA	NA	NA	NA	NA	NA	{"iucnStatus":"least concern"}	https://doi.org/10.5479/si.23317515.134.1
Biodiversidata:UY:Amphibia:1111	Odontophrynus americanus (Duméril and Bibron, 1841)	Duméril and Bibron, 1841	escuerzo chico	Animalia	Chordata	Amphibia	Anura	Cycloramphidae	Odontophrynus	americanus	NA	UY	San José	Barra de Santa Lucía	-34.780578	-56.354532	NA	NA	NA	NA	NA	NA	NA	NA	NA	NA	NA	NA	NA	{"iucnStatus":"least concern"}	https://doi.org/10.5479/si.23317515.134.1
[truncated: 68,269 more rows]
