# Supplementary material for: Biodiversidata: An Open-Access Biodiversity Database for Uruguay
Source: Biodivers Data J. 2019 Jun 20;7:e36226. doi: 10.3897/BDJ.7.e36226 (PMC6597616; doi:10.3897/BDJ.7.e36226)
Supplement: Supplementary material 1 — Data for tetrapods occurrence records of Uruguay [file bdj-07-e36226-s001.zip › Biodiversidata_1.0.0.xml]

<?xml version="1.0" encoding="UTF-8"?>
<eml:eml xmlns:eml="eml://ecoinformatics.org/eml-2.1.1" xmlns:stmml="http://www.xml-cml.org/schema/stmml-1.1" xmlns:xsi="http://www.w3.org/2001/XMLSchema-instance" packageId="9482c94e-91f4-11e9-ab6f-6f6bf13b6867" system="uuid" xsi:schemaLocation="eml://ecoinformatics.org/eml-2.1.1 eml.xsd">
  <dataset>
    <title>Biodiversidata: An Open-Access Database for the Biodiversity of Uruguay: 1806-2018</title>
    <creator>
      <individualName>
        <givenName>Florencia</givenName>
        <surName>Grattarola</surName>
      </individualName>
      <electronicMailAddress>fGrattarola@lincoln.ac.uk</electronicMailAddress>
    </creator>
    <associatedParty>
      <individualName>
        <givenName>Daniel</givenName>
        <surName>Pincheira-Donoso</surName>
      </individualName>
      <role>ctb</role>
    </associatedParty>
    <associatedParty>
      <individualName>
        <givenName>Germán</givenName>
        <surName>Botto</surName>
      </individualName>
      <role>ctb</role>
    </associatedParty>
    <associatedParty>
      <individualName>
        <givenName>Inés</givenName>
        <givenName>da</givenName>
        <surName>Rosa</surName>
      </individualName>
      <role>ctb</role>
    </associatedParty>
    <associatedParty>
      <individualName>
        <givenName>Noelia</givenName>
        <surName>Gobel</surName>
      </individualName>
      <role>ctb</role>
    </associatedParty>
    <associatedParty>
      <individualName>
        <givenName>Enrique</givenName>
        <givenName>M.</givenName>
        <surName>González</surName>
      </individualName>
      <role>ctb</role>
    </associatedParty>
    <associatedParty>
      <individualName>
        <givenName>Javier</givenName>
        <surName>González</surName>
      </individualName>
      <role>ctb</role>
    </associatedParty>
    <associatedParty>
      <individualName>
        <givenName>Daniel</givenName>
        <surName>Hernández</surName>
      </individualName>
      <role>ctb</role>
    </associatedParty>
    <associatedParty>
      <individualName>
        <givenName>Gabriel</givenName>
        <surName>Laufer</surName>
      </individualName>
      <role>ctb</role>
    </associatedParty>
    <associatedParty>
      <individualName>
        <givenName>Raúl</givenName>
        <surName>Maneyro</surName>
      </individualName>
      <role>ctb</role>
    </associatedParty>
    <associatedParty>
      <individualName>
        <givenName>Juan</givenName>
        <givenName>A.</givenName>
        <surName>Martínez-Lanfranco</surName>
      </individualName>
      <role>ctb</role>
    </associatedParty>
    <associatedParty>
      <individualName>
        <givenName>Daniel</givenName>
        <givenName>E.</givenName>
        <surName>Naya</surName>
      </individualName>
      <role>ctb</role>
    </associatedParty>
    <associatedParty>
      <individualName>
        <givenName>Ana</givenName>
        <givenName>L.</givenName>
        <surName>Rodales</surName>
      </individualName>
      <role>ctb</role>
    </associatedParty>
    <associatedParty>
      <individualName>
        <givenName>Lucía</givenName>
        <surName>Ziegler</surName>
      </individualName>
      <role>ctb</role>
    </associatedParty>
    <pubDate>2019</pubDate>
    <abstract>
      <para>
  The continental and marine territories of Uruguay are characterized by
  a rich convergence of multiple biogeographic ecoregions of the
  Neotropics, making this country a peculiar biodiversity spot. However,
  despite the biological significance of Uruguay for the South American
  subcontinent, the distribution of biodiversity patterns in this
  country remain poorly understood given the severe gaps in available
  records of geographic species distributions. Currently, national
  biodiversity datasets are not openly available, and thus, a dominant
  proportion of the primary biodiversity data produced by researchers
  and institutions across Uruguay remains highly dispersed and difficult
  to access for the wider scientific and environmental community. In
  this paper, we aim to fill this gap by developing the first
  comprehensive, open-access database of biodiversity records for
  Uruguay (Biodiversidata), which is the result of a large-scale
  collaboration involving experts working across the entire range of
  taxonomic diversity found in the country. As part of the first phase
  of Biodiversidata, we here present a comprehensive database of
  tetrapod occurrence records native from Uruguay, with the latest
  taxonomic updates. The database provides primary biodiversity data on
  extant Amphibia, Reptilia, Aves and Mammalia species recorded within
  the country. The total number of records collated is 69,380, spanning
  673 species, and it is available at the Zenodo repository:
  https://doi.org/10.5281/zenodo.2650169. This is the largest and most
  geographically and taxonomically comprehensive database of Uruguayan
  tetrapod species available to date, and it represents the first open
  repository for the country.
</para>
    </abstract>
    <keywordSet>
      <keyword>biodiversity</keyword>
      <keyword>vertebrates</keyword>
      <keyword>amphibians</keyword>
      <keyword>reptiles</keyword>
      <keyword>birds</keyword>
      <keyword>mammals</keyword>
      <keyword>spatial methods</keyword>
      <keywordThesaurus>LTER controlled vocabulary</keywordThesaurus>
    </keywordSet>
    <keywordSet>
      <keyword>Uruguay</keyword>
      <keyword>Biodiversidata</keyword>
      <keywordThesaurus>Biodiversidata</keywordThesaurus>
    </keywordSet>
    <intellectualRights>
      <para>
  This data package is released to the “public domain” under Creative
  Commons CC0 1.0 “No Rights Reserved” (see:
  https://creativecommons.org/publicdomain/zero/1.0/). It is considered
  professional etiquette to provide attribution of the original work if
  this data package is shared in whole or by individual components.
  Consultation or collaboration with the original investigators is
  strongly encouraged. Periodic updates of this data package may be
  available from the website of Biodiversidata (biodiversidata.org)
</para>
    </intellectualRights>
    <coverage>
      <geographicCoverage>
        <geographicDescription>Uruguay</geographicDescription>
        <boundingCoordinates>
          <westBoundingCoordinate>-58.43882</westBoundingCoordinate>
          <eastBoundingCoordinate>-53.266525</eastBoundingCoordinate>
          <northBoundingCoordinate>-30.10818</northBoundingCoordinate>
          <southBoundingCoordinate>-34.973188</southBoundingCoordinate>
          <boundingAltitudes>
            <altitudeMinimum>0</altitudeMinimum>
            <altitudeMaximum>500</altitudeMaximum>
            <altitudeUnits>meter</altitudeUnits>
          </boundingAltitudes>
        </boundingCoordinates>
      </geographicCoverage>
      <temporalCoverage>
        <rangeOfDates>
          <beginDate>
            <calendarDate>1827-01-18</calendarDate>
          </beginDate>
          <endDate>
            <calendarDate>2018-02-22</calendarDate>
          </endDate>
        </rangeOfDates>
      </temporalCoverage>
      <taxonomicCoverage>
        <taxonomicClassification>
          <taxonRankName>genus</taxonRankName>
          <taxonRankValue>Dendropsophus</taxonRankValue>
          <taxonomicClassification>
            <taxonRankName>species</taxonRankName>
            <taxonRankValue>sanborni</taxonRankValue>
          </taxonomicClassification>
        </taxonomicClassification>
        <taxonomicClassification>
          <taxonRankName>genus</taxonRankName>
          <taxonRankValue>Elachistocleis</taxonRankValue>
          <taxonomicClassification>
            <taxonRankName>species</taxonRankName>
            <taxonRankValue>bicolor</taxonRankValue>
          </taxonomicClassification>
        </taxonomicClassification>
        <taxonomicClassification>
          <taxonRankName>genus</taxonRankName>
          <taxonRankValue>Boana</taxonRankValue>
          <taxonomicClassification>
            <taxonRankName>species</taxonRankName>
            <taxonRankValue>pulchella</taxonRankValue>
          </taxonomicClassification>
        </taxonomicClassification>
        <taxonomicClassification>
          <taxonRankName>genus</taxonRankName>
          <taxonRankValue>Leptodactylus</taxonRankValue>
          <taxonomicClassification>
            <taxonRankName>species</taxonRankName>
            <taxonRankValue>gracilis</taxonRankValue>
          </taxonomicClassification>
        </taxonomicClassification>
        <taxonomicClassification>
          <taxonRankName>genus</taxonRankName>
          <taxonRankValue>Leptodactylus</taxonRankValue>
          <taxonomicClassification>
            <taxonRankName>species</taxonRankName>
            <taxonRankValue>latinasus</taxonRankValue>
          </taxonomicClassification>
        </taxonomicClassification>
        <taxonomicClassification>
          <taxonRankName>genus</taxonRankName>
          <taxonRankValue>Leptodactylus</taxonRankValue>
          <taxonomicClassification>
            <taxonRankName>species</taxonRankName>
            <taxonRankValue>mystacinus</taxonRankValue>
          </taxonomicClassification>
        </taxonomicClassification>
        <taxonomicClassification>
          <taxonRankName>genus</taxonRankName>
          <taxonRankValue>Leptodactylus</taxonRankValue>
          <taxonomicClassification>
            <taxonRankName>species</taxonRankName>
            <taxonRankValue>latrans</taxonRankValue>
          </taxonomicClassification>
        </taxonomicClassification>
        <taxonomicClassification>
          <taxonRankName>genus</taxonRankName>
          <taxonRankValue>Melanophryniscus</taxonRankValue>
          <taxonomicClassification>
            <taxonRankName>species</taxonRankName>
            <taxonRankValue>montevidensis</taxonRankValue>
          </taxonomicClassification>
        </taxonomicClassification>
        <taxonomicClassification>
          <taxonRankName>genus</taxonRankName>
          <taxonRankValue>Odontophrynus</taxonRankValue>
          <taxonomicClassification>
            <taxonRankName>species</taxonRankName>
            <taxonRankValue>americanus</taxonRankValue>
          </taxonomicClassification>
        </taxonomicClassification>
        <taxonomicClassification>
          <taxonRankName>genus</taxonRankName>
          <taxonRankValue>Odontophrynus</taxonRankValue>
          <taxonomicClassification>
            <taxonRankName>species</taxonRankName>
            <taxonRankValue>maisuma</taxonRankValue>
          </taxonomicClassification>
        </taxonomicClassification>
        <taxonomicClassification>
          <taxonRankName>genus</taxonRankName>
          <taxonRankValue>Physalaemus</taxonRankValue>
          <taxonomicClassification>
            <taxonRankName>species</taxonRankName>
            <taxonRankValue>gracilis</taxonRankValue>
          </taxonomicClassification>
        </taxonomicClassification>
        <taxonomicClassification>
          <taxonRankName>genus</taxonRankName>
          <taxonRankValue>Pleurodema</taxonRankValue>
          <taxonomicClassification>
            <taxonRankName>species</taxonRankName>
            <taxonRankValue>bibroni</taxonRankValue>
          </taxonomicClassification>
        </taxonomicClassification>
        <taxonomicClassification>
          <taxonRankName>genus</taxonRankName>
          <taxonRankValue>Pseudis</taxonRankValue>
          <taxonomicClassification>
            <taxonRankName>species</taxonRankName>
            <taxonRankValue>minuta</taxonRankValue>
          </taxonomicClassification>
        </taxonomicClassification>
        <taxonomicClassification>
          <taxonRankName>genus</taxonRankName>
          <taxonRankValue>Pseudopaludicola</taxonRankValue>
          <taxonomicClassification>
            <taxonRankName>species</taxonRankName>
            <taxonRankValue>falcipes</taxonRankValue>
          </taxonomicClassification>
        </taxonomicClassification>
        <taxonomicClassification>
          <taxonRankName>genus</taxonRankName>
          <taxonRankValue>Rhinella</taxonRankValue>
          <taxonomicClassification>
            <taxonRankName>species</taxonRankName>
            <taxonRankValue>arenarum</taxonRankValue>
          </taxonomicClassification>
        </taxonomicClassification>
        <taxonomicClassification>
          <taxonRankName>genus</taxonRankName>
          <taxonRankValue>Rhinella</taxonRankValue>
          <taxonomicClassification>
            <taxonRankName>species</taxonRankName>
            <taxonRankValue>dorbignyi</taxonRankValue>
          </taxonomicClassification>
        </taxonomicClassification>
        <taxonomicClassification>
          <taxonRankName>genus</taxonRankName>
          <taxonRankValue>Scinax</taxonRankValue>
          <taxonomicClassification>
            <taxonRankName>species</taxonRankName>
            <taxonRankValue>granulatus</taxonRankValue>
          </taxonomicClassification>
        </taxonomicClassification>
        <taxonomicClassification>
          <taxonRankName>genus</taxonRankName>
          <taxonRankValue>Scinax</taxonRankValue>
          <taxonomicClassification>
            <taxonRankName>species</taxonRankName>
            <taxonRankValue>squalirostris</taxonRankValue>
          </taxonomicClassification>
        </taxonomicClassification>
        <taxonomicClassification>
          <taxonRankName>genus</taxonRankName>
          <taxonRankValue>Argenteohyla</taxonRankValue>
          <taxonomicClassification>
            <taxonRankName>species</taxonRankName>
            <taxonRankValue>siemersi</taxonRankValue>
          </taxonomicClassification>
        </taxonomicClassification>
        <taxonomicClassification>
          <taxonRankName>genus</taxonRankName>
          <taxonRankValue>Rhinella</taxonRankValue>
          <taxonomicClassification>
            <taxonRankName>species</taxonRankName>
            <taxonRankValue>diptycha</taxonRankValue>
          </taxonomicClassification>
        </taxonomicClassification>
        <taxonomicClassification>
          <taxonRankName>genus</taxonRankName>
          <taxonRankValue>Ceratophrys</taxonRankValue>
          <taxonomicClassification>
            <taxonRankName>species</taxonRankName>
            <taxonRankValue>ornata</taxonRankValue>
          </taxonomicClassification>
        </taxonomicClassification>
        <taxonomicClassification>
          <taxonRankName>genus</taxonRankName>
          <taxonRankValue>Chthonerpeton</taxonRankValue>
          <taxonomicClassification>
            <taxonRankName>species</taxonRankName>
            <taxonRankValue>indistinctum</taxonRankValue>
          </taxonomicClassification>
        </taxonomicClassification>
        <taxonomicClassification>
          <taxonRankName>genus</taxonRankName>
          <taxonRankValue>Limnomedusa</taxonRankValue>
          <taxonomicClassification>
            <taxonRankName>species</taxonRankName>
            <taxonRankValue>macroglossa</taxonRankValue>
          </taxonomicClassification>
        </taxonomicClassification>
        <taxonomicClassification>
          <taxonRankName>genus</taxonRankName>
          <taxonRankValue>Physalaemus</taxonRankValue>
          <taxonomicClassification>
            <taxonRankName>species</taxonRankName>
            <taxonRankValue>biligonigerus</taxonRankValue>
          </taxonomicClassification>
        </taxonomicClassification>
        <taxonomicClassification>
          <taxonRankName>genus</taxonRankName>
          <taxonRankValue>Dendropsophus</taxonRankValue>
          <taxonomicClassification>
            <taxonRankName>species</taxonRankName>
            <taxonRankValue>minutus</taxonRankValue>
          </taxonomicClassification>
        </taxonomicClassification>
        <taxonomicClassification>
          <taxonRankName>genus</taxonRankName>
          <taxonRankValue>Dendropsophus</taxonRankValue>
          <taxonomicClassification>
            <taxonRankName>species</taxonRankName>
            <taxonRankValue>nanus</taxonRankValue>
          </taxonomicClassification>
        </taxonomicClassification>
        <taxonomicClassification>
          <taxonRankName>genus</taxonRankName>
          <taxonRankValue>Scinax</taxonRankValue>
          <taxonomicClassification>
            <taxonRankName>species</taxonRankName>
            <taxonRankValue>fuscovarius</taxonRankValue>
          </taxonomicClassification>
        </taxonomicClassification>
        <taxonomicClassification>
          <taxonRankName>genus</taxonRankName>
          <taxonRankValue>Julianus</taxonRankValue>
          <taxonomicClassification>
            <taxonRankName>species</taxonRankName>
            <taxonRankValue>uruguayus</taxonRankValue>
          </taxonomicClassification>
        </taxonomicClassification>
        <taxonomicClassification>
          <taxonRankName>genus</taxonRankName>
          <taxonRankValue>Leptodactylus</taxonRankValue>
          <taxonomicClassification>
            <taxonRankName>species</taxonRankName>
            <taxonRankValue>chaquensis</taxonRankValue>
          </taxonomicClassification>
        </taxonomicClassification>
        <taxonomicClassification>
          <taxonRankName>genus</taxonRankName>
          <taxonRankValue>Physalaemus</taxonRankValue>
          <taxonomicClassification>
            <taxonRankName>species</taxonRankName>
            <taxonRankValue>henselii</taxonRankValue>
          </taxonomicClassification>
        </taxonomicClassification>
        <taxonomicClassification>
          <taxonRankName>genus</taxonRankName>
          <taxonRankValue>Physalaemus</taxonRankValue>
          <taxonomicClassification>
            <taxonRankName>species</taxonRankName>
            <taxonRankValue>riograndensis</taxonRankValue>
          </taxonomicClassification>
        </taxonomicClassification>
        <taxonomicClassification>
          <taxonRankName>genus</taxonRankName>
          <taxonRankValue>Leptodactylus</taxonRankValue>
          <taxonomicClassification>
            <taxonRankName>species</taxonRankName>
            <taxonRankValue>furnarius</taxonRankValue>
          </taxonomicClassification>
        </taxonomicClassification>
        <taxonomicClassification>
          <taxonRankName>genus</taxonRankName>
          <taxonRankValue>Melanophryniscus</taxonRankValue>
          <taxonomicClassification>
            <taxonRankName>species</taxonRankName>
            <taxonRankValue>sanmartini</taxonRankValue>
          </taxonomicClassification>
        </taxonomicClassification>
        <taxonomicClassification>
          <taxonRankName>genus</taxonRankName>
          <taxonRankValue>Boana</taxonRankValue>
          <taxonomicClassification>
            <taxonRankName>species</taxonRankName>
            <taxonRankValue>albopunctata</taxonRankValue>
          </taxonomicClassification>
        </taxonomicClassification>
        <taxonomicClassification>
          <taxonRankName>genus</taxonRankName>
          <taxonRankValue>Leptodactylus</taxonRankValue>
          <taxonomicClassification>
            <taxonRankName>species</taxonRankName>
            <taxonRankValue>podicipinus</taxonRankValue>
          </taxonomicClassification>
        </taxonomicClassification>
        <taxonomicClassification>
          <taxonRankName>genus</taxonRankName>
          <taxonRankValue>Phyllomedusa</taxonRankValue>
          <taxonomicClassification>
            <taxonRankName>species</taxonRankName>
            <taxonRankValue>iheringii</taxonRankValue>
          </taxonomicClassification>
        </taxonomicClassification>
        <taxonomicClassification>
          <taxonRankName>genus</taxonRankName>
          <taxonRankValue>Lysapsus</taxonRankValue>
          <taxonomicClassification>
            <taxonRankName>species</taxonRankName>
            <taxonRankValue>limellum</taxonRankValue>
          </taxonomicClassification>
        </taxonomicClassification>
        <taxonomicClassification>
          <taxonRankName>genus</taxonRankName>
          <taxonRankValue>Melanophryniscus</taxonRankValue>
          <taxonomicClassification>
            <taxonRankName>species</taxonRankName>
            <taxonRankValue>atroluteus</taxonRankValue>
          </taxonomicClassification>
        </taxonomicClassification>
        <taxonomicClassification>
          <taxonRankName>genus</taxonRankName>
          <taxonRankValue>Melanophryniscus</taxonRankValue>
          <taxonomicClassification>
            <taxonRankName>species</taxonRankName>
            <taxonRankValue>devincenzii</taxonRankValue>
          </taxonomicClassification>
        </taxonomicClassification>
        <taxonomicClassification>
          <taxonRankName>genus</taxonRankName>
          <taxonRankValue>Melanophryniscus</taxonRankValue>
          <taxonomicClassification>
            <taxonRankName>species</taxonRankName>
            <taxonRankValue>orejasmirandai</taxonRankValue>
          </taxonomicClassification>
        </taxonomicClassification>
        <taxonomicClassification>
          <taxonRankName>genus</taxonRankName>
          <taxonRankValue>Physalaemus</taxonRankValue>
          <taxonomicClassification>
            <taxonRankName>species</taxonRankName>
            <taxonRankValue>fernandezae</taxonRankValue>
          </taxonomicClassification>
        </taxonomicClassification>
        <taxonomicClassification>
          <taxonRankName>genus</taxonRankName>
          <taxonRankValue>Ololygon</taxonRankValue>
          <taxonomicClassification>
            <taxonRankName>species</taxonRankName>
            <taxonRankValue>berthae</taxonRankValue>
          </taxonomicClassification>
        </taxonomicClassification>
        <taxonomicClassification>
          <taxonRankName>genus</taxonRankName>
          <taxonRankValue>Scinax</taxonRankValue>
          <taxonomicClassification>
            <taxonRankName>species</taxonRankName>
            <taxonRankValue>nasicus</taxonRankValue>
          </taxonomicClassification>
        </taxonomicClassification>
        <taxonomicClassification>
          <taxonRankName>genus</taxonRankName>
          <taxonRankValue>Ololygon</taxonRankValue>
          <taxonomicClassification>
            <taxonRankName>species</taxonRankName>
            <taxonRankValue>aromothyella</taxonRankValue>
          </taxonomicClassification>
        </taxonomicClassification>
        <taxonomicClassification>
          <taxonRankName>genus</taxonRankName>
          <taxonRankValue>Physalaemus</taxonRankValue>
          <taxonomicClassification>
            <taxonRankName>species</taxonRankName>
            <taxonRankValue>albonotatus</taxonRankValue>
          </taxonomicClassification>
        </taxonomicClassification>
        <taxonomicClassification>
          <taxonRankName>genus</taxonRankName>
          <taxonRankValue>Rhinella</taxonRankValue>
          <taxonomicClassification>
            <taxonRankName>species</taxonRankName>
            <taxonRankValue>achavali</taxonRankValue>
          </taxonomicClassification>
        </taxonomicClassification>
        <taxonomicClassification>
          <taxonRankName>genus</taxonRankName>
          <taxonRankValue>Physalaemus</taxonRankValue>
          <taxonomicClassification>
            <taxonRankName>species</taxonRankName>
            <taxonRankValue>cuvieri</taxonRankValue>
          </taxonomicClassification>
        </taxonomicClassification>
        <taxonomicClassification>
          <taxonRankName>genus</taxonRankName>
          <taxonRankValue>Rhinella</taxonRankValue>
          <taxonomicClassification>
            <taxonRankName>species</taxonRankName>
            <taxonRankValue>fernandezae</taxonRankValue>
          </taxonomicClassification>
        </taxonomicClassification>
        <taxonomicClassification>
          <taxonRankName>genus</taxonRankName>
          <taxonRankValue>Melanophryniscus</taxonRankValue>
          <taxonomicClassification>
            <taxonRankName>species</taxonRankName>
            <taxonRankValue>langonei</taxonRankValue>
          </taxonomicClassification>
        </taxonomicClassification>
        <taxonomicClassification>
          <taxonRankName>genus</taxonRankName>
          <taxonRankValue>Melanophryniscus</taxonRankValue>
          <taxonomicClassification>
            <taxonRankName>species</taxonRankName>
            <taxonRankValue>pachyrhynus</taxonRankValue>
          </taxonomicClassification>
        </taxonomicClassification>
        <taxonomicClassification>
          <taxonRankName>genus</taxonRankName>
          <taxonRankValue>Hylodes</taxonRankValue>
          <taxonomicClassification>
            <taxonRankName>species</taxonRankName>
            <taxonRankValue>asper</taxonRankValue>
          </taxonomicClassification>
        </taxonomicClassification>
        <taxonomicClassification>
          <taxonRankName>genus</taxonRankName>
          <taxonRankValue>Acanthochelys</taxonRankValue>
          <taxonomicClassification>
            <taxonRankName>species</taxonRankName>
            <taxonRankValue>spixii</taxonRankValue>
          </taxonomicClassification>
        </taxonomicClassification>
        <taxonomicClassification>
          <taxonRankName>genus</taxonRankName>
          <taxonRankValue>Amphisbaena</taxonRankValue>
          <taxonomicClassification>
            <taxonRankName>species</taxonRankName>
            <taxonRankValue>darwinii</taxonRankValue>
          </taxonomicClassification>
        </taxonomicClassification>
        <taxonomicClassification>
          <taxonRankName>genus</taxonRankName>
          <taxonRankValue>Amphisbaena</taxonRankValue>
          <taxonomicClassification>
            <taxonRankName>species</taxonRankName>
            <taxonRankValue>kingii</taxonRankValue>
          </taxonomicClassification>
        </taxonomicClassification>
        <taxonomicClassification>
          <taxonRankName>genus</taxonRankName>
          <taxonRankValue>Bothrops</taxonRankValue>
          <taxonomicClassification>
            <taxonRankName>species</taxonRankName>
            <taxonRankValue>alternatus</taxonRankValue>
          </taxonomicClassification>
        </taxonomicClassification>
        <taxonomicClassification>
          <taxonRankName>genus</taxonRankName>
          <taxonRankValue>Cercosaura</taxonRankValue>
          <taxonomicClassification>
            <taxonRankName>species</taxonRankName>
            <taxonRankValue>schreibersii</taxonRankValue>
          </taxonomicClassification>
        </taxonomicClassification>
        <taxonomicClassification>
          <taxonRankName>genus</taxonRankName>
          <taxonRankValue>Paraphimophis</taxonRankValue>
          <taxonomicClassification>
            <taxonRankName>species</taxonRankName>
            <taxonRankValue>rusticus</taxonRankValue>
          </taxonomicClassification>
        </taxonomicClassification>
        <taxonomicClassification>
          <taxonRankName>genus</taxonRankName>
          <taxonRankValue>Hydromedusa</taxonRankValue>
          <taxonomicClassification>
            <taxonRankName>species</taxonRankName>
            <taxonRankValue>tectifera</taxonRankValue>
          </taxonomicClassification>
        </taxonomicClassification>
        <taxonomicClassification>
          <taxonRankName>genus</taxonRankName>
          <taxonRankValue>Epictia</taxonRankValue>
          <taxonomicClassification>
            <taxonRankName>species</taxonRankName>
            <taxonRankValue>munoai</taxonRankValue>
          </taxonomicClassification>
        </taxonomicClassification>
        <taxonomicClassification>
          <taxonRankName>genus</taxonRankName>
          <taxonRankValue>Liolaemus</taxonRankValue>
          <taxonomicClassification>
            <taxonRankName>species</taxonRankName>
            <taxonRankValue>wiegmannii</taxonRankValue>
          </taxonomicClassification>
        </taxonomicClassification>
        <taxonomicClassification>
          <taxonRankName>genus</taxonRankName>
          <taxonRankValue>Lygophis</taxonRankValue>
          <taxonomicClassification>
            <taxonRankName>species</taxonRankName>
            <taxonRankValue>anomalus</taxonRankValue>
          </taxonomicClassification>
        </taxonomicClassification>
        <taxonomicClassification>
          <taxonRankName>genus</taxonRankName>
          <taxonRankValue>Erythrolamprus</taxonRankValue>
          <taxonomicClassification>
            <taxonRankName>species</taxonRankName>
            <taxonRankValue>jaegeri</taxonRankValue>
          </taxonomicClassification>
        </taxonomicClassification>
        <taxonomicClassification>
          <taxonRankName>genus</taxonRankName>
          <taxonRankValue>Erythrolamprus</taxonRankValue>
          <taxonomicClassification>
            <taxonRankName>species</taxonRankName>
            <taxonRankValue>poecilogyrus</taxonRankValue>
          </taxonomicClassification>
        </taxonomicClassification>
        <taxonomicClassification>
          <taxonRankName>genus</taxonRankName>
          <taxonRankValue>Erythrolamprus</taxonRankValue>
          <taxonomicClassification>
            <taxonRankName>species</taxonRankName>
            <taxonRankValue>semiaureus</taxonRankValue>
          </taxonomicClassification>
        </taxonomicClassification>
        <taxonomicClassification>
          <taxonRankName>genus</taxonRankName>
          <taxonRankValue>Xenodon</taxonRankValue>
          <taxonomicClassification>
            <taxonRankName>species</taxonRankName>
            <taxonRankValue>dorbignyi</taxonRankValue>
          </taxonomicClassification>
        </taxonomicClassification>
        <taxonomicClassification>
          <taxonRankName>genus</taxonRankName>
          <taxonRankValue>Ophiodes</taxonRankValue>
          <taxonomicClassification>
            <taxonRankName>species</taxonRankName>
            <taxonRankValue>striatus</taxonRankValue>
          </taxonomicClassification>
        </taxonomicClassification>
        <taxonomicClassification>
          <taxonRankName>genus</taxonRankName>
          <taxonRankValue>Ophiodes</taxonRankValue>
          <taxonomicClassification>
            <taxonRankName>species</taxonRankName>
            <taxonRankValue>vertebralis</taxonRankValue>
          </taxonomicClassification>
        </taxonomicClassification>
        <taxonomicClassification>
          <taxonRankName>genus</taxonRankName>
          <taxonRankValue>Oxyrhopus</taxonRankValue>
          <taxonomicClassification>
            <taxonRankName>species</taxonRankName>
            <taxonRankValue>rhombifer</taxonRankValue>
          </taxonomicClassification>
        </taxonomicClassification>
        <taxonomicClassification>
          <taxonRankName>genus</taxonRankName>
          <taxonRankValue>Phalotris</taxonRankValue>
          <taxonomicClassification>
            <taxonRankName>species</taxonRankName>
            <taxonRankValue>lemniscatus</taxonRankValue>
          </taxonomicClassification>
        </taxonomicClassification>
        <taxonomicClassification>
          <taxonRankName>genus</taxonRankName>
          <taxonRankValue>Philodryas</taxonRankValue>
          <taxonomicClassification>
            <taxonRankName>species</taxonRankName>
            <taxonRankValue>aestiva</taxonRankValue>
          </taxonomicClassification>
        </taxonomicClassification>
        <taxonomicClassification>
          <taxonRankName>genus</taxonRankName>
          <taxonRankValue>Philodryas</taxonRankValue>
          <taxonomicClassification>
            <taxonRankName>species</taxonRankName>
            <taxonRankValue>patagoniensis</taxonRankValue>
          </taxonomicClassification>
        </taxonomicClassification>
        <taxonomicClassification>
          <taxonRankName>genus</taxonRankName>
          <taxonRankValue>Psomophis</taxonRankValue>
          <taxonomicClassification>
            <taxonRankName>species</taxonRankName>
            <taxonRankValue>obtusus</taxonRankValue>
          </taxonomicClassification>
        </taxonomicClassification>
        <taxonomicClassification>
          <taxonRankName>genus</taxonRankName>
          <taxonRankValue>Teius</taxonRankValue>
          <taxonomicClassification>
            <taxonRankName>species</taxonRankName>
            <taxonRankValue>oculatus</taxonRankValue>
          </taxonomicClassification>
        </taxonomicClassification>
        <taxonomicClassification>
          <taxonRankName>genus</taxonRankName>
          <taxonRankValue>Thamnodynastes</taxonRankValue>
          <taxonomicClassification>
            <taxonRankName>species</taxonRankName>
            <taxonRankValue>hypoconia</taxonRankValue>
          </taxonomicClassification>
        </taxonomicClassification>
        <taxonomicClassification>
          <taxonRankName>genus</taxonRankName>
          <taxonRankValue>Tomodon</taxonRankValue>
          <taxonomicClassification>
            <taxonRankName>species</taxonRankName>
            <taxonRankValue>ocellatus</taxonRankValue>
          </taxonomicClassification>
        </taxonomicClassification>
        <taxonomicClassification>
          <taxonRankName>genus</taxonRankName>
          <taxonRankValue>Trachemys</taxonRankValue>
          <taxonomicClassification>
            <taxonRankName>species</taxonRankName>
            <taxonRankValue>dorbigni</taxonRankValue>
          </taxonomicClassification>
        </taxonomicClassification>
        <taxonomicClassification>
          <taxonRankName>genus</taxonRankName>
          <taxonRankValue>Salvator</taxonRankValue>
          <taxonomicClassification>
            <taxonRankName>species</taxonRankName>
            <taxonRankValue>merianae</taxonRankValue>
          </taxonomicClassification>
        </taxonomicClassification>
        <taxonomicClassification>
          <taxonRankName>genus</taxonRankName>
          <taxonRankValue>Boiruna</taxonRankValue>
          <taxonomicClassification>
            <taxonRankName>species</taxonRankName>
            <taxonRankValue>maculata</taxonRankValue>
          </taxonomicClassification>
        </taxonomicClassification>
        <taxonomicClassification>
          <taxonRankName>genus</taxonRankName>
          <taxonRankValue>Bothrops</taxonRankValue>
          <taxonomicClassification>
            <taxonRankName>species</taxonRankName>
            <taxonRankValue>pubescens</taxonRankValue>
          </taxonomicClassification>
        </taxonomicClassification>
        <taxonomicClassification>
          <taxonRankName>genus</taxonRankName>
          <taxonRankValue>Helicops</taxonRankValue>
          <taxonomicClassification>
            <taxonRankName>species</taxonRankName>
            <taxonRankValue>infrataeniatus</taxonRankValue>
          </taxonomicClassification>
        </taxonomicClassification>
        <taxonomicClassification>
          <taxonRankName>genus</taxonRankName>
          <taxonRankValue>Erythrolamprus</taxonRankValue>
          <taxonomicClassification>
            <taxonRankName>species</taxonRankName>
            <taxonRankValue>almadensis</taxonRankValue>
          </taxonomicClassification>
        </taxonomicClassification>
        <taxonomicClassification>
          <taxonRankName>genus</taxonRankName>
          <taxonRankValue>Amphisbaena</taxonRankValue>
          <taxonomicClassification>
            <taxonRankName>species</taxonRankName>
            <taxonRankValue>munoai</taxonRankValue>
          </taxonomicClassification>
        </taxonomicClassification>
        <taxonomicClassification>
          <taxonRankName>genus</taxonRankName>
          <taxonRankValue>Aspronema</taxonRankValue>
          <taxonomicClassification>
            <taxonRankName>species</taxonRankName>
            <taxonRankValue>dorsivittatum</taxonRankValue>
          </taxonomicClassification>
        </taxonomicClassification>
        <taxonomicClassification>
          <taxonRankName>genus</taxonRankName>
          <taxonRankValue>Chelonia</taxonRankValue>
          <taxonomicClassification>
            <taxonRankName>species</taxonRankName>
            <taxonRankValue>mydas</taxonRankValue>
          </taxonomicClassification>
        </taxonomicClassification>
        <taxonomicClassification>
          <taxonRankName>genus</taxonRankName>
          <taxonRankValue>Homonota</taxonRankValue>
          <taxonomicClassification>
            <taxonRankName>species</taxonRankName>
            <taxonRankValue>uruguayensis</taxonRankValue>
          </taxonomicClassification>
        </taxonomicClassification>
        <taxonomicClassification>
          <taxonRankName>genus</taxonRankName>
          <taxonRankValue>Lygophis</taxonRankValue>
          <taxonomicClassification>
            <taxonRankName>species</taxonRankName>
            <taxonRankValue>flavifrenatus</taxonRankValue>
          </taxonomicClassification>
        </taxonomicClassification>
        <taxonomicClassification>
          <taxonRankName>genus</taxonRankName>
          <taxonRankValue>Philodryas</taxonRankValue>
          <taxonomicClassification>
            <taxonRankName>species</taxonRankName>
            <taxonRankValue>olfersii</taxonRankValue>
          </taxonomicClassification>
        </taxonomicClassification>
        <taxonomicClassification>
          <taxonRankName>genus</taxonRankName>
          <taxonRankValue>Anisolepis</taxonRankValue>
          <taxonomicClassification>
            <taxonRankName>species</taxonRankName>
            <taxonRankValue>undulatus</taxonRankValue>
          </taxonomicClassification>
        </taxonomicClassification>
        <taxonomicClassification>
          <taxonRankName>genus</taxonRankName>
          <taxonRankValue>Atractus</taxonRankValue>
          <taxonomicClassification>
            <taxonRankName>species</taxonRankName>
            <taxonRankValue>reticulatus</taxonRankValue>
          </taxonomicClassification>
        </taxonomicClassification>
        <taxonomicClassification>
          <taxonRankName>genus</taxonRankName>
          <taxonRankValue>Calamodontophis</taxonRankValue>
          <taxonomicClassification>
            <taxonRankName>species</taxonRankName>
            <taxonRankValue>paucidens</taxonRankValue>
          </taxonomicClassification>
        </taxonomicClassification>
        <taxonomicClassification>
          <taxonRankName>genus</taxonRankName>
          <taxonRankValue>Caretta</taxonRankValue>
          <taxonomicClassification>
            <taxonRankName>species</taxonRankName>
            <taxonRankValue>caretta</taxonRankValue>
          </taxonomicClassification>
        </taxonomicClassification>
        <taxonomicClassification>
          <taxonRankName>genus</taxonRankName>
          <taxonRankValue>Chironius</taxonRankValue>
          <taxonomicClassification>
            <taxonRankName>species</taxonRankName>
            <taxonRankValue>bicarinatus</taxonRankValue>
          </taxonomicClassification>
        </taxonomicClassification>
        <taxonomicClassification>
          <taxonRankName>genus</taxonRankName>
          <taxonRankValue>Contomastix</taxonRankValue>
          <taxonomicClassification>
            <taxonRankName>species</taxonRankName>
            <taxonRankValue>lacertoides</taxonRankValue>
          </taxonomicClassification>
        </taxonomicClassification>
        <taxonomicClassification>
          <taxonRankName>genus</taxonRankName>
          <taxonRankValue>Dermochelys</taxonRankValue>
          <taxonomicClassification>
            <taxonRankName>species</taxonRankName>
            <taxonRankValue>coriacea</taxonRankValue>
          </taxonomicClassification>
        </taxonomicClassification>
        <taxonomicClassification>
          <taxonRankName>genus</taxonRankName>
          <taxonRankValue>Taeniophallus</taxonRankValue>
          <taxonomicClassification>
            <taxonRankName>species</taxonRankName>
            <taxonRankValue>occipitalis</taxonRankValue>
          </taxonomicClassification>
        </taxonomicClassification>
        <taxonomicClassification>
          <taxonRankName>genus</taxonRankName>
          <taxonRankValue>Taeniophallus</taxonRankValue>
          <taxonomicClassification>
            <taxonRankName>species</taxonRankName>
            <taxonRankValue>poecilopogon</taxonRankValue>
          </taxonomicClassification>
        </taxonomicClassification>
        <taxonomicClassification>
          <taxonRankName>genus</taxonRankName>
          <taxonRankValue>Eunectes</taxonRankValue>
          <taxonomicClassification>
            <taxonRankName>species</taxonRankName>
            <taxonRankValue>notaeus</taxonRankValue>
          </taxonomicClassification>
        </taxonomicClassification>
        <taxonomicClassification>
          <taxonRankName>genus</taxonRankName>
          <taxonRankValue>Leposternon</taxonRankValue>
          <taxonomicClassification>
            <taxonRankName>species</taxonRankName>
            <taxonRankValue>microcephalum</taxonRankValue>
          </taxonomicClassification>
        </taxonomicClassification>
        <taxonomicClassification>
          <taxonRankName>genus</taxonRankName>
          <taxonRankValue>Leptophis</taxonRankValue>
          <taxonomicClassification>
            <taxonRankName>species</taxonRankName>
            <taxonRankValue>ahaetulla</taxonRankValue>
          </taxonomicClassification>
        </taxonomicClassification>
        <taxonomicClassification>
          <taxonRankName>genus</taxonRankName>
          <taxonRankValue>Liotyphlops</taxonRankValue>
          <taxonomicClassification>
            <taxonRankName>species</taxonRankName>
            <taxonRankValue>ternetzii</taxonRankValue>
          </taxonomicClassification>
        </taxonomicClassification>
        <taxonomicClassification>
          <taxonRankName>genus</taxonRankName>
          <taxonRankValue>Xenodon</taxonRankValue>
          <taxonomicClassification>
            <taxonRankName>species</taxonRankName>
            <taxonRankValue>histricus</taxonRankValue>
          </taxonomicClassification>
        </taxonomicClassification>
        <taxonomicClassification>
          <taxonRankName>genus</taxonRankName>
          <taxonRankValue>Micrurus</taxonRankValue>
          <taxonomicClassification>
            <taxonRankName>species</taxonRankName>
            <taxonRankValue>altirostris</taxonRankValue>
          </taxonomicClassification>
        </taxonomicClassification>
        <taxonomicClassification>
          <taxonRankName>genus</taxonRankName>
          <taxonRankValue>Ophiodes</taxonRankValue>
          <taxonomicClassification>
            <taxonRankName>species</taxonRankName>
            <taxonRankValue>intermedius</taxonRankValue>
          </taxonomicClassification>
        </taxonomicClassification>
        <taxonomicClassification>
          <taxonRankName>genus</taxonRankName>
          <taxonRankValue>Phrynops</taxonRankValue>
          <taxonomicClassification>
            <taxonRankName>species</taxonRankName>
            <taxonRankValue>hilarii</taxonRankValue>
          </taxonomicClassification>
        </taxonomicClassification>
        <taxonomicClassification>
          <taxonRankName>genus</taxonRankName>
          <taxonRankValue>Phrynops</taxonRankValue>
          <taxonomicClassification>
            <taxonRankName>species</taxonRankName>
            <taxonRankValue>williamsi</taxonRankValue>
          </taxonomicClassification>
        </taxonomicClassification>
        <taxonomicClassification>
          <taxonRankName>genus</taxonRankName>
          <taxonRankValue>Philodryas</taxonRankValue>
          <taxonomicClassification>
            <taxonRankName>species</taxonRankName>
            <taxonRankValue>agassizii</taxonRankValue>
          </taxonomicClassification>
        </taxonomicClassification>
        <taxonomicClassification>
          <taxonRankName>genus</taxonRankName>
          <taxonRankValue>Dipsas</taxonRankValue>
          <taxonomicClassification>
            <taxonRankName>species</taxonRankName>
            <taxonRankValue>turgidus</taxonRankValue>
          </taxonomicClassification>
        </taxonomicClassification>
        <taxonomicClassification>
          <taxonRankName>genus</taxonRankName>
          <taxonRankValue>Stenocercus</taxonRankValue>
          <taxonomicClassification>
            <taxonRankName>species</taxonRankName>
            <taxonRankValue>azureus</taxonRankValue>
          </taxonomicClassification>
        </taxonomicClassification>
        <taxonomicClassification>
          <taxonRankName>genus</taxonRankName>
          <taxonRankValue>Tantilla</taxonRankValue>
          <taxonomicClassification>
            <taxonRankName>species</taxonRankName>
            <taxonRankValue>melanocephala</taxonRankValue>
          </taxonomicClassification>
        </taxonomicClassification>
        <taxonomicClassification>
          <taxonRankName>genus</taxonRankName>
          <taxonRankValue>Thamnodynastes</taxonRankValue>
          <taxonomicClassification>
            <taxonRankName>species</taxonRankName>
            <taxonRankValue>strigatus</taxonRankValue>
          </taxonomicClassification>
        </taxonomicClassification>
        <taxonomicClassification>
          <taxonRankName>genus</taxonRankName>
          <taxonRankValue>Tropidurus</taxonRankValue>
          <taxonomicClassification>
            <taxonRankName>species</taxonRankName>
            <taxonRankValue>torquatus</taxonRankValue>
          </taxonomicClassification>
        </taxonomicClassification>
        <taxonomicClassification>
          <taxonRankName>genus</taxonRankName>
          <taxonRankValue>Xenodon</taxonRankValue>
          <taxonomicClassification>
            <taxonRankName>species</taxonRankName>
            <taxonRankValue>merremii</taxonRankValue>
          </taxonomicClassification>
        </taxonomicClassification>
        <taxonomicClassification>
          <taxonRankName>genus</taxonRankName>
          <taxonRankValue>Lepidochelys</taxonRankValue>
          <taxonomicClassification>
            <taxonRankName>species</taxonRankName>
            <taxonRankValue>olivacea</taxonRankValue>
          </taxonomicClassification>
        </taxonomicClassification>
        <taxonomicClassification>
          <taxonRankName>genus</taxonRankName>
          <taxonRankValue>Crotalus</taxonRankValue>
          <taxonomicClassification>
            <taxonRankName>species</taxonRankName>
            <taxonRankValue>durissus</taxonRankValue>
          </taxonomicClassification>
        </taxonomicClassification>
        <taxonomicClassification>
          <taxonRankName>genus</taxonRankName>
          <taxonRankValue>Caiman</taxonRankValue>
          <taxonomicClassification>
            <taxonRankName>species</taxonRankName>
            <taxonRankValue>latirostris</taxonRankValue>
          </taxonomicClassification>
        </taxonomicClassification>
        <taxonomicClassification>
          <taxonRankName>genus</taxonRankName>
          <taxonRankValue>Liolaemus</taxonRankValue>
          <taxonomicClassification>
            <taxonRankName>species</taxonRankName>
            <taxonRankValue>occipitalis</taxonRankValue>
          </taxonomicClassification>
        </taxonomicClassification>
        <taxonomicClassification>
          <taxonRankName>genus</taxonRankName>
          <taxonRankValue>Tomodon</taxonRankValue>
          <taxonomicClassification>
            <taxonRankName>species</taxonRankName>
            <taxonRankValue>dorsatus</taxonRankValue>
          </taxonomicClassification>
        </taxonomicClassification>
        <taxonomicClassification>
          <taxonRankName>genus</taxonRankName>
          <taxonRankValue>Eretmochelys</taxonRankValue>
          <taxonomicClassification>
            <taxonRankName>species</taxonRankName>
            <taxonRankValue>imbricata</taxonRankValue>
          </taxonomicClassification>
        </taxonomicClassification>
        <taxonomicClassification>
          <taxonRankName>genus</taxonRankName>
          <taxonRankValue>Liolaemus</taxonRankValue>
          <taxonomicClassification>
            <taxonRankName>species</taxonRankName>
            <taxonRankValue>gardeli</taxonRankValue>
          </taxonomicClassification>
        </taxonomicClassification>
        <taxonomicClassification>
          <taxonRankName>genus</taxonRankName>
          <taxonRankValue>Podilymbus</taxonRankValue>
          <taxonomicClassification>
            <taxonRankName>species</taxonRankName>
            <taxonRankValue>podiceps</taxonRankValue>
          </taxonomicClassification>
        </taxonomicClassification>
        <taxonomicClassification>
          <taxonRankName>genus</taxonRankName>
          <taxonRankValue>Rollandia</taxonRankValue>
          <taxonomicClassification>
            <taxonRankName>species</taxonRankName>
            <taxonRankValue>rolland</taxonRankValue>
          </taxonomicClassification>
        </taxonomicClassification>
        <taxonomicClassification>
          <taxonRankName>genus</taxonRankName>
          <taxonRankValue>Podiceps</taxonRankValue>
          <taxonomicClassification>
            <taxonRankName>species</taxonRankName>
            <taxonRankValue>major</taxonRankValue>
          </taxonomicClassification>
        </taxonomicClassification>
        <taxonomicClassification>
          <taxonRankName>genus</taxonRankName>
          <taxonRankValue>Phalacrocorax</taxonRankValue>
          <taxonomicClassification>
            <taxonRankName>species</taxonRankName>
            <taxonRankValue>brasilianus</taxonRankValue>
          </taxonomicClassification>
        </taxonomicClassification>
        <taxonomicClassification>
          <taxonRankName>genus</taxonRankName>
          <taxonRankValue>Ardea</taxonRankValue>
          <taxonomicClassification>
            <taxonRankName>species</taxonRankName>
            <taxonRankValue>cocoi</taxonRankValue>
          </taxonomicClassification>
        </taxonomicClassification>
        <taxonomicClassification>
          <taxonRankName>genus</taxonRankName>
          <taxonRankValue>Syrigma</taxonRankValue>
          <taxonomicClassification>
            <taxonRankName>species</taxonRankName>
            <taxonRankValue>sibilatrix</taxonRankValue>
          </taxonomicClassification>
        </taxonomicClassification>
        <taxonomicClassification>
          <taxonRankName>genus</taxonRankName>
          <taxonRankValue>Ardea</taxonRankValue>
          <taxonomicClassification>
            <taxonRankName>species</taxonRankName>
            <taxonRankValue>alba</taxonRankValue>
          </taxonomicClassification>
        </taxonomicClassification>
        <taxonomicClassification>
          <taxonRankName>genus</taxonRankName>
          <taxonRankValue>Egretta</taxonRankValue>
          <taxonomicClassification>
            <taxonRankName>species</taxonRankName>
            <taxonRankValue>thula</taxonRankValue>
          </taxonomicClassification>
        </taxonomicClassification>
        <taxonomicClassification>
          <taxonRankName>genus</taxonRankName>
          <taxonRankValue>Egretta</taxonRankValue>
          <taxonomicClassification>
            <taxonRankName>species</taxonRankName>
            <taxonRankValue>caerulea</taxonRankValue>
          </taxonomicClassification>
        </taxonomicClassification>
        <taxonomicClassification>
          <taxonRankName>genus</taxonRankName>
          <taxonRankValue>Tigrisoma</taxonRankValue>
          <taxonomicClassification>
            <taxonRankName>species</taxonRankName>
            <taxonRankValue>lineatum</taxonRankValue>
          </taxonomicClassification>
        </taxonomicClassification>
        <taxonomicClassification>
          <taxonRankName>genus</taxonRankName>
          <taxonRankValue>Nycticorax</taxonRankValue>
          <taxonomicClassification>
            <taxonRankName>species</taxonRankName>
            <taxonRankValue>nycticorax</taxonRankValue>
          </taxonomicClassification>
        </taxonomicClassification>
        <taxonomicClassification>
          <taxonRankName>genus</taxonRankName>
          <taxonRankValue>Bubulcus</taxonRankValue>
          <taxonomicClassification>
            <taxonRankName>species</taxonRankName>
            <taxonRankValue>ibis</taxonRankValue>
          </taxonomicClassification>
        </taxonomicClassification>
        <taxonomicClassification>
          <taxonRankName>genus</taxonRankName>
          <taxonRankValue>Ciconia</taxonRankValue>
          <taxonomicClassification>
            <taxonRankName>species</taxonRankName>
            <taxonRankValue>maguari</taxonRankValue>
          </taxonomicClassification>
        </taxonomicClassification>
        <taxonomicClassification>
          <taxonRankName>genus</taxonRankName>
          <taxonRankValue>Mycteria</taxonRankValue>
          <taxonomicClassification>
            <taxonRankName>species</taxonRankName>
            <taxonRankValue>americana</taxonRankValue>
          </taxonomicClassification>
        </taxonomicClassification>
        <taxonomicClassification>
          <taxonRankName>genus</taxonRankName>
          <taxonRankValue>Theristicus</taxonRankValue>
          <taxonomicClassification>
            <taxonRankName>species</taxonRankName>
            <taxonRankValue>caerulescens</taxonRankValue>
          </taxonomicClassification>
        </taxonomicClassification>
        <taxonomicClassification>
          <taxonRankName>genus</taxonRankName>
          <taxonRankValue>Phimosus</taxonRankValue>
          <taxonomicClassification>
            <taxonRankName>species</taxonRankName>
            <taxonRankValue>infuscatus</taxonRankValue>
          </taxonomicClassification>
        </taxonomicClassification>
        <taxonomicClassification>
          <taxonRankName>genus</taxonRankName>
          <taxonRankValue>Plegadis</taxonRankValue>
          <taxonomicClassification>
            <taxonRankName>species</taxonRankName>
            <taxonRankValue>chihi</taxonRankValue>
          </taxonomicClassification>
        </taxonomicClassification>
        <taxonomicClassification>
          <taxonRankName>genus</taxonRankName>
          <taxonRankValue>Platalea</taxonRankValue>
          <taxonomicClassification>
            <taxonRankName>species</taxonRankName>
            <taxonRankValue>ajaja</taxonRankValue>
          </taxonomicClassification>
        </taxonomicClassification>
        <taxonomicClassification>
          <taxonRankName>genus</taxonRankName>
          <taxonRankValue>Chauna</taxonRankValue>
          <taxonomicClassification>
            <taxonRankName>species</taxonRankName>
            <taxonRankValue>torquata</taxonRankValue>
          </taxonomicClassification>
        </taxonomicClassification>
        <taxonomicClassification>
          <taxonRankName>genus</taxonRankName>
          <taxonRankValue>Dendrocygna</taxonRankValue>
          <taxonomicClassification>
            <taxonRankName>species</taxonRankName>
            <taxonRankValue>bicolor</taxonRankValue>
          </taxonomicClassification>
        </taxonomicClassification>
        <taxonomicClassification>
          <taxonRankName>genus</taxonRankName>
          <taxonRankValue>Dendrocygna</taxonRankValue>
          <taxonomicClassification>
            <taxonRankName>species</taxonRankName>
            <taxonRankValue>viduata</taxonRankValue>
          </taxonomicClassification>
        </taxonomicClassification>
        <taxonomicClassification>
          <taxonRankName>genus</taxonRankName>
          <taxonRankValue>Coscoroba</taxonRankValue>
          <taxonomicClassification>
            <taxonRankName>species</taxonRankName>
            <taxonRankValue>coscoroba</taxonRankValue>
          </taxonomicClassification>
        </taxonomicClassification>
        <taxonomicClassification>
          <taxonRankName>genus</taxonRankName>
          <taxonRankValue>Cygnus</taxonRankValue>
          <taxonomicClassification>
            <taxonRankName>species</taxonRankName>
            <taxonRankValue>melancoryphus</taxonRankValue>
          </taxonomicClassification>
        </taxonomicClassification>
        <taxonomicClassification>
          <taxonRankName>genus</taxonRankName>
          <taxonRankValue>Amazonetta</taxonRankValue>
          <taxonomicClassification>
            <taxonRankName>species</taxonRankName>
            <taxonRankValue>brasiliensis</taxonRankValue>
          </taxonomicClassification>
        </taxonomicClassification>
        <taxonomicClassification>
          <taxonRankName>genus</taxonRankName>
          <taxonRankValue>Mareca</taxonRankValue>
          <taxonomicClassification>
            <taxonRankName>species</taxonRankName>
            <taxonRankValue>sibilatrix</taxonRankValue>
          </taxonomicClassification>
        </taxonomicClassification>
        <taxonomicClassification>
          <taxonRankName>genus</taxonRankName>
          <taxonRankValue>Anas</taxonRankValue>
          <taxonomicClassification>
            <taxonRankName>species</taxonRankName>
            <taxonRankValue>flavirostris</taxonRankValue>
          </taxonomicClassification>
        </taxonomicClassification>
        <taxonomicClassification>
          <taxonRankName>genus</taxonRankName>
          <taxonRankValue>Anas</taxonRankValue>
          <taxonomicClassification>
            <taxonRankName>species</taxonRankName>
            <taxonRankValue>georgica</taxonRankValue>
          </taxonomicClassification>
        </taxonomicClassification>
        <taxonomicClassification>
          <taxonRankName>genus</taxonRankName>
          <taxonRankValue>Spatula</taxonRankValue>
          <taxonomicClassification>
            <taxonRankName>species</taxonRankName>
            <taxonRankValue>versicolor</taxonRankValue>
          </taxonomicClassification>
        </taxonomicClassification>
        <taxonomicClassification>
          <taxonRankName>genus</taxonRankName>
          <taxonRankValue>Spatula</taxonRankValue>
          <taxonomicClassification>
            <taxonRankName>species</taxonRankName>
            <taxonRankValue>platalea</taxonRankValue>
          </taxonomicClassification>
        </taxonomicClassification>
        <taxonomicClassification>
          <taxonRankName>genus</taxonRankName>
          <taxonRankValue>Netta</taxonRankValue>
          <taxonomicClassification>
            <taxonRankName>species</taxonRankName>
            <taxonRankValue>peposaca</taxonRankValue>
          </taxonomicClassification>
        </taxonomicClassification>
        <taxonomicClassification>
          <taxonRankName>genus</taxonRankName>
          <taxonRankValue>Oxyura</taxonRankValue>
          <taxonomicClassification>
            <taxonRankName>species</taxonRankName>
            <taxonRankValue>vittata</taxonRankValue>
          </taxonomicClassification>
        </taxonomicClassification>
        <taxonomicClassification>
          <taxonRankName>genus</taxonRankName>
          <taxonRankValue>Cathartes</taxonRankValue>
          <taxonomicClassification>
            <taxonRankName>species</taxonRankName>
            <taxonRankValue>aura</taxonRankValue>
          </taxonomicClassification>
        </taxonomicClassification>
        <taxonomicClassification>
          <taxonRankName>genus</taxonRankName>
          <taxonRankValue>Elanus</taxonRankValue>
          <taxonomicClassification>
            <taxonRankName>species</taxonRankName>
            <taxonRankValue>leucurus</taxonRankValue>
          </taxonomicClassification>
        </taxonomicClassification>
        <taxonomicClassification>
          <taxonRankName>genus</taxonRankName>
          <taxonRankValue>Rostrhamus</taxonRankValue>
          <taxonomicClassification>
            <taxonRankName>species</taxonRankName>
            <taxonRankValue>sociabilis</taxonRankValue>
          </taxonomicClassification>
        </taxonomicClassification>
        <taxonomicClassification>
          <taxonRankName>genus</taxonRankName>
          <taxonRankValue>Circus</taxonRankValue>
          <taxonomicClassification>
            <taxonRankName>species</taxonRankName>
            <taxonRankValue>buffoni</taxonRankValue>
          </taxonomicClassification>
        </taxonomicClassification>
        <taxonomicClassification>
          <taxonRankName>genus</taxonRankName>
          <taxonRankValue>Accipiter</taxonRankValue>
          <taxonomicClassification>
            <taxonRankName>species</taxonRankName>
            <taxonRankValue>striatus</taxonRankValue>
          </taxonomicClassification>
        </taxonomicClassification>
        <taxonomicClassification>
          <taxonRankName>genus</taxonRankName>
          <taxonRankValue>Rupornis</taxonRankValue>
          <taxonomicClassification>
            <taxonRankName>species</taxonRankName>
            <taxonRankValue>magnirostris</taxonRankValue>
          </taxonomicClassification>
        </taxonomicClassification>
        <taxonomicClassification>
          <taxonRankName>genus</taxonRankName>
          <taxonRankValue>Caracara</taxonRankValue>
          <taxonomicClassification>
            <taxonRankName>species</taxonRankName>
            <taxonRankValue>plancus</taxonRankValue>
          </taxonomicClassification>
        </taxonomicClassification>
        <taxonomicClassification>
          <taxonRankName>genus</taxonRankName>
          <taxonRankValue>Milvago</taxonRankValue>
          <taxonomicClassification>
            <taxonRankName>species</taxonRankName>
            <taxonRankValue>chimachima</taxonRankValue>
          </taxonomicClassification>
        </taxonomicClassification>
        <taxonomicClassification>
          <taxonRankName>genus</taxonRankName>
          <taxonRankValue>Milvago</taxonRankValue>
          <taxonomicClassification>
            <taxonRankName>species</taxonRankName>
            <taxonRankValue>chimango</taxonRankValue>
          </taxonomicClassification>
        </taxonomicClassification>
        <taxonomicClassification>
          <taxonRankName>genus</taxonRankName>
          <taxonRankValue>Falco</taxonRankValue>
          <taxonomicClassification>
            <taxonRankName>species</taxonRankName>
            <taxonRankValue>sparverius</taxonRankValue>
          </taxonomicClassification>
        </taxonomicClassification>
        <taxonomicClassification>
          <taxonRankName>genus</taxonRankName>
          <taxonRankValue>Aramus</taxonRankValue>
          <taxonomicClassification>
            <taxonRankName>species</taxonRankName>
            <taxonRankValue>guarauna</taxonRankValue>
          </taxonomicClassification>
        </taxonomicClassification>
        <taxonomicClassification>
          <taxonRankName>genus</taxonRankName>
          <taxonRankValue>Aramides</taxonRankValue>
          <taxonomicClassification>
            <taxonRankName>species</taxonRankName>
            <taxonRankValue>ypecaha</taxonRankValue>
          </taxonomicClassification>
        </taxonomicClassification>
        <taxonomicClassification>
          <taxonRankName>genus</taxonRankName>
          <taxonRankValue>Gallinula</taxonRankValue>
          <taxonomicClassification>
            <taxonRankName>species</taxonRankName>
            <taxonRankValue>galeata</taxonRankValue>
          </taxonomicClassification>
        </taxonomicClassification>
        <taxonomicClassification>
          <taxonRankName>genus</taxonRankName>
          <taxonRankValue>Porphyriops</taxonRankValue>
          <taxonomicClassification>
            <taxonRankName>species</taxonRankName>
            <taxonRankValue>melanops</taxonRankValue>
          </taxonomicClassification>
        </taxonomicClassification>
        <taxonomicClassification>
          <taxonRankName>genus</taxonRankName>
          <taxonRankValue>Fulica</taxonRankValue>
          <taxonomicClassification>
            <taxonRankName>species</taxonRankName>
            <taxonRankValue>armillata</taxonRankValue>
          </taxonomicClassification>
        </taxonomicClassification>
        <taxonomicClassification>
          <taxonRankName>genus</taxonRankName>
          <taxonRankValue>Fulica</taxonRankValue>
          <taxonomicClassification>
            <taxonRankName>species</taxonRankName>
            <taxonRankValue>rufifrons</taxonRankValue>
          </taxonomicClassification>
        </taxonomicClassification>
        <taxonomicClassification>
          <taxonRankName>genus</taxonRankName>
          <taxonRankValue>Fulica</taxonRankValue>
          <taxonomicClassification>
            <taxonRankName>species</taxonRankName>
            <taxonRankValue>leucoptera</taxonRankValue>
          </taxonomicClassification>
        </taxonomicClassification>
        <taxonomicClassification>
          <taxonRankName>genus</taxonRankName>
          <taxonRankValue>Jacana</taxonRankValue>
          <taxonomicClassification>
            <taxonRankName>species</taxonRankName>
            <taxonRankValue>jacana</taxonRankValue>
          </taxonomicClassification>
        </taxonomicClassification>
        <taxonomicClassification>
          <taxonRankName>genus</taxonRankName>
          <taxonRankValue>Pardirallus</taxonRankValue>
          <taxonomicClassification>
            <taxonRankName>species</taxonRankName>
            <taxonRankValue>sanguinolentus</taxonRankValue>
          </taxonomicClassification>
        </taxonomicClassification>
        <taxonomicClassification>
          <taxonRankName>genus</taxonRankName>
          <taxonRankValue>Himantopus</taxonRankValue>
          <taxonomicClassification>
            <taxonRankName>species</taxonRankName>
            <taxonRankValue>mexicanus</taxonRankValue>
          </taxonomicClassification>
        </taxonomicClassification>
        <taxonomicClassification>
          <taxonRankName>genus</taxonRankName>
          <taxonRankValue>Vanellus</taxonRankValue>
          <taxonomicClassification>
            <taxonRankName>species</taxonRankName>
            <taxonRankValue>chilensis</taxonRankValue>
          </taxonomicClassification>
        </taxonomicClassification>
        <taxonomicClassification>
          <taxonRankName>genus</taxonRankName>
          <taxonRankValue>Pluvialis</taxonRankValue>
          <taxonomicClassification>
            <taxonRankName>species</taxonRankName>
            <taxonRankValue>dominica</taxonRankValue>
          </taxonomicClassification>
        </taxonomicClassification>
        <taxonomicClassification>
          <taxonRankName>genus</taxonRankName>
          <taxonRankValue>Charadrius</taxonRankValue>
          <taxonomicClassification>
            <taxonRankName>species</taxonRankName>
            <taxonRankValue>falklandicus</taxonRankValue>
          </taxonomicClassification>
        </taxonomicClassification>
        <taxonomicClassification>
          <taxonRankName>genus</taxonRankName>
          <taxonRankValue>Charadrius</taxonRankValue>
          <taxonomicClassification>
            <taxonRankName>species</taxonRankName>
            <taxonRankValue>modestus</taxonRankValue>
          </taxonomicClassification>
        </taxonomicClassification>
        <taxonomicClassification>
          <taxonRankName>genus</taxonRankName>
          <taxonRankValue>Oreopholus</taxonRankValue>
          <taxonomicClassification>
            <taxonRankName>species</taxonRankName>
            <taxonRankValue>ruficollis</taxonRankValue>
          </taxonomicClassification>
        </taxonomicClassification>
        <taxonomicClassification>
          <taxonRankName>genus</taxonRankName>
          <taxonRankValue>Tringa</taxonRankValue>
          <taxonomicClassification>
            <taxonRankName>species</taxonRankName>
            <taxonRankValue>flavipes</taxonRankValue>
          </taxonomicClassification>
        </taxonomicClassification>
        <taxonomicClassification>
          <taxonRankName>genus</taxonRankName>
          <taxonRankValue>Tringa</taxonRankValue>
          <taxonomicClassification>
            <taxonRankName>species</taxonRankName>
            <taxonRankValue>melanoleuca</taxonRankValue>
          </taxonomicClassification>
        </taxonomicClassification>
        <taxonomicClassification>
          <taxonRankName>genus</taxonRankName>
          <taxonRankValue>Gallinago</taxonRankValue>
          <taxonomicClassification>
            <taxonRankName>species</taxonRankName>
            <taxonRankValue>paraguaiae</taxonRankValue>
          </taxonomicClassification>
        </taxonomicClassification>
        <taxonomicClassification>
          <taxonRankName>genus</taxonRankName>
          <taxonRankValue>Calidris</taxonRankValue>
          <taxonomicClassification>
            <taxonRankName>species</taxonRankName>
            <taxonRankValue>fuscicollis</taxonRankValue>
          </taxonomicClassification>
        </taxonomicClassification>
        <taxonomicClassification>
          <taxonRankName>genus</taxonRankName>
          <taxonRankValue>Calidris</taxonRankValue>
          <taxonomicClassification>
            <taxonRankName>species</taxonRankName>
            <taxonRankValue>melanotos</taxonRankValue>
          </taxonomicClassification>
        </taxonomicClassification>
        <taxonomicClassification>
          <taxonRankName>genus</taxonRankName>
          <taxonRankValue>Calidris</taxonRankValue>
          <taxonomicClassification>
            <taxonRankName>species</taxonRankName>
            <taxonRankValue>subruficollis</taxonRankValue>
          </taxonomicClassification>
        </taxonomicClassification>
        <taxonomicClassification>
          <taxonRankName>genus</taxonRankName>
          <taxonRankValue>Larus</taxonRankValue>
          <taxonomicClassification>
            <taxonRankName>species</taxonRankName>
            <taxonRankValue>dominicanus</taxonRankValue>
          </taxonomicClassification>
        </taxonomicClassification>
        <taxonomicClassification>
          <taxonRankName>genus</taxonRankName>
          <taxonRankValue>Chroicocephalus</taxonRankValue>
          <taxonomicClassification>
            <taxonRankName>species</taxonRankName>
            <taxonRankValue>maculipennis</taxonRankValue>
          </taxonomicClassification>
        </taxonomicClassification>
        <taxonomicClassification>
          <taxonRankName>genus</taxonRankName>
          <taxonRankValue>Sternula</taxonRankValue>
          <taxonomicClassification>
            <taxonRankName>species</taxonRankName>
            <taxonRankValue>superciliaris</taxonRankValue>
          </taxonomicClassification>
        </taxonomicClassification>
        <taxonomicClassification>
          <taxonRankName>genus</taxonRankName>
          <taxonRankValue>Sterna</taxonRankValue>
          <taxonomicClassification>
            <taxonRankName>species</taxonRankName>
            <taxonRankValue>trudeaui</taxonRankValue>
          </taxonomicClassification>
        </taxonomicClassification>
        <taxonomicClassification>
          <taxonRankName>genus</taxonRankName>
          <taxonRankValue>Patagioenas</taxonRankValue>
          <taxonomicClassification>
            <taxonRankName>species</taxonRankName>
            <taxonRankValue>maculosa</taxonRankValue>
          </taxonomicClassification>
        </taxonomicClassification>
        <taxonomicClassification>
          <taxonRankName>genus</taxonRankName>
          <taxonRankValue>Patagioenas</taxonRankValue>
          <taxonomicClassification>
            <taxonRankName>species</taxonRankName>
            <taxonRankValue>picazuro</taxonRankValue>
          </taxonomicClassification>
        </taxonomicClassification>
        <taxonomicClassification>
          <taxonRankName>genus</taxonRankName>
          <taxonRankValue>Zenaida</taxonRankValue>
          <taxonomicClassification>
            <taxonRankName>species</taxonRankName>
            <taxonRankValue>auriculata</taxonRankValue>
          </taxonomicClassification>
        </taxonomicClassification>
        <taxonomicClassification>
          <taxonRankName>genus</taxonRankName>
          <taxonRankValue>Columbina</taxonRankValue>
          <taxonomicClassification>
            <taxonRankName>species</taxonRankName>
            <taxonRankValue>picui</taxonRankValue>
          </taxonomicClassification>
        </taxonomicClassification>
        <taxonomicClassification>
          <taxonRankName>genus</taxonRankName>
          <taxonRankValue>Leptotila</taxonRankValue>
          <taxonomicClassification>
            <taxonRankName>species</taxonRankName>
            <taxonRankValue>verreauxi</taxonRankValue>
          </taxonomicClassification>
        </taxonomicClassification>
        <taxonomicClassification>
          <taxonRankName>genus</taxonRankName>
          <taxonRankValue>Myiopsitta</taxonRankValue>
          <taxonomicClassification>
            <taxonRankName>species</taxonRankName>
            <taxonRankValue>monachus</taxonRankValue>
          </taxonomicClassification>
        </taxonomicClassification>
        <taxonomicClassification>
          <taxonRankName>genus</taxonRankName>
          <taxonRankValue>Guira</taxonRankValue>
          <taxonomicClassification>
            <taxonRankName>species</taxonRankName>
            <taxonRankValue>guira</taxonRankValue>
          </taxonomicClassification>
        </taxonomicClassification>
        <taxonomicClassification>
          <taxonRankName>genus</taxonRankName>
          <taxonRankValue>Athene</taxonRankValue>
          <taxonomicClassification>
            <taxonRankName>species</taxonRankName>
            <taxonRankValue>cunicularia</taxonRankValue>
          </taxonomicClassification>
        </taxonomicClassification>
        <taxonomicClassification>
          <taxonRankName>genus</taxonRankName>
          <taxonRankValue>Chlorostilbon</taxonRankValue>
          <taxonomicClassification>
            <taxonRankName>species</taxonRankName>
            <taxonRankValue>lucidus</taxonRankValue>
          </taxonomicClassification>
        </taxonomicClassification>
        <taxonomicClassification>
          <taxonRankName>genus</taxonRankName>
          <taxonRankValue>Hylocharis</taxonRankValue>
          <taxonomicClassification>
            <taxonRankName>species</taxonRankName>
            <taxonRankValue>chrysura</taxonRankValue>
          </taxonomicClassification>
        </taxonomicClassification>
        <taxonomicClassification>
          <taxonRankName>genus</taxonRankName>
          <taxonRankValue>Leucochloris</taxonRankValue>
          <taxonomicClassification>
            <taxonRankName>species</taxonRankName>
            <taxonRankValue>albicollis</taxonRankValue>
          </taxonomicClassification>
        </taxonomicClassification>
        <taxonomicClassification>
          <taxonRankName>genus</taxonRankName>
          <taxonRankValue>Megaceryle</taxonRankValue>
          <taxonomicClassification>
            <taxonRankName>species</taxonRankName>
            <taxonRankValue>torquata</taxonRankValue>
          </taxonomicClassification>
        </taxonomicClassification>
        <taxonomicClassification>
          <taxonRankName>genus</taxonRankName>
          <taxonRankValue>Chloroceryle</taxonRankValue>
          <taxonomicClassification>
            <taxonRankName>species</taxonRankName>
            <taxonRankValue>amazona</taxonRankValue>
          </taxonomicClassification>
        </taxonomicClassification>
        <taxonomicClassification>
          <taxonRankName>genus</taxonRankName>
          <taxonRankValue>Chloroceryle</taxonRankValue>
          <taxonomicClassification>
            <taxonRankName>species</taxonRankName>
            <taxonRankValue>americana</taxonRankValue>
          </taxonomicClassification>
        </taxonomicClassification>
        <taxonomicClassification>
          <taxonRankName>genus</taxonRankName>
          <taxonRankValue>Nothura</taxonRankValue>
          <taxonomicClassification>
            <taxonRankName>species</taxonRankName>
            <taxonRankValue>maculosa</taxonRankValue>
          </taxonomicClassification>
        </taxonomicClassification>
        <taxonomicClassification>
          <taxonRankName>genus</taxonRankName>
          <taxonRankValue>Melanerpes</taxonRankValue>
          <taxonomicClassification>
            <taxonRankName>species</taxonRankName>
            <taxonRankValue>candidus</taxonRankValue>
          </taxonomicClassification>
        </taxonomicClassification>
        <taxonomicClassification>
          <taxonRankName>genus</taxonRankName>
          <taxonRankValue>Colaptes</taxonRankValue>
          <taxonomicClassification>
            <taxonRankName>species</taxonRankName>
            <taxonRankValue>melanochloros</taxonRankValue>
          </taxonomicClassification>
        </taxonomicClassification>
        <taxonomicClassification>
          <taxonRankName>genus</taxonRankName>
          <taxonRankValue>Drymornis</taxonRankValue>
          <taxonomicClassification>
            <taxonRankName>species</taxonRankName>
            <taxonRankValue>bridgesii</taxonRankValue>
          </taxonomicClassification>
        </taxonomicClassification>
        <taxonomicClassification>
          <taxonRankName>genus</taxonRankName>
          <taxonRankValue>Geositta</taxonRankValue>
          <taxonomicClassification>
            <taxonRankName>species</taxonRankName>
            <taxonRankValue>cunicularia</taxonRankValue>
          </taxonomicClassification>
        </taxonomicClassification>
        <taxonomicClassification>
          <taxonRankName>genus</taxonRankName>
          <taxonRankValue>Cinclodes</taxonRankValue>
          <taxonomicClassification>
            <taxonRankName>species</taxonRankName>
            <taxonRankValue>fuscus</taxonRankValue>
          </taxonomicClassification>
        </taxonomicClassification>
        <taxonomicClassification>
          <taxonRankName>genus</taxonRankName>
          <taxonRankValue>Furnarius</taxonRankValue>
          <taxonomicClassification>
            <taxonRankName>species</taxonRankName>
            <taxonRankValue>rufus</taxonRankValue>
          </taxonomicClassification>
        </taxonomicClassification>
        <taxonomicClassification>
          <taxonRankName>genus</taxonRankName>
          <taxonRankValue>Phleocryptes</taxonRankValue>
          <taxonomicClassification>
            <taxonRankName>species</taxonRankName>
            <taxonRankValue>melanops</taxonRankValue>
          </taxonomicClassification>
        </taxonomicClassification>
        <taxonomicClassification>
          <taxonRankName>genus</taxonRankName>
          <taxonRankValue>Synallaxis</taxonRankValue>
          <taxonomicClassification>
            <taxonRankName>species</taxonRankName>
            <taxonRankValue>spixi</taxonRankValue>
          </taxonomicClassification>
        </taxonomicClassification>
        <taxonomicClassification>
          <taxonRankName>genus</taxonRankName>
          <taxonRankValue>Anumbius</taxonRankValue>
          <taxonomicClassification>
            <taxonRankName>species</taxonRankName>
            <taxonRankValue>annumbi</taxonRankValue>
          </taxonomicClassification>
        </taxonomicClassification>
        <taxonomicClassification>
          <taxonRankName>genus</taxonRankName>
          <taxonRankValue>Phacellodomus</taxonRankValue>
          <taxonomicClassification>
            <taxonRankName>species</taxonRankName>
            <taxonRankValue>striaticollis</taxonRankValue>
          </taxonomicClassification>
        </taxonomicClassification>
        <taxonomicClassification>
          <taxonRankName>genus</taxonRankName>
          <taxonRankValue>Elaenia</taxonRankValue>
          <taxonomicClassification>
            <taxonRankName>species</taxonRankName>
            <taxonRankValue>parvirostris</taxonRankValue>
          </taxonomicClassification>
        </taxonomicClassification>
        <taxonomicClassification>
          <taxonRankName>genus</taxonRankName>
          <taxonRankValue>Pyrocephalus</taxonRankValue>
          <taxonomicClassification>
            <taxonRankName>species</taxonRankName>
            <taxonRankValue>rubinus</taxonRankValue>
          </taxonomicClassification>
        </taxonomicClassification>
        <taxonomicClassification>
          <taxonRankName>genus</taxonRankName>
          <taxonRankValue>Xolmis</taxonRankValue>
          <taxonomicClassification>
            <taxonRankName>species</taxonRankName>
            <taxonRankValue>cinereus</taxonRankValue>
          </taxonomicClassification>
        </taxonomicClassification>
        <taxonomicClassification>
          <taxonRankName>genus</taxonRankName>
          <taxonRankValue>Xolmis</taxonRankValue>
          <taxonomicClassification>
            <taxonRankName>species</taxonRankName>
            <taxonRankValue>irupero</taxonRankValue>
          </taxonomicClassification>
        </taxonomicClassification>
        <taxonomicClassification>
          <taxonRankName>genus</taxonRankName>
          <taxonRankValue>Lessonia</taxonRankValue>
          <taxonomicClassification>
            <taxonRankName>species</taxonRankName>
            <taxonRankValue>rufa</taxonRankValue>
          </taxonomicClassification>
        </taxonomicClassification>
        <taxonomicClassification>
          <taxonRankName>genus</taxonRankName>
          <taxonRankValue>Hymenops</taxonRankValue>
          <taxonomicClassification>
            <taxonRankName>species</taxonRankName>
            <taxonRankValue>perspicillatus</taxonRankValue>
          </taxonomicClassification>
        </taxonomicClassification>
        <taxonomicClassification>
          <taxonRankName>genus</taxonRankName>
          <taxonRankValue>Satrapa</taxonRankValue>
          <taxonomicClassification>
            <taxonRankName>species</taxonRankName>
            <taxonRankValue>icterophrys</taxonRankValue>
          </taxonomicClassification>
        </taxonomicClassification>
        <taxonomicClassification>
          <taxonRankName>genus</taxonRankName>
          <taxonRankValue>Machetornis</taxonRankValue>
          <taxonomicClassification>
            <taxonRankName>species</taxonRankName>
            <taxonRankValue>rixosa</taxonRankValue>
          </taxonomicClassification>
        </taxonomicClassification>
        <taxonomicClassification>
          <taxonRankName>genus</taxonRankName>
          <taxonRankValue>Pitangus</taxonRankValue>
          <taxonomicClassification>
            <taxonRankName>species</taxonRankName>
            <taxonRankValue>sulphuratus</taxonRankValue>
          </taxonomicClassification>
        </taxonomicClassification>
        <taxonomicClassification>
          <taxonRankName>genus</taxonRankName>
          <taxonRankValue>Tyrannus</taxonRankValue>
          <taxonomicClassification>
            <taxonRankName>species</taxonRankName>
            <taxonRankValue>melancholicus</taxonRankValue>
          </taxonomicClassification>
        </taxonomicClassification>
        <taxonomicClassification>
          <taxonRankName>genus</taxonRankName>
          <taxonRankValue>Tyrannus</taxonRankValue>
          <taxonomicClassification>
            <taxonRankName>species</taxonRankName>
            <taxonRankValue>savana</taxonRankValue>
          </taxonomicClassification>
        </taxonomicClassification>
        <taxonomicClassification>
          <taxonRankName>genus</taxonRankName>
          <taxonRankValue>Tachycineta</taxonRankValue>
          <taxonomicClassification>
            <taxonRankName>species</taxonRankName>
            <taxonRankValue>leucorrhoa</taxonRankValue>
          </taxonomicClassification>
        </taxonomicClassification>
        <taxonomicClassification>
          <taxonRankName>genus</taxonRankName>
          <taxonRankValue>Progne</taxonRankValue>
          <taxonomicClassification>
            <taxonRankName>species</taxonRankName>
            <taxonRankValue>chalybea</taxonRankValue>
          </taxonomicClassification>
        </taxonomicClassification>
        <taxonomicClassification>
          <taxonRankName>genus</taxonRankName>
          <taxonRankValue>Progne</taxonRankValue>
          <taxonomicClassification>
            <taxonRankName>species</taxonRankName>
            <taxonRankValue>tapera</taxonRankValue>
          </taxonomicClassification>
        </taxonomicClassification>
        <taxonomicClassification>
          <taxonRankName>genus</taxonRankName>
          <taxonRankValue>Notiochelidon</taxonRankValue>
          <taxonomicClassification>
            <taxonRankName>species</taxonRankName>
            <taxonRankValue>cyanoleuca</taxonRankValue>
          </taxonomicClassification>
        </taxonomicClassification>
        <taxonomicClassification>
          <taxonRankName>genus</taxonRankName>
          <taxonRankValue>Hirundo</taxonRankValue>
          <taxonomicClassification>
            <taxonRankName>species</taxonRankName>
            <taxonRankValue>rustica</taxonRankValue>
          </taxonomicClassification>
        </taxonomicClassification>
        <taxonomicClassification>
          <taxonRankName>genus</taxonRankName>
          <taxonRankValue>Anthus</taxonRankValue>
          <taxonomicClassification>
            <taxonRankName>species</taxonRankName>
            <taxonRankValue>furcatus</taxonRankValue>
          </taxonomicClassification>
        </taxonomicClassification>
        <taxonomicClassification>
          <taxonRankName>genus</taxonRankName>
          <taxonRankValue>Troglodytes</taxonRankValue>
          <taxonomicClassification>
            <taxonRankName>species</taxonRankName>
            <taxonRankValue>aedon</taxonRankValue>
          </taxonomicClassification>
        </taxonomicClassification>
        <taxonomicClassification>
          <taxonRankName>genus</taxonRankName>
          <taxonRankValue>Mimus</taxonRankValue>
          <taxonomicClassification>
            <taxonRankName>species</taxonRankName>
            <taxonRankValue>saturninus</taxonRankValue>
          </taxonomicClassification>
        </taxonomicClassification>
        <taxonomicClassification>
          <taxonRankName>genus</taxonRankName>
          <taxonRankValue>Turdus</taxonRankValue>
          <taxonomicClassification>
            <taxonRankName>species</taxonRankName>
            <taxonRankValue>amaurochalinus</taxonRankValue>
          </taxonomicClassification>
        </taxonomicClassification>
        <taxonomicClassification>
          <taxonRankName>genus</taxonRankName>
          <taxonRankValue>Turdus</taxonRankValue>
          <taxonomicClassification>
            <taxonRankName>species</taxonRankName>
            <taxonRankValue>rufiventris</taxonRankValue>
          </taxonomicClassification>
        </taxonomicClassification>
        <taxonomicClassification>
          <taxonRankName>genus</taxonRankName>
          <taxonRankValue>Polioptila</taxonRankValue>
          <taxonomicClassification>
            <taxonRankName>species</taxonRankName>
            <taxonRankValue>dumicola</taxonRankValue>
          </taxonomicClassification>
        </taxonomicClassification>
        <taxonomicClassification>
          <taxonRankName>genus</taxonRankName>
          <taxonRankValue>Zonotrichia</taxonRankValue>
          <taxonomicClassification>
            <taxonRankName>species</taxonRankName>
            <taxonRankValue>capensis</taxonRankValue>
          </taxonomicClassification>
        </taxonomicClassification>
        <taxonomicClassification>
          <taxonRankName>genus</taxonRankName>
          <taxonRankValue>Donacospiza</taxonRankValue>
          <taxonomicClassification>
            <taxonRankName>species</taxonRankName>
            <taxonRankValue>albifrons</taxonRankValue>
          </taxonomicClassification>
        </taxonomicClassification>
        <taxonomicClassification>
          <taxonRankName>genus</taxonRankName>
          <taxonRankValue>Poospiza</taxonRankValue>
          <taxonomicClassification>
            <taxonRankName>species</taxonRankName>
            <taxonRankValue>nigrorufa</taxonRankValue>
          </taxonomicClassification>
        </taxonomicClassification>
        <taxonomicClassification>
          <taxonRankName>genus</taxonRankName>
          <taxonRankValue>Sicalis</taxonRankValue>
          <taxonomicClassification>
            <taxonRankName>species</taxonRankName>
            <taxonRankValue>flaveola</taxonRankValue>
          </taxonomicClassification>
        </taxonomicClassification>
        <taxonomicClassification>
          <taxonRankName>genus</taxonRankName>
          <taxonRankValue>Sicalis</taxonRankValue>
          <taxonomicClassification>
            <taxonRankName>species</taxonRankName>
            <taxonRankValue>luteola</taxonRankValue>
          </taxonomicClassification>
        </taxonomicClassification>
        <taxonomicClassification>
          <taxonRankName>genus</taxonRankName>
          <taxonRankValue>Embernagra</taxonRankValue>
          <taxonomicClassification>
            <taxonRankName>species</taxonRankName>
            <taxonRankValue>platensis</taxonRankValue>
          </taxonomicClassification>
        </taxonomicClassification>
        <taxonomicClassification>
          <taxonRankName>genus</taxonRankName>
          <taxonRankValue>Paroaria</taxonRankValue>
          <taxonomicClassification>
            <taxonRankName>species</taxonRankName>
            <taxonRankValue>coronata</taxonRankValue>
          </taxonomicClassification>
        </taxonomicClassification>
        <taxonomicClassification>
          <taxonRankName>genus</taxonRankName>
          <taxonRankValue>Thraupis</taxonRankValue>
          <taxonomicClassification>
            <taxonRankName>species</taxonRankName>
            <taxonRankValue>bonariensis</taxonRankValue>
          </taxonomicClassification>
        </taxonomicClassification>
        <taxonomicClassification>
          <taxonRankName>genus</taxonRankName>
          <taxonRankValue>Stephanophorus</taxonRankValue>
          <taxonomicClassification>
            <taxonRankName>species</taxonRankName>
            <taxonRankValue>diadematus</taxonRankValue>
          </taxonomicClassification>
        </taxonomicClassification>
        <taxonomicClassification>
          <taxonRankName>genus</taxonRankName>
          <taxonRankValue>Setophaga</taxonRankValue>
          <taxonomicClassification>
            <taxonRankName>species</taxonRankName>
            <taxonRankValue>pitiayumi</taxonRankValue>
          </taxonomicClassification>
        </taxonomicClassification>
        <taxonomicClassification>
          <taxonRankName>genus</taxonRankName>
          <taxonRankValue>Agelasticus</taxonRankValue>
          <taxonomicClassification>
            <taxonRankName>species</taxonRankName>
            <taxonRankValue>thilius</taxonRankValue>
          </taxonomicClassification>
        </taxonomicClassification>
        <taxonomicClassification>
          <taxonRankName>genus</taxonRankName>
          <taxonRankValue>Sturnella</taxonRankValue>
          <taxonomicClassification>
            <taxonRankName>species</taxonRankName>
            <taxonRankValue>superciliaris</taxonRankValue>
          </taxonomicClassification>
        </taxonomicClassification>
        <taxonomicClassification>
          <taxonRankName>genus</taxonRankName>
          <taxonRankValue>Pseudoleistes</taxonRankValue>
          <taxonomicClassification>
            <taxonRankName>species</taxonRankName>
            <taxonRankValue>virescens</taxonRankValue>
          </taxonomicClassification>
        </taxonomicClassification>
        <taxonomicClassification>
          <taxonRankName>genus</taxonRankName>
          <taxonRankValue>Amblyramphus</taxonRankValue>
          <taxonomicClassification>
            <taxonRankName>species</taxonRankName>
            <taxonRankValue>holosericeus</taxonRankValue>
          </taxonomicClassification>
        </taxonomicClassification>
        <taxonomicClassification>
          <taxonRankName>genus</taxonRankName>
          <taxonRankValue>Molothrus</taxonRankValue>
          <taxonomicClassification>
            <taxonRankName>species</taxonRankName>
            <taxonRankValue>bonariensis</taxonRankValue>
          </taxonomicClassification>
        </taxonomicClassification>
        <taxonomicClassification>
          <taxonRankName>genus</taxonRankName>
          <taxonRankValue>Molothrus</taxonRankValue>
          <taxonomicClassification>
            <taxonRankName>species</taxonRankName>
            <taxonRankValue>rufoaxillaris</taxonRankValue>
          </taxonomicClassification>
        </taxonomicClassification>
        <taxonomicClassification>
          <taxonRankName>genus</taxonRankName>
          <taxonRankValue>Spinus</taxonRankValue>
          <taxonomicClassification>
            <taxonRankName>species</taxonRankName>
            <taxonRankValue>magellanicus</taxonRankValue>
          </taxonomicClassification>
        </taxonomicClassification>
        <taxonomicClassification>
          <taxonRankName>genus</taxonRankName>
          <taxonRankValue>Colaptes</taxonRankValue>
          <taxonomicClassification>
            <taxonRankName>species</taxonRankName>
            <taxonRankValue>campestris</taxonRankValue>
          </taxonomicClassification>
        </taxonomicClassification>
        <taxonomicClassification>
          <taxonRankName>genus</taxonRankName>
          <taxonRankValue>Serpophaga</taxonRankValue>
          <taxonomicClassification>
            <taxonRankName>species</taxonRankName>
            <taxonRankValue>subcristata</taxonRankValue>
          </taxonomicClassification>
        </taxonomicClassification>
        <taxonomicClassification>
          <taxonRankName>genus</taxonRankName>
          <taxonRankValue>Poospiza</taxonRankValue>
          <taxonomicClassification>
            <taxonRankName>species</taxonRankName>
            <taxonRankValue>lateralis</taxonRankValue>
          </taxonomicClassification>
        </taxonomicClassification>
        <taxonomicClassification>
          <taxonRankName>genus</taxonRankName>
          <taxonRankValue>Tangara</taxonRankValue>
          <taxonomicClassification>
            <taxonRankName>species</taxonRankName>
            <taxonRankValue>preciosa</taxonRankValue>
          </taxonomicClassification>
        </taxonomicClassification>
        <taxonomicClassification>
          <taxonRankName>genus</taxonRankName>
          <taxonRankValue>Basileuterus</taxonRankValue>
          <taxonomicClassification>
            <taxonRankName>species</taxonRankName>
            <taxonRankValue>culicivorus</taxonRankValue>
          </taxonomicClassification>
        </taxonomicClassification>
        <taxonomicClassification>
          <taxonRankName>genus</taxonRankName>
          <taxonRankValue>Glaucidium</taxonRankValue>
          <taxonomicClassification>
            <taxonRankName>species</taxonRankName>
            <taxonRankValue>brasilianum</taxonRankValue>
          </taxonomicClassification>
        </taxonomicClassification>
        <taxonomicClassification>
          <taxonRankName>genus</taxonRankName>
          <taxonRankValue>Megascops</taxonRankValue>
          <taxonomicClassification>
            <taxonRankName>species</taxonRankName>
            <taxonRankValue>choliba</taxonRankValue>
          </taxonomicClassification>
        </taxonomicClassification>
        <taxonomicClassification>
          <taxonRankName>genus</taxonRankName>
          <taxonRankValue>Picumnus</taxonRankValue>
          <taxonomicClassification>
            <taxonRankName>species</taxonRankName>
            <taxonRankValue>nebulosus</taxonRankValue>
          </taxonomicClassification>
        </taxonomicClassification>
        <taxonomicClassification>
          <taxonRankName>genus</taxonRankName>
          <taxonRankValue>Falco</taxonRankValue>
          <taxonomicClassification>
            <taxonRankName>species</taxonRankName>
            <taxonRankValue>femoralis</taxonRankValue>
          </taxonomicClassification>
        </taxonomicClassification>
        <taxonomicClassification>
          <taxonRankName>genus</taxonRankName>
          <taxonRankValue>Cyanoloxia</taxonRankValue>
          <taxonomicClassification>
            <taxonRankName>species</taxonRankName>
            <taxonRankValue>glaucocaerulea</taxonRankValue>
          </taxonomicClassification>
        </taxonomicClassification>
        <taxonomicClassification>
          <taxonRankName>genus</taxonRankName>
          <taxonRankValue>Cranioleuca</taxonRankValue>
          <taxonomicClassification>
            <taxonRankName>species</taxonRankName>
            <taxonRankValue>pyrrhophia</taxonRankValue>
          </taxonomicClassification>
        </taxonomicClassification>
        <taxonomicClassification>
          <taxonRankName>genus</taxonRankName>
          <taxonRankValue>Agelaioides</taxonRankValue>
          <taxonomicClassification>
            <taxonRankName>species</taxonRankName>
            <taxonRankValue>badius</taxonRankValue>
          </taxonomicClassification>
        </taxonomicClassification>
        <taxonomicClassification>
          <taxonRankName>genus</taxonRankName>
          <taxonRankValue>Colaptes</taxonRankValue>
          <taxonomicClassification>
            <taxonRankName>species</taxonRankName>
            <taxonRankValue>melanolaimus</taxonRankValue>
          </taxonomicClassification>
        </taxonomicClassification>
        <taxonomicClassification>
          <taxonRankName>genus</taxonRankName>
          <taxonRankValue>Pyrrhura</taxonRankValue>
          <taxonomicClassification>
            <taxonRankName>species</taxonRankName>
            <taxonRankValue>frontalis</taxonRankValue>
          </taxonomicClassification>
        </taxonomicClassification>
        <taxonomicClassification>
          <taxonRankName>genus</taxonRankName>
          <taxonRankValue>Buteogallus</taxonRankValue>
          <taxonomicClassification>
            <taxonRankName>species</taxonRankName>
            <taxonRankValue>meridionalis</taxonRankValue>
          </taxonomicClassification>
        </taxonomicClassification>
        <taxonomicClassification>
          <taxonRankName>genus</taxonRankName>
          <taxonRankValue>Sporophila</taxonRankValue>
          <taxonomicClassification>
            <taxonRankName>species</taxonRankName>
            <taxonRankValue>caerulescens</taxonRankValue>
          </taxonomicClassification>
        </taxonomicClassification>
        <taxonomicClassification>
          <taxonRankName>genus</taxonRankName>
          <taxonRankValue>Thraupis</taxonRankValue>
          <taxonomicClassification>
            <taxonRankName>species</taxonRankName>
            <taxonRankValue>sayaca</taxonRankValue>
          </taxonomicClassification>
        </taxonomicClassification>
        <taxonomicClassification>
          <taxonRankName>genus</taxonRankName>
          <taxonRankValue>Syndactyla</taxonRankValue>
          <taxonomicClassification>
            <taxonRankName>species</taxonRankName>
            <taxonRankValue>rufosuperciliata</taxonRankValue>
          </taxonomicClassification>
        </taxonomicClassification>
        <taxonomicClassification>
          <taxonRankName>genus</taxonRankName>
          <taxonRankValue>Empidonomus</taxonRankValue>
          <taxonomicClassification>
            <taxonRankName>species</taxonRankName>
            <taxonRankValue>varius</taxonRankValue>
          </taxonomicClassification>
        </taxonomicClassification>
        <taxonomicClassification>
          <taxonRankName>genus</taxonRankName>
          <taxonRankValue>Cathartes</taxonRankValue>
          <taxonomicClassification>
            <taxonRankName>species</taxonRankName>
            <taxonRankValue>burrovianus</taxonRankValue>
          </taxonomicClassification>
        </taxonomicClassification>
        <taxonomicClassification>
          <taxonRankName>genus</taxonRankName>
          <taxonRankValue>Poospiza</taxonRankValue>
          <taxonomicClassification>
            <taxonRankName>species</taxonRankName>
            <taxonRankValue>cabanisi</taxonRankValue>
          </taxonomicClassification>
        </taxonomicClassification>
        <taxonomicClassification>
          <taxonRankName>genus</taxonRankName>
          <taxonRankValue>Piranga</taxonRankValue>
          <taxonomicClassification>
            <taxonRankName>species</taxonRankName>
            <taxonRankValue>flava</taxonRankValue>
          </taxonomicClassification>
        </taxonomicClassification>
        <taxonomicClassification>
          <taxonRankName>genus</taxonRankName>
          <taxonRankValue>Saltator</taxonRankValue>
          <taxonomicClassification>
            <taxonRankName>species</taxonRankName>
            <taxonRankValue>aurantiirostris</taxonRankValue>
          </taxonomicClassification>
        </taxonomicClassification>
        <taxonomicClassification>
          <taxonRankName>genus</taxonRankName>
          <taxonRankValue>Geranoaetus</taxonRankValue>
          <taxonomicClassification>
            <taxonRankName>species</taxonRankName>
            <taxonRankValue>melanoleucus</taxonRankValue>
          </taxonomicClassification>
        </taxonomicClassification>
        <taxonomicClassification>
          <taxonRankName>genus</taxonRankName>
          <taxonRankValue>Theristicus</taxonRankValue>
          <taxonomicClassification>
            <taxonRankName>species</taxonRankName>
            <taxonRankValue>caudatus</taxonRankValue>
          </taxonomicClassification>
        </taxonomicClassification>
        <taxonomicClassification>
          <taxonRankName>genus</taxonRankName>
          <taxonRankValue>Coragyps</taxonRankValue>
          <taxonomicClassification>
            <taxonRankName>species</taxonRankName>
            <taxonRankValue>atratus</taxonRankValue>
          </taxonomicClassification>
        </taxonomicClassification>
        <taxonomicClassification>
          <taxonRankName>genus</taxonRankName>
          <taxonRankValue>Penelope</taxonRankValue>
          <taxonomicClassification>
            <taxonRankName>species</taxonRankName>
            <taxonRankValue>obscura</taxonRankValue>
          </taxonomicClassification>
        </taxonomicClassification>
        <taxonomicClassification>
          <taxonRankName>genus</taxonRankName>
          <taxonRankValue>Knipolegus</taxonRankValue>
          <taxonomicClassification>
            <taxonRankName>species</taxonRankName>
            <taxonRankValue>cyanirostris</taxonRankValue>
          </taxonomicClassification>
        </taxonomicClassification>
        <taxonomicClassification>
          <taxonRankName>genus</taxonRankName>
          <taxonRankValue>Cariama</taxonRankValue>
          <taxonomicClassification>
            <taxonRankName>species</taxonRankName>
            <taxonRankValue>cristata</taxonRankValue>
          </taxonomicClassification>
        </taxonomicClassification>
        <taxonomicClassification>
          <taxonRankName>genus</taxonRankName>
          <taxonRankValue>Saltator</taxonRankValue>
          <taxonomicClassification>
            <taxonRankName>species</taxonRankName>
            <taxonRankValue>similis</taxonRankValue>
          </taxonomicClassification>
        </taxonomicClassification>
        <taxonomicClassification>
          <taxonRankName>genus</taxonRankName>
          <taxonRankValue>Cyclarhis</taxonRankValue>
          <taxonomicClassification>
            <taxonRankName>species</taxonRankName>
            <taxonRankValue>gujanensis</taxonRankValue>
          </taxonomicClassification>
        </taxonomicClassification>
        <taxonomicClassification>
          <taxonRankName>genus</taxonRankName>
          <taxonRankValue>Phylloscartes</taxonRankValue>
          <taxonomicClassification>
            <taxonRankName>species</taxonRankName>
            <taxonRankValue>ventralis</taxonRankValue>
          </taxonomicClassification>
        </taxonomicClassification>
        <taxonomicClassification>
          <taxonRankName>genus</taxonRankName>
          <taxonRankValue>Anas</taxonRankValue>
          <taxonomicClassification>
            <taxonRankName>species</taxonRankName>
            <taxonRankValue>platyrhynchos</taxonRankValue>
          </taxonomicClassification>
        </taxonomicClassification>
        <taxonomicClassification>
          <taxonRankName>genus</taxonRankName>
          <taxonRankValue>Myiarchus</taxonRankValue>
          <taxonomicClassification>
            <taxonRankName>species</taxonRankName>
            <taxonRankValue>swainsoni</taxonRankValue>
          </taxonomicClassification>
        </taxonomicClassification>
        <taxonomicClassification>
          <taxonRankName>genus</taxonRankName>
          <taxonRankValue>Hydropsalis</taxonRankValue>
          <taxonomicClassification>
            <taxonRankName>species</taxonRankName>
            <taxonRankValue>torquata</taxonRankValue>
          </taxonomicClassification>
        </taxonomicClassification>
        <taxonomicClassification>
          <taxonRankName>genus</taxonRankName>
          <taxonRankValue>Mackenziaena</taxonRankValue>
          <taxonomicClassification>
            <taxonRankName>species</taxonRankName>
            <taxonRankValue>leachii</taxonRankValue>
          </taxonomicClassification>
        </taxonomicClassification>
        <taxonomicClassification>
          <taxonRankName>genus</taxonRankName>
          <taxonRankValue>Icterus</taxonRankValue>
          <taxonomicClassification>
            <taxonRankName>species</taxonRankName>
            <taxonRankValue>pyrrhopterus</taxonRankValue>
          </taxonomicClassification>
        </taxonomicClassification>
        <taxonomicClassification>
          <taxonRankName>genus</taxonRankName>
          <taxonRankValue>Veniliornis</taxonRankValue>
          <taxonomicClassification>
            <taxonRankName>species</taxonRankName>
            <taxonRankValue>spilogaster</taxonRankValue>
          </taxonomicClassification>
        </taxonomicClassification>
        <taxonomicClassification>
          <taxonRankName>genus</taxonRankName>
          <taxonRankValue>Myiodynastes</taxonRankValue>
          <taxonomicClassification>
            <taxonRankName>species</taxonRankName>
            <taxonRankValue>maculatus</taxonRankValue>
          </taxonomicClassification>
        </taxonomicClassification>
        <taxonomicClassification>
          <taxonRankName>genus</taxonRankName>
          <taxonRankValue>Crypturellus</taxonRankValue>
          <taxonomicClassification>
            <taxonRankName>species</taxonRankName>
            <taxonRankValue>obsoletus</taxonRankValue>
          </taxonomicClassification>
        </taxonomicClassification>
        <taxonomicClassification>
          <taxonRankName>genus</taxonRankName>
          <taxonRankValue>Thalasseus</taxonRankValue>
          <taxonomicClassification>
            <taxonRankName>species</taxonRankName>
            <taxonRankValue>maximus</taxonRankValue>
          </taxonomicClassification>
        </taxonomicClassification>
        <taxonomicClassification>
          <taxonRankName>genus</taxonRankName>
          <taxonRankValue>Haematopus</taxonRankValue>
          <taxonomicClassification>
            <taxonRankName>species</taxonRankName>
            <taxonRankValue>palliatus</taxonRankValue>
          </taxonomicClassification>
        </taxonomicClassification>
        <taxonomicClassification>
          <taxonRankName>genus</taxonRankName>
          <taxonRankValue>Tringa</taxonRankValue>
          <taxonomicClassification>
            <taxonRankName>species</taxonRankName>
            <taxonRankValue>solitaria</taxonRankValue>
          </taxonomicClassification>
        </taxonomicClassification>
        <taxonomicClassification>
          <taxonRankName>genus</taxonRankName>
          <taxonRankValue>Procellaria</taxonRankValue>
          <taxonomicClassification>
            <taxonRankName>species</taxonRankName>
            <taxonRankValue>aequinoctialis</taxonRankValue>
          </taxonomicClassification>
        </taxonomicClassification>
        <taxonomicClassification>
          <taxonRankName>genus</taxonRankName>
          <taxonRankValue>Ardenna</taxonRankValue>
          <taxonomicClassification>
            <taxonRankName>species</taxonRankName>
            <taxonRankValue>grisea</taxonRankValue>
          </taxonomicClassification>
        </taxonomicClassification>
        <taxonomicClassification>
          <taxonRankName>genus</taxonRankName>
          <taxonRankValue>Calidris</taxonRankValue>
          <taxonomicClassification>
            <taxonRankName>species</taxonRankName>
            <taxonRankValue>pusilla</taxonRankValue>
          </taxonomicClassification>
        </taxonomicClassification>
        <taxonomicClassification>
          <taxonRankName>genus</taxonRankName>
          <taxonRankValue>Aramides</taxonRankValue>
          <taxonomicClassification>
            <taxonRankName>species</taxonRankName>
            <taxonRankValue>cajaneus</taxonRankValue>
          </taxonomicClassification>
        </taxonomicClassification>
        <taxonomicClassification>
          <taxonRankName>genus</taxonRankName>
          <taxonRankValue>Thalassarche</taxonRankValue>
          <taxonomicClassification>
            <taxonRankName>species</taxonRankName>
            <taxonRankValue>chlororhynchos</taxonRankValue>
          </taxonomicClassification>
        </taxonomicClassification>
        <taxonomicClassification>
          <taxonRankName>genus</taxonRankName>
          <taxonRankValue>Xanthopsar</taxonRankValue>
          <taxonomicClassification>
            <taxonRankName>species</taxonRankName>
            <taxonRankValue>flavus</taxonRankValue>
          </taxonomicClassification>
        </taxonomicClassification>
        <taxonomicClassification>
          <taxonRankName>genus</taxonRankName>
          <taxonRankValue>Heteroxolmis</taxonRankValue>
          <taxonomicClassification>
            <taxonRankName>species</taxonRankName>
            <taxonRankValue>dominicana</taxonRankValue>
          </taxonomicClassification>
        </taxonomicClassification>
        <taxonomicClassification>
          <taxonRankName>genus</taxonRankName>
          <taxonRankValue>Rhea</taxonRankValue>
          <taxonomicClassification>
            <taxonRankName>species</taxonRankName>
            <taxonRankValue>americana</taxonRankValue>
          </taxonomicClassification>
        </taxonomicClassification>
        <taxonomicClassification>
          <taxonRankName>genus</taxonRankName>
          <taxonRankValue>Limnoctites</taxonRankValue>
          <taxonomicClassification>
            <taxonRankName>species</taxonRankName>
            <taxonRankValue>rectirostris</taxonRankValue>
          </taxonomicClassification>
        </taxonomicClassification>
        <taxonomicClassification>
          <taxonRankName>genus</taxonRankName>
          <taxonRankValue>Anthus</taxonRankValue>
          <taxonomicClassification>
            <taxonRankName>species</taxonRankName>
            <taxonRankValue>hellmayri</taxonRankValue>
          </taxonomicClassification>
        </taxonomicClassification>
        <taxonomicClassification>
          <taxonRankName>genus</taxonRankName>
          <taxonRankValue>Passer</taxonRankValue>
          <taxonomicClassification>
            <taxonRankName>species</taxonRankName>
            <taxonRankValue>domesticus</taxonRankValue>
          </taxonomicClassification>
        </taxonomicClassification>
        <taxonomicClassification>
          <taxonRankName>genus</taxonRankName>
          <taxonRankValue>Knipolegus</taxonRankValue>
          <taxonomicClassification>
            <taxonRankName>species</taxonRankName>
            <taxonRankValue>lophotes</taxonRankValue>
          </taxonomicClassification>
        </taxonomicClassification>
        <taxonomicClassification>
          <taxonRankName>genus</taxonRankName>
          <taxonRankValue>Pseudoleistes</taxonRankValue>
          <taxonomicClassification>
            <taxonRankName>species</taxonRankName>
            <taxonRankValue>guirahuro</taxonRankValue>
          </taxonomicClassification>
        </taxonomicClassification>
        <taxonomicClassification>
          <taxonRankName>genus</taxonRankName>
          <taxonRankValue>Ramphastos</taxonRankValue>
          <taxonomicClassification>
            <taxonRankName>species</taxonRankName>
            <taxonRankValue>toco</taxonRankValue>
          </taxonomicClassification>
        </taxonomicClassification>
        <taxonomicClassification>
          <taxonRankName>genus</taxonRankName>
          <taxonRankValue>Gnorimopsar</taxonRankValue>
          <taxonomicClassification>
            <taxonRankName>species</taxonRankName>
            <taxonRankValue>chopi</taxonRankValue>
          </taxonomicClassification>
        </taxonomicClassification>
        <taxonomicClassification>
          <taxonRankName>genus</taxonRankName>
          <taxonRankValue>Stelgidopteryx</taxonRankValue>
          <taxonomicClassification>
            <taxonRankName>species</taxonRankName>
            <taxonRankValue>ruficollis</taxonRankValue>
          </taxonomicClassification>
        </taxonomicClassification>
        <taxonomicClassification>
          <taxonRankName>genus</taxonRankName>
          <taxonRankValue>Geranoaetus</taxonRankValue>
          <taxonomicClassification>
            <taxonRankName>species</taxonRankName>
            <taxonRankValue>albicaudatus</taxonRankValue>
          </taxonomicClassification>
        </taxonomicClassification>
        <taxonomicClassification>
          <taxonRankName>genus</taxonRankName>
          <taxonRankValue>Setopagis</taxonRankValue>
          <taxonomicClassification>
            <taxonRankName>species</taxonRankName>
            <taxonRankValue>parvula</taxonRankValue>
          </taxonomicClassification>
        </taxonomicClassification>
        <taxonomicClassification>
          <taxonRankName>genus</taxonRankName>
          <taxonRankValue>Vireo</taxonRankValue>
          <taxonomicClassification>
            <taxonRankName>species</taxonRankName>
            <taxonRankValue>olivaceus</taxonRankValue>
          </taxonomicClassification>
        </taxonomicClassification>
        <taxonomicClassification>
          <taxonRankName>genus</taxonRankName>
          <taxonRankValue>Fregata</taxonRankValue>
          <taxonomicClassification>
            <taxonRankName>species</taxonRankName>
            <taxonRankValue>magnificens</taxonRankValue>
          </taxonomicClassification>
        </taxonomicClassification>
        <taxonomicClassification>
          <taxonRankName>genus</taxonRankName>
          <taxonRankValue>Thamnophilus</taxonRankValue>
          <taxonomicClassification>
            <taxonRankName>species</taxonRankName>
            <taxonRankValue>caerulescens</taxonRankValue>
          </taxonomicClassification>
        </taxonomicClassification>
        <taxonomicClassification>
          <taxonRankName>genus</taxonRankName>
          <taxonRankValue>Geothlypis</taxonRankValue>
          <taxonomicClassification>
            <taxonRankName>species</taxonRankName>
            <taxonRankValue>aequinoctialis</taxonRankValue>
          </taxonomicClassification>
        </taxonomicClassification>
        <taxonomicClassification>
          <taxonRankName>genus</taxonRankName>
          <taxonRankValue>Myiophobus</taxonRankValue>
          <taxonomicClassification>
            <taxonRankName>species</taxonRankName>
            <taxonRankValue>fasciatus</taxonRankValue>
          </taxonomicClassification>
        </taxonomicClassification>
        <taxonomicClassification>
          <taxonRankName>genus</taxonRankName>
          <taxonRankValue>Lochmias</taxonRankValue>
          <taxonomicClassification>
            <taxonRankName>species</taxonRankName>
            <taxonRankValue>nematura</taxonRankValue>
          </taxonomicClassification>
        </taxonomicClassification>
        <taxonomicClassification>
          <taxonRankName>genus</taxonRankName>
          <taxonRankValue>Thamnophilus</taxonRankValue>
          <taxonomicClassification>
            <taxonRankName>species</taxonRankName>
            <taxonRankValue>ruficapillus</taxonRankValue>
          </taxonomicClassification>
        </taxonomicClassification>
        <taxonomicClassification>
          <taxonRankName>genus</taxonRankName>
          <taxonRankValue>Myiothlypis</taxonRankValue>
          <taxonomicClassification>
            <taxonRankName>species</taxonRankName>
            <taxonRankValue>leucoblephara</taxonRankValue>
          </taxonomicClassification>
        </taxonomicClassification>
        <taxonomicClassification>
          <taxonRankName>genus</taxonRankName>
          <taxonRankValue>Bubo</taxonRankValue>
          <taxonomicClassification>
            <taxonRankName>species</taxonRankName>
            <taxonRankValue>virginianus</taxonRankValue>
          </taxonomicClassification>
        </taxonomicClassification>
        <taxonomicClassification>
          <taxonRankName>genus</taxonRankName>
          <taxonRankValue>Serpophaga</taxonRankValue>
          <taxonomicClassification>
            <taxonRankName>species</taxonRankName>
            <taxonRankValue>nigricans</taxonRankValue>
          </taxonomicClassification>
        </taxonomicClassification>
        <taxonomicClassification>
          <taxonRankName>genus</taxonRankName>
          <taxonRankValue>Cacicus</taxonRankValue>
          <taxonomicClassification>
            <taxonRankName>species</taxonRankName>
            <taxonRankValue>chrysopterus</taxonRankValue>
          </taxonomicClassification>
        </taxonomicClassification>
        <taxonomicClassification>
          <taxonRankName>genus</taxonRankName>
          <taxonRankValue>Parabuteo</taxonRankValue>
          <taxonomicClassification>
            <taxonRankName>species</taxonRankName>
            <taxonRankValue>unicinctus</taxonRankValue>
          </taxonomicClassification>
        </taxonomicClassification>
        <taxonomicClassification>
          <taxonRankName>genus</taxonRankName>
          <taxonRankValue>Leptasthenura</taxonRankValue>
          <taxonomicClassification>
            <taxonRankName>species</taxonRankName>
            <taxonRankValue>platensis</taxonRankValue>
          </taxonomicClassification>
        </taxonomicClassification>
        <taxonomicClassification>
          <taxonRankName>genus</taxonRankName>
          <taxonRankValue>Ammodramus</taxonRankValue>
          <taxonomicClassification>
            <taxonRankName>species</taxonRankName>
            <taxonRankValue>humeralis</taxonRankValue>
          </taxonomicClassification>
        </taxonomicClassification>
        <taxonomicClassification>
          <taxonRankName>genus</taxonRankName>
          <taxonRankValue>Schoeniophylax</taxonRankValue>
          <taxonomicClassification>
            <taxonRankName>species</taxonRankName>
            <taxonRankValue>phryganophilus</taxonRankValue>
          </taxonomicClassification>
        </taxonomicClassification>
        <taxonomicClassification>
          <taxonRankName>genus</taxonRankName>
          <taxonRankValue>Chordeiles</taxonRankValue>
          <taxonomicClassification>
            <taxonRankName>species</taxonRankName>
            <taxonRankValue>nacunda</taxonRankValue>
          </taxonomicClassification>
        </taxonomicClassification>
        <taxonomicClassification>
          <taxonRankName>genus</taxonRankName>
          <taxonRankValue>Anhinga</taxonRankValue>
          <taxonomicClassification>
            <taxonRankName>species</taxonRankName>
            <taxonRankValue>anhinga</taxonRankValue>
          </taxonomicClassification>
        </taxonomicClassification>
        <taxonomicClassification>
          <taxonRankName>genus</taxonRankName>
          <taxonRankValue>Butorides</taxonRankValue>
          <taxonomicClassification>
            <taxonRankName>species</taxonRankName>
            <taxonRankValue>striata</taxonRankValue>
          </taxonomicClassification>
        </taxonomicClassification>
        <taxonomicClassification>
          <taxonRankName>genus</taxonRankName>
          <taxonRankValue>Lepidocolaptes</taxonRankValue>
          <taxonomicClassification>
            <taxonRankName>species</taxonRankName>
            <taxonRankValue>angustirostris</taxonRankValue>
          </taxonomicClassification>
        </taxonomicClassification>
        <taxonomicClassification>
          <taxonRankName>genus</taxonRankName>
          <taxonRankValue>Veniliornis</taxonRankValue>
          <taxonomicClassification>
            <taxonRankName>species</taxonRankName>
            <taxonRankValue>mixtus</taxonRankValue>
          </taxonomicClassification>
        </taxonomicClassification>
        <taxonomicClassification>
          <taxonRankName>genus</taxonRankName>
          <taxonRankValue>Charadrius</taxonRankValue>
          <taxonomicClassification>
            <taxonRankName>species</taxonRankName>
            <taxonRankValue>collaris</taxonRankValue>
          </taxonomicClassification>
        </taxonomicClassification>
        <taxonomicClassification>
          <taxonRankName>genus</taxonRankName>
          <taxonRankValue>Anthus</taxonRankValue>
          <taxonomicClassification>
            <taxonRankName>species</taxonRankName>
            <taxonRankValue>lutescens</taxonRankValue>
          </taxonomicClassification>
        </taxonomicClassification>
        <taxonomicClassification>
          <taxonRankName>genus</taxonRankName>
          <taxonRankValue>Phaetusa</taxonRankValue>
          <taxonomicClassification>
            <taxonRankName>species</taxonRankName>
            <taxonRankValue>simplex</taxonRankValue>
          </taxonomicClassification>
        </taxonomicClassification>
        <taxonomicClassification>
          <taxonRankName>genus</taxonRankName>
          <taxonRankValue>Spartonoica</taxonRankValue>
          <taxonomicClassification>
            <taxonRankName>species</taxonRankName>
            <taxonRankValue>maluroides</taxonRankValue>
          </taxonomicClassification>
        </taxonomicClassification>
        <taxonomicClassification>
          <taxonRankName>genus</taxonRankName>
          <taxonRankValue>Porphyrio</taxonRankValue>
          <taxonomicClassification>
            <taxonRankName>species</taxonRankName>
            <taxonRankValue>martinica</taxonRankValue>
          </taxonomicClassification>
        </taxonomicClassification>
        <taxonomicClassification>
          <taxonRankName>genus</taxonRankName>
          <taxonRankValue>Chrysomus</taxonRankValue>
          <taxonomicClassification>
            <taxonRankName>species</taxonRankName>
            <taxonRankValue>ruficapillus</taxonRankValue>
          </taxonomicClassification>
        </taxonomicClassification>
        <taxonomicClassification>
          <taxonRankName>genus</taxonRankName>
          <taxonRankValue>Sporophila</taxonRankValue>
          <taxonomicClassification>
            <taxonRankName>species</taxonRankName>
            <taxonRankValue>collaris</taxonRankValue>
          </taxonomicClassification>
        </taxonomicClassification>
        <taxonomicClassification>
          <taxonRankName>genus</taxonRankName>
          <taxonRankValue>Buteo</taxonRankValue>
          <taxonomicClassification>
            <taxonRankName>species</taxonRankName>
            <taxonRankValue>albicaudatus</taxonRankValue>
          </taxonomicClassification>
        </taxonomicClassification>
        <taxonomicClassification>
          <taxonRankName>genus</taxonRankName>
          <taxonRankValue>Sterna</taxonRankValue>
          <taxonomicClassification>
            <taxonRankName>species</taxonRankName>
            <taxonRankValue>hirundo</taxonRankValue>
          </taxonomicClassification>
        </taxonomicClassification>
        <taxonomicClassification>
          <taxonRankName>genus</taxonRankName>
          <taxonRankValue>Thalasseus</taxonRankValue>
          <taxonomicClassification>
            <taxonRankName>species</taxonRankName>
            <taxonRankValue>sandvicensis</taxonRankValue>
          </taxonomicClassification>
        </taxonomicClassification>
        <taxonomicClassification>
          <taxonRankName>genus</taxonRankName>
          <taxonRankValue>Botaurus</taxonRankValue>
          <taxonomicClassification>
            <taxonRankName>species</taxonRankName>
            <taxonRankValue>pinnatus</taxonRankValue>
          </taxonomicClassification>
        </taxonomicClassification>
        <taxonomicClassification>
          <taxonRankName>genus</taxonRankName>
          <taxonRankValue>Rynchops</taxonRankValue>
          <taxonomicClassification>
            <taxonRankName>species</taxonRankName>
            <taxonRankValue>niger</taxonRankValue>
          </taxonomicClassification>
        </taxonomicClassification>
        <taxonomicClassification>
          <taxonRankName>genus</taxonRankName>
          <taxonRankValue>Petrochelidon</taxonRankValue>
          <taxonomicClassification>
            <taxonRankName>species</taxonRankName>
            <taxonRankValue>pyrrhonota</taxonRankValue>
          </taxonomicClassification>
        </taxonomicClassification>
        <taxonomicClassification>
          <taxonRankName>genus</taxonRankName>
          <taxonRankValue>Sterna</taxonRankValue>
          <taxonomicClassification>
            <taxonRankName>species</taxonRankName>
            <taxonRankValue>hirundinacea</taxonRankValue>
          </taxonomicClassification>
        </taxonomicClassification>
        <taxonomicClassification>
          <taxonRankName>genus</taxonRankName>
          <taxonRankValue>Chroicocephalus</taxonRankValue>
          <taxonomicClassification>
            <taxonRankName>species</taxonRankName>
            <taxonRankValue>cirrocephalus</taxonRankValue>
          </taxonomicClassification>
        </taxonomicClassification>
        <taxonomicClassification>
          <taxonRankName>genus</taxonRankName>
          <taxonRankValue>Actitis</taxonRankValue>
          <taxonomicClassification>
            <taxonRankName>species</taxonRankName>
            <taxonRankValue>macularius</taxonRankValue>
          </taxonomicClassification>
        </taxonomicClassification>
        <taxonomicClassification>
          <taxonRankName>genus</taxonRankName>
          <taxonRankValue>Calidris</taxonRankValue>
          <taxonomicClassification>
            <taxonRankName>species</taxonRankName>
            <taxonRankValue>alba</taxonRankValue>
          </taxonomicClassification>
        </taxonomicClassification>
        <taxonomicClassification>
          <taxonRankName>genus</taxonRankName>
          <taxonRankValue>Tachuris</taxonRankValue>
          <taxonomicClassification>
            <taxonRankName>species</taxonRankName>
            <taxonRankValue>rubrigastra</taxonRankValue>
          </taxonomicClassification>
        </taxonomicClassification>
        <taxonomicClassification>
          <taxonRankName>genus</taxonRankName>
          <taxonRankValue>Coccyzus</taxonRankValue>
          <taxonomicClassification>
            <taxonRankName>species</taxonRankName>
            <taxonRankValue>melacoryphus</taxonRankValue>
          </taxonomicClassification>
        </taxonomicClassification>
        <taxonomicClassification>
          <taxonRankName>genus</taxonRankName>
          <taxonRankValue>Tapera</taxonRankValue>
          <taxonomicClassification>
            <taxonRankName>species</taxonRankName>
            <taxonRankValue>naevia</taxonRankValue>
          </taxonomicClassification>
        </taxonomicClassification>
        <taxonomicClassification>
          <taxonRankName>genus</taxonRankName>
          <taxonRankValue>Circus</taxonRankValue>
          <taxonomicClassification>
            <taxonRankName>species</taxonRankName>
            <taxonRankValue>cinereus</taxonRankValue>
          </taxonomicClassification>
        </taxonomicClassification>
        <taxonomicClassification>
          <taxonRankName>genus</taxonRankName>
          <taxonRankValue>Macronectes</taxonRankValue>
          <taxonomicClassification>
            <taxonRankName>species</taxonRankName>
            <taxonRankValue>giganteus</taxonRankValue>
          </taxonomicClassification>
        </taxonomicClassification>
        <taxonomicClassification>
          <taxonRankName>genus</taxonRankName>
          <taxonRankValue>Columbina</taxonRankValue>
          <taxonomicClassification>
            <taxonRankName>species</taxonRankName>
            <taxonRankValue>talpacoti</taxonRankValue>
          </taxonomicClassification>
        </taxonomicClassification>
        <taxonomicClassification>
          <taxonRankName>genus</taxonRankName>
          <taxonRankValue>Asio</taxonRankValue>
          <taxonomicClassification>
            <taxonRankName>species</taxonRankName>
            <taxonRankValue>flammeus</taxonRankValue>
          </taxonomicClassification>
        </taxonomicClassification>
        <taxonomicClassification>
          <taxonRankName>genus</taxonRankName>
          <taxonRankValue>Bartramia</taxonRankValue>
          <taxonomicClassification>
            <taxonRankName>species</taxonRankName>
            <taxonRankValue>longicauda</taxonRankValue>
          </taxonomicClassification>
        </taxonomicClassification>
        <taxonomicClassification>
          <taxonRankName>genus</taxonRankName>
          <taxonRankValue>Coccyzus</taxonRankValue>
          <taxonomicClassification>
            <taxonRankName>species</taxonRankName>
            <taxonRankValue>americanus</taxonRankValue>
          </taxonomicClassification>
        </taxonomicClassification>
        <taxonomicClassification>
          <taxonRankName>genus</taxonRankName>
          <taxonRankValue>Arenaria</taxonRankValue>
          <taxonomicClassification>
            <taxonRankName>species</taxonRankName>
            <taxonRankValue>interpres</taxonRankValue>
          </taxonomicClassification>
        </taxonomicClassification>
        <taxonomicClassification>
          <taxonRankName>genus</taxonRankName>
          <taxonRankValue>Synallaxis</taxonRankValue>
          <taxonomicClassification>
            <taxonRankName>species</taxonRankName>
            <taxonRankValue>albescens</taxonRankValue>
          </taxonomicClassification>
        </taxonomicClassification>
        <taxonomicClassification>
          <taxonRankName>genus</taxonRankName>
          <taxonRankValue>Camptostoma</taxonRankValue>
          <taxonomicClassification>
            <taxonRankName>species</taxonRankName>
            <taxonRankValue>obsoletum</taxonRankValue>
          </taxonomicClassification>
        </taxonomicClassification>
        <taxonomicClassification>
          <taxonRankName>genus</taxonRankName>
          <taxonRankValue>Progne</taxonRankValue>
          <taxonomicClassification>
            <taxonRankName>species</taxonRankName>
            <taxonRankValue>elegans</taxonRankValue>
          </taxonomicClassification>
        </taxonomicClassification>
        <taxonomicClassification>
          <taxonRankName>genus</taxonRankName>
          <taxonRankValue>Larus</taxonRankValue>
          <taxonomicClassification>
            <taxonRankName>species</taxonRankName>
            <taxonRankValue>atlanticus</taxonRankValue>
          </taxonomicClassification>
        </taxonomicClassification>
        <taxonomicClassification>
          <taxonRankName>genus</taxonRankName>
          <taxonRankValue>Psittacara</taxonRankValue>
          <taxonomicClassification>
            <taxonRankName>species</taxonRankName>
            <taxonRankValue>leucophthalmus</taxonRankValue>
          </taxonomicClassification>
        </taxonomicClassification>
        <taxonomicClassification>
          <taxonRankName>genus</taxonRankName>
          <taxonRankValue>Suiriri</taxonRankValue>
          <taxonomicClassification>
            <taxonRankName>species</taxonRankName>
            <taxonRankValue>suiriri</taxonRankValue>
          </taxonomicClassification>
        </taxonomicClassification>
        <taxonomicClassification>
          <taxonRankName>genus</taxonRankName>
          <taxonRankValue>Anas</taxonRankValue>
          <taxonomicClassification>
            <taxonRankName>species</taxonRankName>
            <taxonRankValue>bahamensis</taxonRankValue>
          </taxonomicClassification>
        </taxonomicClassification>
        <taxonomicClassification>
          <taxonRankName>genus</taxonRankName>
          <taxonRankValue>Rhynchotus</taxonRankValue>
          <taxonomicClassification>
            <taxonRankName>species</taxonRankName>
            <taxonRankValue>rufescens</taxonRankValue>
          </taxonomicClassification>
        </taxonomicClassification>
        <taxonomicClassification>
          <taxonRankName>genus</taxonRankName>
          <taxonRankValue>Lathrotriccus</taxonRankValue>
          <taxonomicClassification>
            <taxonRankName>species</taxonRankName>
            <taxonRankValue>euleri</taxonRankValue>
          </taxonomicClassification>
        </taxonomicClassification>
        <taxonomicClassification>
          <taxonRankName>genus</taxonRankName>
          <taxonRankValue>Megarynchus</taxonRankValue>
          <taxonomicClassification>
            <taxonRankName>species</taxonRankName>
            <taxonRankValue>pitangua</taxonRankValue>
          </taxonomicClassification>
        </taxonomicClassification>
        <taxonomicClassification>
          <taxonRankName>genus</taxonRankName>
          <taxonRankValue>Coryphospingus</taxonRankValue>
          <taxonomicClassification>
            <taxonRankName>species</taxonRankName>
            <taxonRankValue>cucullatus</taxonRankValue>
          </taxonomicClassification>
        </taxonomicClassification>
        <taxonomicClassification>
          <taxonRankName>genus</taxonRankName>
          <taxonRankValue>Emberizoides</taxonRankValue>
          <taxonomicClassification>
            <taxonRankName>species</taxonRankName>
            <taxonRankValue>ypiranganus</taxonRankValue>
          </taxonomicClassification>
        </taxonomicClassification>
        <taxonomicClassification>
          <taxonRankName>genus</taxonRankName>
          <taxonRankValue>Crotophaga</taxonRankValue>
          <taxonomicClassification>
            <taxonRankName>species</taxonRankName>
            <taxonRankValue>ani</taxonRankValue>
          </taxonomicClassification>
        </taxonomicClassification>
        <taxonomicClassification>
          <taxonRankName>genus</taxonRankName>
          <taxonRankValue>Pachyramphus</taxonRankValue>
          <taxonomicClassification>
            <taxonRankName>species</taxonRankName>
            <taxonRankValue>polychopterus</taxonRankValue>
          </taxonomicClassification>
        </taxonomicClassification>
        <taxonomicClassification>
          <taxonRankName>genus</taxonRankName>
          <taxonRankValue>Turdus</taxonRankValue>
          <taxonomicClassification>
            <taxonRankName>species</taxonRankName>
            <taxonRankValue>albicollis</taxonRankValue>
          </taxonomicClassification>
        </taxonomicClassification>
        <taxonomicClassification>
          <taxonRankName>genus</taxonRankName>
          <taxonRankValue>Callonetta</taxonRankValue>
          <taxonomicClassification>
            <taxonRankName>species</taxonRankName>
            <taxonRankValue>leucophrys</taxonRankValue>
          </taxonomicClassification>
        </taxonomicClassification>
        <taxonomicClassification>
          <taxonRankName>genus</taxonRankName>
          <taxonRankValue>Certhiaxis</taxonRankValue>
          <taxonomicClassification>
            <taxonRankName>species</taxonRankName>
            <taxonRankValue>cinnamomeus</taxonRankValue>
          </taxonomicClassification>
        </taxonomicClassification>
        <taxonomicClassification>
          <taxonRankName>genus</taxonRankName>
          <taxonRankValue>Campephilus</taxonRankValue>
          <taxonomicClassification>
            <taxonRankName>species</taxonRankName>
            <taxonRankValue>leucopogon</taxonRankValue>
          </taxonomicClassification>
        </taxonomicClassification>
        <taxonomicClassification>
          <taxonRankName>genus</taxonRankName>
          <taxonRankValue>Phalaropus</taxonRankValue>
          <taxonomicClassification>
            <taxonRankName>species</taxonRankName>
            <taxonRankValue>tricolor</taxonRankValue>
          </taxonomicClassification>
        </taxonomicClassification>
        <taxonomicClassification>
          <taxonRankName>genus</taxonRankName>
          <taxonRankValue>Hirundinea</taxonRankValue>
          <taxonomicClassification>
            <taxonRankName>species</taxonRankName>
            <taxonRankValue>ferruginea</taxonRankValue>
          </taxonomicClassification>
        </taxonomicClassification>
        <taxonomicClassification>
          <taxonRankName>genus</taxonRankName>
          <taxonRankValue>Sporophila</taxonRankValue>
          <taxonomicClassification>
            <taxonRankName>species</taxonRankName>
            <taxonRankValue>palustris</taxonRankValue>
          </taxonomicClassification>
        </taxonomicClassification>
        <taxonomicClassification>
          <taxonRankName>genus</taxonRankName>
          <taxonRankValue>Pipraeidea</taxonRankValue>
          <taxonomicClassification>
            <taxonRankName>species</taxonRankName>
            <taxonRankValue>melanonota</taxonRankValue>
          </taxonomicClassification>
        </taxonomicClassification>
        <taxonomicClassification>
          <taxonRankName>genus</taxonRankName>
          <taxonRankValue>Limnornis</taxonRankValue>
          <taxonomicClassification>
            <taxonRankName>species</taxonRankName>
            <taxonRankValue>curvirostris</taxonRankValue>
          </taxonomicClassification>
        </taxonomicClassification>
        <taxonomicClassification>
          <taxonRankName>genus</taxonRankName>
          <taxonRankValue>Falco</taxonRankValue>
          <taxonomicClassification>
            <taxonRankName>species</taxonRankName>
            <taxonRankValue>peregrinus</taxonRankValue>
          </taxonomicClassification>
        </taxonomicClassification>
        <taxonomicClassification>
          <taxonRankName>genus</taxonRankName>
          <taxonRankValue>Pachyramphus</taxonRankValue>
          <taxonomicClassification>
            <taxonRankName>species</taxonRankName>
            <taxonRankValue>validus</taxonRankValue>
          </taxonomicClassification>
        </taxonomicClassification>
        <taxonomicClassification>
          <taxonRankName>genus</taxonRankName>
          <taxonRankValue>Turdus</taxonRankValue>
          <taxonomicClassification>
            <taxonRankName>species</taxonRankName>
            <taxonRankValue>nigriceps</taxonRankValue>
          </taxonomicClassification>
        </taxonomicClassification>
        <taxonomicClassification>
          <taxonRankName>genus</taxonRankName>
          <taxonRankValue>Lepidocolaptes</taxonRankValue>
          <taxonomicClassification>
            <taxonRankName>species</taxonRankName>
            <taxonRankValue>falcinellus</taxonRankValue>
          </taxonomicClassification>
        </taxonomicClassification>
        <taxonomicClassification>
          <taxonRankName>genus</taxonRankName>
          <taxonRankValue>Accipiter</taxonRankValue>
          <taxonomicClassification>
            <taxonRankName>species</taxonRankName>
            <taxonRankValue>bicolor</taxonRankValue>
          </taxonomicClassification>
        </taxonomicClassification>
        <taxonomicClassification>
          <taxonRankName>genus</taxonRankName>
          <taxonRankValue>Chloris</taxonRankValue>
          <taxonomicClassification>
            <taxonRankName>species</taxonRankName>
            <taxonRankValue>chloris</taxonRankValue>
          </taxonomicClassification>
        </taxonomicClassification>
        <taxonomicClassification>
          <taxonRankName>genus</taxonRankName>
          <taxonRankValue>Sittasomus</taxonRankValue>
          <taxonomicClassification>
            <taxonRankName>species</taxonRankName>
            <taxonRankValue>griseicapillus</taxonRankValue>
          </taxonomicClassification>
        </taxonomicClassification>
        <taxonomicClassification>
          <taxonRankName>genus</taxonRankName>
          <taxonRankValue>Cistothorus</taxonRankValue>
          <taxonomicClassification>
            <taxonRankName>species</taxonRankName>
            <taxonRankValue>platensis</taxonRankValue>
          </taxonomicClassification>
        </taxonomicClassification>
        <taxonomicClassification>
          <taxonRankName>genus</taxonRankName>
          <taxonRankValue>Laterallus</taxonRankValue>
          <taxonomicClassification>
            <taxonRankName>species</taxonRankName>
            <taxonRankValue>melanophaius</taxonRankValue>
          </taxonomicClassification>
        </taxonomicClassification>
        <taxonomicClassification>
          <taxonRankName>genus</taxonRankName>
          <taxonRankValue>Tolmomyias</taxonRankValue>
          <taxonomicClassification>
            <taxonRankName>species</taxonRankName>
            <taxonRankValue>sulphurescens</taxonRankValue>
          </taxonomicClassification>
        </taxonomicClassification>
        <taxonomicClassification>
          <taxonRankName>genus</taxonRankName>
          <taxonRankValue>Alopochelidon</taxonRankValue>
          <taxonomicClassification>
            <taxonRankName>species</taxonRankName>
            <taxonRankValue>fucata</taxonRankValue>
          </taxonomicClassification>
        </taxonomicClassification>
        <taxonomicClassification>
          <taxonRankName>genus</taxonRankName>
          <taxonRankValue>Saltator</taxonRankValue>
          <taxonomicClassification>
            <taxonRankName>species</taxonRankName>
            <taxonRankValue>coerulescens</taxonRankValue>
          </taxonomicClassification>
        </taxonomicClassification>
        <taxonomicClassification>
          <taxonRankName>genus</taxonRankName>
          <taxonRankValue>Elaenia</taxonRankValue>
          <taxonomicClassification>
            <taxonRankName>species</taxonRankName>
            <taxonRankValue>mesoleuca</taxonRankValue>
          </taxonomicClassification>
        </taxonomicClassification>
        <taxonomicClassification>
          <taxonRankName>genus</taxonRankName>
          <taxonRankValue>Piaya</taxonRankValue>
          <taxonomicClassification>
            <taxonRankName>species</taxonRankName>
            <taxonRankValue>cayana</taxonRankValue>
          </taxonomicClassification>
        </taxonomicClassification>
        <taxonomicClassification>
          <taxonRankName>genus</taxonRankName>
          <taxonRankValue>Cranioleuca</taxonRankValue>
          <taxonomicClassification>
            <taxonRankName>species</taxonRankName>
            <taxonRankValue>sulphurifera</taxonRankValue>
          </taxonomicClassification>
        </taxonomicClassification>
        <taxonomicClassification>
          <taxonRankName>genus</taxonRankName>
          <taxonRankValue>Systellura</taxonRankValue>
          <taxonomicClassification>
            <taxonRankName>species</taxonRankName>
            <taxonRankValue>longirostris</taxonRankValue>
          </taxonomicClassification>
        </taxonomicClassification>
        <taxonomicClassification>
          <taxonRankName>genus</taxonRankName>
          <taxonRankValue>Euphonia</taxonRankValue>
          <taxonomicClassification>
            <taxonRankName>species</taxonRankName>
            <taxonRankValue>cyanocephala</taxonRankValue>
          </taxonomicClassification>
        </taxonomicClassification>
        <taxonomicClassification>
          <taxonRankName>genus</taxonRankName>
          <taxonRankValue>Pachyramphus</taxonRankValue>
          <taxonomicClassification>
            <taxonRankName>species</taxonRankName>
            <taxonRankValue>viridis</taxonRankValue>
          </taxonomicClassification>
        </taxonomicClassification>
        <taxonomicClassification>
          <taxonRankName>genus</taxonRankName>
          <taxonRankValue>Emberizoides</taxonRankValue>
          <taxonomicClassification>
            <taxonRankName>species</taxonRankName>
            <taxonRankValue>herbicola</taxonRankValue>
          </taxonomicClassification>
        </taxonomicClassification>
        <taxonomicClassification>
          <taxonRankName>genus</taxonRankName>
          <taxonRankValue>Pardirallus</taxonRankValue>
          <taxonomicClassification>
            <taxonRankName>species</taxonRankName>
            <taxonRankValue>maculatus</taxonRankValue>
          </taxonomicClassification>
        </taxonomicClassification>
        <taxonomicClassification>
          <taxonRankName>genus</taxonRankName>
          <taxonRankValue>Pseudocolopteryx</taxonRankValue>
          <taxonomicClassification>
            <taxonRankName>species</taxonRankName>
            <taxonRankValue>flaviventris</taxonRankValue>
          </taxonomicClassification>
        </taxonomicClassification>
        <taxonomicClassification>
          <taxonRankName>genus</taxonRankName>
          <taxonRankValue>Laterallus</taxonRankValue>
          <taxonomicClassification>
            <taxonRankName>species</taxonRankName>
            <taxonRankValue>leucopyrrhus</taxonRankValue>
          </taxonomicClassification>
        </taxonomicClassification>
        <taxonomicClassification>
          <taxonRankName>genus</taxonRankName>
          <taxonRankValue>Ixobrychus</taxonRankValue>
          <taxonomicClassification>
            <taxonRankName>species</taxonRankName>
            <taxonRankValue>involucris</taxonRankValue>
          </taxonomicClassification>
        </taxonomicClassification>
        <taxonomicClassification>
          <taxonRankName>genus</taxonRankName>
          <taxonRankValue>Anthus</taxonRankValue>
          <taxonomicClassification>
            <taxonRankName>species</taxonRankName>
            <taxonRankValue>correndera</taxonRankValue>
          </taxonomicClassification>
        </taxonomicClassification>
        <taxonomicClassification>
          <taxonRankName>genus</taxonRankName>
          <taxonRankValue>Nycticryphes</taxonRankValue>
          <taxonomicClassification>
            <taxonRankName>species</taxonRankName>
            <taxonRankValue>semicollaris</taxonRankValue>
          </taxonomicClassification>
        </taxonomicClassification>
        <taxonomicClassification>
          <taxonRankName>genus</taxonRankName>
          <taxonRankValue>Phoenicopterus</taxonRankValue>
          <taxonomicClassification>
            <taxonRankName>species</taxonRankName>
            <taxonRankValue>chilensis</taxonRankValue>
          </taxonomicClassification>
        </taxonomicClassification>
        <taxonomicClassification>
          <taxonRankName>genus</taxonRankName>
          <taxonRankValue>Gelochelidon</taxonRankValue>
          <taxonomicClassification>
            <taxonRankName>species</taxonRankName>
            <taxonRankValue>nilotica</taxonRankValue>
          </taxonomicClassification>
        </taxonomicClassification>
        <taxonomicClassification>
          <taxonRankName>genus</taxonRankName>
          <taxonRankValue>Calidris</taxonRankValue>
          <taxonomicClassification>
            <taxonRankName>species</taxonRankName>
            <taxonRankValue>himantopus</taxonRankValue>
          </taxonomicClassification>
        </taxonomicClassification>
        <taxonomicClassification>
          <taxonRankName>genus</taxonRankName>
          <taxonRankValue>Heteronetta</taxonRankValue>
          <taxonomicClassification>
            <taxonRankName>species</taxonRankName>
            <taxonRankValue>atricapilla</taxonRankValue>
          </taxonomicClassification>
        </taxonomicClassification>
        <taxonomicClassification>
          <taxonRankName>genus</taxonRankName>
          <taxonRankValue>Cranioleuca</taxonRankValue>
          <taxonomicClassification>
            <taxonRankName>species</taxonRankName>
            <taxonRankValue>obsoleta</taxonRankValue>
          </taxonomicClassification>
        </taxonomicClassification>
        <taxonomicClassification>
          <taxonRankName>genus</taxonRankName>
          <taxonRankValue>Patagioenas</taxonRankValue>
          <taxonomicClassification>
            <taxonRankName>species</taxonRankName>
            <taxonRankValue>cayennensis</taxonRankValue>
          </taxonomicClassification>
        </taxonomicClassification>
        <taxonomicClassification>
          <taxonRankName>genus</taxonRankName>
          <taxonRankValue>Synallaxis</taxonRankValue>
          <taxonomicClassification>
            <taxonRankName>species</taxonRankName>
            <taxonRankValue>frontalis</taxonRankValue>
          </taxonomicClassification>
        </taxonomicClassification>
        <taxonomicClassification>
          <taxonRankName>genus</taxonRankName>
          <taxonRankValue>Heliobletus</taxonRankValue>
          <taxonomicClassification>
            <taxonRankName>species</taxonRankName>
            <taxonRankValue>contaminatus</taxonRankValue>
          </taxonomicClassification>
        </taxonomicClassification>
        <taxonomicClassification>
          <taxonRankName>genus</taxonRankName>
          <taxonRankValue>Dendrocolaptes</taxonRankValue>
          <taxonomicClassification>
            <taxonRankName>species</taxonRankName>
            <taxonRankValue>platyrostris</taxonRankValue>
          </taxonomicClassification>
        </taxonomicClassification>
        <taxonomicClassification>
          <taxonRankName>genus</taxonRankName>
          <taxonRankValue>Trogon</taxonRankValue>
          <taxonomicClassification>
            <taxonRankName>species</taxonRankName>
            <taxonRankValue>surrucura</taxonRankValue>
          </taxonomicClassification>
        </taxonomicClassification>
        <taxonomicClassification>
          <taxonRankName>genus</taxonRankName>
          <taxonRankValue>Elaenia</taxonRankValue>
          <taxonomicClassification>
            <taxonRankName>species</taxonRankName>
            <taxonRankValue>obscura</taxonRankValue>
          </taxonomicClassification>
        </taxonomicClassification>
        <taxonomicClassification>
          <taxonRankName>genus</taxonRankName>
          <taxonRankValue>Cyanocorax</taxonRankValue>
          <taxonomicClassification>
            <taxonRankName>species</taxonRankName>
            <taxonRankValue>caeruleus</taxonRankValue>
          </taxonomicClassification>
        </taxonomicClassification>
        <taxonomicClassification>
          <taxonRankName>genus</taxonRankName>
          <taxonRankValue>Phacellodomus</taxonRankValue>
          <taxonomicClassification>
            <taxonRankName>species</taxonRankName>
            <taxonRankValue>ferrugineigula</taxonRankValue>
          </taxonomicClassification>
        </taxonomicClassification>
        <taxonomicClassification>
          <taxonRankName>genus</taxonRankName>
          <taxonRankValue>Conopophaga</taxonRankValue>
          <taxonomicClassification>
            <taxonRankName>species</taxonRankName>
            <taxonRankValue>lineata</taxonRankValue>
          </taxonomicClassification>
        </taxonomicClassification>
        <taxonomicClassification>
          <taxonRankName>genus</taxonRankName>
          <taxonRankValue>Piculus</taxonRankValue>
          <taxonomicClassification>
            <taxonRankName>species</taxonRankName>
            <taxonRankValue>aurulentus</taxonRankValue>
          </taxonomicClassification>
        </taxonomicClassification>
        <taxonomicClassification>
          <taxonRankName>genus</taxonRankName>
          <taxonRankValue>Tyto</taxonRankValue>
          <taxonomicClassification>
            <taxonRankName>species</taxonRankName>
            <taxonRankValue>alba</taxonRankValue>
          </taxonomicClassification>
        </taxonomicClassification>
        <taxonomicClassification>
          <taxonRankName>genus</taxonRankName>
          <taxonRankValue>Sporophila</taxonRankValue>
          <taxonomicClassification>
            <taxonRankName>species</taxonRankName>
            <taxonRankValue>cinnamomea</taxonRankValue>
          </taxonomicClassification>
        </taxonomicClassification>
        <taxonomicClassification>
          <taxonRankName>genus</taxonRankName>
          <taxonRankValue>Nyctidromus</taxonRankValue>
          <taxonomicClassification>
            <taxonRankName>species</taxonRankName>
            <taxonRankValue>albicollis</taxonRankValue>
          </taxonomicClassification>
        </taxonomicClassification>
        <taxonomicClassification>
          <taxonRankName>genus</taxonRankName>
          <taxonRankValue>Nyctibius</taxonRankValue>
          <taxonomicClassification>
            <taxonRankName>species</taxonRankName>
            <taxonRankValue>griseus</taxonRankValue>
          </taxonomicClassification>
        </taxonomicClassification>
        <taxonomicClassification>
          <taxonRankName>genus</taxonRankName>
          <taxonRankValue>Buteogallus</taxonRankValue>
          <taxonomicClassification>
            <taxonRankName>species</taxonRankName>
            <taxonRankValue>urubitinga</taxonRankValue>
          </taxonomicClassification>
        </taxonomicClassification>
        <taxonomicClassification>
          <taxonRankName>genus</taxonRankName>
          <taxonRankValue>Griseotyrannus</taxonRankValue>
          <taxonomicClassification>
            <taxonRankName>species</taxonRankName>
            <taxonRankValue>aurantioatrocristatus</taxonRankValue>
          </taxonomicClassification>
        </taxonomicClassification>
        <taxonomicClassification>
          <taxonRankName>genus</taxonRankName>
          <taxonRankValue>Leptotila</taxonRankValue>
          <taxonomicClassification>
            <taxonRankName>species</taxonRankName>
            <taxonRankValue>rufaxilla</taxonRankValue>
          </taxonomicClassification>
        </taxonomicClassification>
        <taxonomicClassification>
          <taxonRankName>genus</taxonRankName>
          <taxonRankValue>Poecilotriccus</taxonRankValue>
          <taxonomicClassification>
            <taxonRankName>species</taxonRankName>
            <taxonRankValue>plumbeiceps</taxonRankValue>
          </taxonomicClassification>
        </taxonomicClassification>
        <taxonomicClassification>
          <taxonRankName>genus</taxonRankName>
          <taxonRankValue>Cyanocorax</taxonRankValue>
          <taxonomicClassification>
            <taxonRankName>species</taxonRankName>
            <taxonRankValue>chrysops</taxonRankValue>
          </taxonomicClassification>
        </taxonomicClassification>
        <taxonomicClassification>
          <taxonRankName>genus</taxonRankName>
          <taxonRankValue>Volatinia</taxonRankValue>
          <taxonomicClassification>
            <taxonRankName>species</taxonRankName>
            <taxonRankValue>jacarina</taxonRankValue>
          </taxonomicClassification>
        </taxonomicClassification>
        <taxonomicClassification>
          <taxonRankName>genus</taxonRankName>
          <taxonRankValue>Megascops</taxonRankValue>
          <taxonomicClassification>
            <taxonRankName>species</taxonRankName>
            <taxonRankValue>sanctaecatarinae</taxonRankValue>
          </taxonomicClassification>
        </taxonomicClassification>
        <taxonomicClassification>
          <taxonRankName>genus</taxonRankName>
          <taxonRankValue>Pseudoseisura</taxonRankValue>
          <taxonomicClassification>
            <taxonRankName>species</taxonRankName>
            <taxonRankValue>lophotes</taxonRankValue>
          </taxonomicClassification>
        </taxonomicClassification>
        <taxonomicClassification>
          <taxonRankName>genus</taxonRankName>
          <taxonRankValue>Myiarchus</taxonRankValue>
          <taxonomicClassification>
            <taxonRankName>species</taxonRankName>
            <taxonRankValue>tyrannulus</taxonRankValue>
          </taxonomicClassification>
        </taxonomicClassification>
        <taxonomicClassification>
          <taxonRankName>genus</taxonRankName>
          <taxonRankValue>Tachybaptus</taxonRankValue>
          <taxonomicClassification>
            <taxonRankName>species</taxonRankName>
            <taxonRankValue>dominicus</taxonRankValue>
          </taxonomicClassification>
        </taxonomicClassification>
        <taxonomicClassification>
          <taxonRankName>genus</taxonRankName>
          <taxonRankValue>Cyanoliseus</taxonRankValue>
          <taxonomicClassification>
            <taxonRankName>species</taxonRankName>
            <taxonRankValue>patagonus</taxonRankValue>
          </taxonomicClassification>
        </taxonomicClassification>
        <taxonomicClassification>
          <taxonRankName>genus</taxonRankName>
          <taxonRankValue>Phacellodomus</taxonRankValue>
          <taxonomicClassification>
            <taxonRankName>species</taxonRankName>
            <taxonRankValue>sibilatrix</taxonRankValue>
          </taxonomicClassification>
        </taxonomicClassification>
        <taxonomicClassification>
          <taxonRankName>genus</taxonRankName>
          <taxonRankValue>Elaenia</taxonRankValue>
          <taxonomicClassification>
            <taxonRankName>species</taxonRankName>
            <taxonRankValue>flavogaster</taxonRankValue>
          </taxonomicClassification>
        </taxonomicClassification>
        <taxonomicClassification>
          <taxonRankName>genus</taxonRankName>
          <taxonRankValue>Pseudoscops</taxonRankValue>
          <taxonomicClassification>
            <taxonRankName>species</taxonRankName>
            <taxonRankValue>clamator</taxonRankValue>
          </taxonomicClassification>
        </taxonomicClassification>
        <taxonomicClassification>
          <taxonRankName>genus</taxonRankName>
          <taxonRankValue>Calidris</taxonRankValue>
          <taxonomicClassification>
            <taxonRankName>species</taxonRankName>
            <taxonRankValue>bairdii</taxonRankValue>
          </taxonomicClassification>
        </taxonomicClassification>
        <taxonomicClassification>
          <taxonRankName>genus</taxonRankName>
          <taxonRankValue>Paroaria</taxonRankValue>
          <taxonomicClassification>
            <taxonRankName>species</taxonRankName>
            <taxonRankValue>capitata</taxonRankValue>
          </taxonomicClassification>
        </taxonomicClassification>
        <taxonomicClassification>
          <taxonRankName>genus</taxonRankName>
          <taxonRankValue>Charadrius</taxonRankValue>
          <taxonomicClassification>
            <taxonRankName>species</taxonRankName>
            <taxonRankValue>semipalmatus</taxonRankValue>
          </taxonomicClassification>
        </taxonomicClassification>
        <taxonomicClassification>
          <taxonRankName>genus</taxonRankName>
          <taxonRankValue>Chionis</taxonRankValue>
          <taxonomicClassification>
            <taxonRankName>species</taxonRankName>
            <taxonRankValue>albus</taxonRankValue>
          </taxonomicClassification>
        </taxonomicClassification>
        <taxonomicClassification>
          <taxonRankName>genus</taxonRankName>
          <taxonRankValue>Spheniscus</taxonRankValue>
          <taxonomicClassification>
            <taxonRankName>species</taxonRankName>
            <taxonRankValue>magellanicus</taxonRankValue>
          </taxonomicClassification>
        </taxonomicClassification>
        <taxonomicClassification>
          <taxonRankName>genus</taxonRankName>
          <taxonRankValue>Macronectes</taxonRankValue>
          <taxonomicClassification>
            <taxonRankName>species</taxonRankName>
            <taxonRankValue>halli</taxonRankValue>
          </taxonomicClassification>
        </taxonomicClassification>
        <taxonomicClassification>
          <taxonRankName>genus</taxonRankName>
          <taxonRankValue>Calidris</taxonRankValue>
          <taxonomicClassification>
            <taxonRankName>species</taxonRankName>
            <taxonRankValue>canutus</taxonRankValue>
          </taxonomicClassification>
        </taxonomicClassification>
        <taxonomicClassification>
          <taxonRankName>genus</taxonRankName>
          <taxonRankValue>Puffinus</taxonRankValue>
          <taxonomicClassification>
            <taxonRankName>species</taxonRankName>
            <taxonRankValue>puffinus</taxonRankValue>
          </taxonomicClassification>
        </taxonomicClassification>
        <taxonomicClassification>
          <taxonRankName>genus</taxonRankName>
          <taxonRankValue>Geothlypis</taxonRankValue>
          <taxonomicClassification>
            <taxonRankName>species</taxonRankName>
            <taxonRankValue>velata</taxonRankValue>
          </taxonomicClassification>
        </taxonomicClassification>
        <taxonomicClassification>
          <taxonRankName>genus</taxonRankName>
          <taxonRankValue>Mimus</taxonRankValue>
          <taxonomicClassification>
            <taxonRankName>species</taxonRankName>
            <taxonRankValue>triurus</taxonRankValue>
          </taxonomicClassification>
        </taxonomicClassification>
        <taxonomicClassification>
          <taxonRankName>genus</taxonRankName>
          <taxonRankValue>Thalassarche</taxonRankValue>
          <taxonomicClassification>
            <taxonRankName>species</taxonRankName>
            <taxonRankValue>melanophris</taxonRankValue>
          </taxonomicClassification>
        </taxonomicClassification>
        <taxonomicClassification>
          <taxonRankName>genus</taxonRankName>
          <taxonRankValue>Calonectris</taxonRankValue>
          <taxonomicClassification>
            <taxonRankName>species</taxonRankName>
            <taxonRankValue>diomedea</taxonRankValue>
          </taxonomicClassification>
        </taxonomicClassification>
        <taxonomicClassification>
          <taxonRankName>genus</taxonRankName>
          <taxonRankValue>Limosa</taxonRankValue>
          <taxonomicClassification>
            <taxonRankName>species</taxonRankName>
            <taxonRankValue>haemastica</taxonRankValue>
          </taxonomicClassification>
        </taxonomicClassification>
        <taxonomicClassification>
          <taxonRankName>genus</taxonRankName>
          <taxonRankValue>Stercorarius</taxonRankValue>
          <taxonomicClassification>
            <taxonRankName>species</taxonRankName>
            <taxonRankValue>parasiticus</taxonRankValue>
          </taxonomicClassification>
        </taxonomicClassification>
        <taxonomicClassification>
          <taxonRankName>genus</taxonRankName>
          <taxonRankValue>Tachycineta</taxonRankValue>
          <taxonomicClassification>
            <taxonRankName>species</taxonRankName>
            <taxonRankValue>leucopyga</taxonRankValue>
          </taxonomicClassification>
        </taxonomicClassification>
        <taxonomicClassification>
          <taxonRankName>genus</taxonRankName>
          <taxonRankValue>Ardenna</taxonRankValue>
          <taxonomicClassification>
            <taxonRankName>species</taxonRankName>
            <taxonRankValue>gravis</taxonRankValue>
          </taxonomicClassification>
        </taxonomicClassification>
        <taxonomicClassification>
          <taxonRankName>genus</taxonRankName>
          <taxonRankValue>Pterodroma</taxonRankValue>
          <taxonomicClassification>
            <taxonRankName>species</taxonRankName>
            <taxonRankValue>incerta</taxonRankValue>
          </taxonomicClassification>
        </taxonomicClassification>
        <taxonomicClassification>
          <taxonRankName>genus</taxonRankName>
          <taxonRankValue>Pandion</taxonRankValue>
          <taxonomicClassification>
            <taxonRankName>species</taxonRankName>
            <taxonRankValue>haliaetus</taxonRankValue>
          </taxonomicClassification>
        </taxonomicClassification>
        <taxonomicClassification>
          <taxonRankName>genus</taxonRankName>
          <taxonRankValue>Sterna</taxonRankValue>
          <taxonomicClassification>
            <taxonRankName>species</taxonRankName>
            <taxonRankValue>vittata</taxonRankValue>
          </taxonomicClassification>
        </taxonomicClassification>
        <taxonomicClassification>
          <taxonRankName>genus</taxonRankName>
          <taxonRankValue>Buteo</taxonRankValue>
          <taxonomicClassification>
            <taxonRankName>species</taxonRankName>
            <taxonRankValue>swainsoni</taxonRankValue>
          </taxonomicClassification>
        </taxonomicClassification>
        <taxonomicClassification>
          <taxonRankName>genus</taxonRankName>
          <taxonRankValue>Alectrurus</taxonRankValue>
          <taxonomicClassification>
            <taxonRankName>species</taxonRankName>
            <taxonRankValue>risora</taxonRankValue>
          </taxonomicClassification>
        </taxonomicClassification>
        <taxonomicClassification>
          <taxonRankName>genus</taxonRankName>
          <taxonRankValue>Riparia</taxonRankValue>
          <taxonomicClassification>
            <taxonRankName>species</taxonRankName>
            <taxonRankValue>riparia</taxonRankValue>
          </taxonomicClassification>
        </taxonomicClassification>
        <taxonomicClassification>
          <taxonRankName>genus</taxonRankName>
          <taxonRankValue>Cairina</taxonRankValue>
          <taxonomicClassification>
            <taxonRankName>species</taxonRankName>
            <taxonRankValue>moschata</taxonRankValue>
          </taxonomicClassification>
        </taxonomicClassification>
        <taxonomicClassification>
          <taxonRankName>genus</taxonRankName>
          <taxonRankValue>Dolichonyx</taxonRankValue>
          <taxonomicClassification>
            <taxonRankName>species</taxonRankName>
            <taxonRankValue>oryzivorus</taxonRankValue>
          </taxonomicClassification>
        </taxonomicClassification>
        <taxonomicClassification>
          <taxonRankName>genus</taxonRankName>
          <taxonRankValue>Sporophila</taxonRankValue>
          <taxonomicClassification>
            <taxonRankName>species</taxonRankName>
            <taxonRankValue>hypochroma</taxonRankValue>
          </taxonomicClassification>
        </taxonomicClassification>
        <taxonomicClassification>
          <taxonRankName>genus</taxonRankName>
          <taxonRankValue>Phrygilus</taxonRankValue>
          <taxonomicClassification>
            <taxonRankName>species</taxonRankName>
            <taxonRankValue>fruticeti</taxonRankValue>
          </taxonomicClassification>
        </taxonomicClassification>
        <taxonomicClassification>
          <taxonRankName>genus</taxonRankName>
          <taxonRankValue>Stercorarius</taxonRankValue>
          <taxonomicClassification>
            <taxonRankName>species</taxonRankName>
            <taxonRankValue>pomarinus</taxonRankValue>
          </taxonomicClassification>
        </taxonomicClassification>
        <taxonomicClassification>
          <taxonRankName>genus</taxonRankName>
          <taxonRankValue>Heliomaster</taxonRankValue>
          <taxonomicClassification>
            <taxonRankName>species</taxonRankName>
            <taxonRankValue>furcifer</taxonRankValue>
          </taxonomicClassification>
        </taxonomicClassification>
        <taxonomicClassification>
          <taxonRankName>genus</taxonRankName>
          <taxonRankValue>Turdus</taxonRankValue>
          <taxonomicClassification>
            <taxonRankName>species</taxonRankName>
            <taxonRankValue>flavipes</taxonRankValue>
          </taxonomicClassification>
        </taxonomicClassification>
        <taxonomicClassification>
          <taxonRankName>genus</taxonRankName>
          <taxonRankValue>Numenius</taxonRankValue>
          <taxonomicClassification>
            <taxonRankName>species</taxonRankName>
            <taxonRankValue>phaeopus</taxonRankValue>
          </taxonomicClassification>
        </taxonomicClassification>
        <taxonomicClassification>
          <taxonRankName>genus</taxonRankName>
          <taxonRankValue>Diomedea</taxonRankValue>
          <taxonomicClassification>
            <taxonRankName>species</taxonRankName>
            <taxonRankValue>epomophora</taxonRankValue>
          </taxonomicClassification>
        </taxonomicClassification>
        <taxonomicClassification>
          <taxonRankName>genus</taxonRankName>
          <taxonRankValue>Oceanites</taxonRankValue>
          <taxonomicClassification>
            <taxonRankName>species</taxonRankName>
            <taxonRankValue>oceanicus</taxonRankValue>
          </taxonomicClassification>
        </taxonomicClassification>
        <taxonomicClassification>
          <taxonRankName>genus</taxonRankName>
          <taxonRankValue>Morus</taxonRankValue>
          <taxonomicClassification>
            <taxonRankName>species</taxonRankName>
            <taxonRankValue>capensis</taxonRankValue>
          </taxonomicClassification>
        </taxonomicClassification>
        <taxonomicClassification>
          <taxonRankName>genus</taxonRankName>
          <taxonRankValue>Sternula</taxonRankValue>
          <taxonomicClassification>
            <taxonRankName>species</taxonRankName>
            <taxonRankValue>antillarum</taxonRankValue>
          </taxonomicClassification>
        </taxonomicClassification>
        <taxonomicClassification>
          <taxonRankName>genus</taxonRankName>
          <taxonRankValue>Poospiza</taxonRankValue>
          <taxonomicClassification>
            <taxonRankName>species</taxonRankName>
            <taxonRankValue>ornata</taxonRankValue>
          </taxonomicClassification>
        </taxonomicClassification>
        <taxonomicClassification>
          <taxonRankName>genus</taxonRankName>
          <taxonRankValue>Muscisaxicola</taxonRankValue>
          <taxonomicClassification>
            <taxonRankName>species</taxonRankName>
            <taxonRankValue>maclovianus</taxonRankValue>
          </taxonomicClassification>
        </taxonomicClassification>
        <taxonomicClassification>
          <taxonRankName>genus</taxonRankName>
          <taxonRankValue>Chordeiles</taxonRankValue>
          <taxonomicClassification>
            <taxonRankName>species</taxonRankName>
            <taxonRankValue>minor</taxonRankValue>
          </taxonomicClassification>
        </taxonomicClassification>
        <taxonomicClassification>
          <taxonRankName>genus</taxonRankName>
          <taxonRankValue>Saltatricula</taxonRankValue>
          <taxonomicClassification>
            <taxonRankName>species</taxonRankName>
            <taxonRankValue>multicolor</taxonRankValue>
          </taxonomicClassification>
        </taxonomicClassification>
        <taxonomicClassification>
          <taxonRankName>genus</taxonRankName>
          <taxonRankValue>Elanoides</taxonRankValue>
          <taxonomicClassification>
            <taxonRankName>species</taxonRankName>
            <taxonRankValue>forficatus</taxonRankValue>
          </taxonomicClassification>
        </taxonomicClassification>
        <taxonomicClassification>
          <taxonRankName>genus</taxonRankName>
          <taxonRankValue>Phytotoma</taxonRankValue>
          <taxonomicClassification>
            <taxonRankName>species</taxonRankName>
            <taxonRankValue>rutila</taxonRankValue>
          </taxonomicClassification>
        </taxonomicClassification>
        <taxonomicClassification>
          <taxonRankName>genus</taxonRankName>
          <taxonRankValue>Stercorarius</taxonRankValue>
          <taxonomicClassification>
            <taxonRankName>species</taxonRankName>
            <taxonRankValue>maccormicki</taxonRankValue>
          </taxonomicClassification>
        </taxonomicClassification>
        <taxonomicClassification>
          <taxonRankName>genus</taxonRankName>
          <taxonRankValue>Stercorarius</taxonRankValue>
          <taxonomicClassification>
            <taxonRankName>species</taxonRankName>
            <taxonRankValue>chilensis</taxonRankValue>
          </taxonomicClassification>
        </taxonomicClassification>
        <taxonomicClassification>
          <taxonRankName>genus</taxonRankName>
          <taxonRankValue>Daption</taxonRankValue>
          <taxonomicClassification>
            <taxonRankName>species</taxonRankName>
            <taxonRankValue>capense</taxonRankValue>
          </taxonomicClassification>
        </taxonomicClassification>
        <taxonomicClassification>
          <taxonRankName>genus</taxonRankName>
          <taxonRankValue>Asthenes</taxonRankValue>
          <taxonomicClassification>
            <taxonRankName>species</taxonRankName>
            <taxonRankValue>baeri</taxonRankValue>
          </taxonomicClassification>
        </taxonomicClassification>
        <taxonomicClassification>
          <taxonRankName>genus</taxonRankName>
          <taxonRankValue>Geranoaetus</taxonRankValue>
          <taxonomicClassification>
            <taxonRankName>species</taxonRankName>
            <taxonRankValue>polyosoma</taxonRankValue>
          </taxonomicClassification>
        </taxonomicClassification>
        <taxonomicClassification>
          <taxonRankName>genus</taxonRankName>
          <taxonRankValue>Asthenes</taxonRankValue>
          <taxonomicClassification>
            <taxonRankName>species</taxonRankName>
            <taxonRankValue>pyrrholeuca</taxonRankValue>
          </taxonomicClassification>
        </taxonomicClassification>
        <taxonomicClassification>
          <taxonRankName>genus</taxonRankName>
          <taxonRankValue>Cacicus</taxonRankValue>
          <taxonomicClassification>
            <taxonRankName>species</taxonRankName>
            <taxonRankValue>solitarius</taxonRankValue>
          </taxonomicClassification>
        </taxonomicClassification>
        <taxonomicClassification>
          <taxonRankName>genus</taxonRankName>
          <taxonRankValue>Polystictus</taxonRankValue>
          <taxonomicClassification>
            <taxonRankName>species</taxonRankName>
            <taxonRankValue>pectoralis</taxonRankValue>
          </taxonomicClassification>
        </taxonomicClassification>
        <taxonomicClassification>
          <taxonRankName>genus</taxonRankName>
          <taxonRankValue>Coccycua</taxonRankValue>
          <taxonomicClassification>
            <taxonRankName>species</taxonRankName>
            <taxonRankValue>cinerea</taxonRankValue>
          </taxonomicClassification>
        </taxonomicClassification>
        <taxonomicClassification>
          <taxonRankName>genus</taxonRankName>
          <taxonRankValue>Agriornis</taxonRankValue>
          <taxonomicClassification>
            <taxonRankName>species</taxonRankName>
            <taxonRankValue>murinus</taxonRankValue>
          </taxonomicClassification>
        </taxonomicClassification>
        <taxonomicClassification>
          <taxonRankName>genus</taxonRankName>
          <taxonRankValue>Pluvialis</taxonRankValue>
          <taxonomicClassification>
            <taxonRankName>species</taxonRankName>
            <taxonRankValue>squatarola</taxonRankValue>
          </taxonomicClassification>
        </taxonomicClassification>
        <taxonomicClassification>
          <taxonRankName>genus</taxonRankName>
          <taxonRankValue>Pterodroma</taxonRankValue>
          <taxonomicClassification>
            <taxonRankName>species</taxonRankName>
            <taxonRankValue>mollis</taxonRankValue>
          </taxonomicClassification>
        </taxonomicClassification>
        <taxonomicClassification>
          <taxonRankName>genus</taxonRankName>
          <taxonRankValue>Leucocarbo</taxonRankValue>
          <taxonomicClassification>
            <taxonRankName>species</taxonRankName>
            <taxonRankValue>atriceps</taxonRankValue>
          </taxonomicClassification>
        </taxonomicClassification>
        <taxonomicClassification>
          <taxonRankName>genus</taxonRankName>
          <taxonRankValue>Tringa</taxonRankValue>
          <taxonomicClassification>
            <taxonRankName>species</taxonRankName>
            <taxonRankValue>semipalmata</taxonRankValue>
          </taxonomicClassification>
        </taxonomicClassification>
        <taxonomicClassification>
          <taxonRankName>genus</taxonRankName>
          <taxonRankValue>Pachyptila</taxonRankValue>
          <taxonomicClassification>
            <taxonRankName>species</taxonRankName>
            <taxonRankValue>belcheri</taxonRankValue>
          </taxonomicClassification>
        </taxonomicClassification>
        <taxonomicClassification>
          <taxonRankName>genus</taxonRankName>
          <taxonRankValue>Sublegatus</taxonRankValue>
          <taxonomicClassification>
            <taxonRankName>species</taxonRankName>
            <taxonRankValue>modestus</taxonRankValue>
          </taxonomicClassification>
        </taxonomicClassification>
        <taxonomicClassification>
          <taxonRankName>genus</taxonRankName>
          <taxonRankValue>Crotophaga</taxonRankValue>
          <taxonomicClassification>
            <taxonRankName>species</taxonRankName>
            <taxonRankValue>major</taxonRankValue>
          </taxonomicClassification>
        </taxonomicClassification>
        <taxonomicClassification>
          <taxonRankName>genus</taxonRankName>
          <taxonRankValue>Coereba</taxonRankValue>
          <taxonomicClassification>
            <taxonRankName>species</taxonRankName>
            <taxonRankValue>flaveola</taxonRankValue>
          </taxonomicClassification>
        </taxonomicClassification>
        <taxonomicClassification>
          <taxonRankName>genus</taxonRankName>
          <taxonRankValue>Florisuga</taxonRankValue>
          <taxonomicClassification>
            <taxonRankName>species</taxonRankName>
            <taxonRankValue>fusca</taxonRankValue>
          </taxonomicClassification>
        </taxonomicClassification>
        <taxonomicClassification>
          <taxonRankName>genus</taxonRankName>
          <taxonRankValue>Coturnicops</taxonRankValue>
          <taxonomicClassification>
            <taxonRankName>species</taxonRankName>
            <taxonRankValue>notatus</taxonRankValue>
          </taxonomicClassification>
        </taxonomicClassification>
        <taxonomicClassification>
          <taxonRankName>genus</taxonRankName>
          <taxonRankValue>Thinocorus</taxonRankValue>
          <taxonomicClassification>
            <taxonRankName>species</taxonRankName>
            <taxonRankValue>rumicivorus</taxonRankValue>
          </taxonomicClassification>
        </taxonomicClassification>
        <taxonomicClassification>
          <taxonRankName>genus</taxonRankName>
          <taxonRankValue>Tachyphonus</taxonRankValue>
          <taxonomicClassification>
            <taxonRankName>species</taxonRankName>
            <taxonRankValue>coronatus</taxonRankValue>
          </taxonomicClassification>
        </taxonomicClassification>
        <taxonomicClassification>
          <taxonRankName>genus</taxonRankName>
          <taxonRankValue>Gubernetes</taxonRankValue>
          <taxonomicClassification>
            <taxonRankName>species</taxonRankName>
            <taxonRankValue>yetapa</taxonRankValue>
          </taxonomicClassification>
        </taxonomicClassification>
        <taxonomicClassification>
          <taxonRankName>genus</taxonRankName>
          <taxonRankValue>Haematopus</taxonRankValue>
          <taxonomicClassification>
            <taxonRankName>species</taxonRankName>
            <taxonRankValue>ater</taxonRankValue>
          </taxonomicClassification>
        </taxonomicClassification>
        <taxonomicClassification>
          <taxonRankName>genus</taxonRankName>
          <taxonRankValue>Porzana</taxonRankValue>
          <taxonomicClassification>
            <taxonRankName>species</taxonRankName>
            <taxonRankValue>spiloptera</taxonRankValue>
          </taxonomicClassification>
        </taxonomicClassification>
        <taxonomicClassification>
          <taxonRankName>genus</taxonRankName>
          <taxonRankValue>Elaenia</taxonRankValue>
          <taxonomicClassification>
            <taxonRankName>species</taxonRankName>
            <taxonRankValue>albiceps</taxonRankValue>
          </taxonomicClassification>
        </taxonomicClassification>
        <taxonomicClassification>
          <taxonRankName>genus</taxonRankName>
          <taxonRankValue>Anhima</taxonRankValue>
          <taxonomicClassification>
            <taxonRankName>species</taxonRankName>
            <taxonRankValue>cornuta</taxonRankValue>
          </taxonomicClassification>
        </taxonomicClassification>
        <taxonomicClassification>
          <taxonRankName>genus</taxonRankName>
          <taxonRankValue>Neoxolmis</taxonRankValue>
          <taxonomicClassification>
            <taxonRankName>species</taxonRankName>
            <taxonRankValue>rufiventris</taxonRankValue>
          </taxonomicClassification>
        </taxonomicClassification>
        <taxonomicClassification>
          <taxonRankName>genus</taxonRankName>
          <taxonRankValue>Stercorarius</taxonRankValue>
          <taxonomicClassification>
            <taxonRankName>species</taxonRankName>
            <taxonRankValue>antarcticus</taxonRankValue>
          </taxonomicClassification>
        </taxonomicClassification>
        <taxonomicClassification>
          <taxonRankName>genus</taxonRankName>
          <taxonRankValue>Fulmarus</taxonRankValue>
          <taxonomicClassification>
            <taxonRankName>species</taxonRankName>
            <taxonRankValue>glacialoides</taxonRankValue>
          </taxonomicClassification>
        </taxonomicClassification>
        <taxonomicClassification>
          <taxonRankName>genus</taxonRankName>
          <taxonRankValue>Streptoprocne</taxonRankValue>
          <taxonomicClassification>
            <taxonRankName>species</taxonRankName>
            <taxonRankValue>zonaris</taxonRankValue>
          </taxonomicClassification>
        </taxonomicClassification>
        <taxonomicClassification>
          <taxonRankName>genus</taxonRankName>
          <taxonRankValue>Melanerpes</taxonRankValue>
          <taxonomicClassification>
            <taxonRankName>species</taxonRankName>
            <taxonRankValue>cactorum</taxonRankValue>
          </taxonomicClassification>
        </taxonomicClassification>
        <taxonomicClassification>
          <taxonRankName>genus</taxonRankName>
          <taxonRankValue>Xolmis</taxonRankValue>
          <taxonomicClassification>
            <taxonRankName>species</taxonRankName>
            <taxonRankValue>coronatus</taxonRankValue>
          </taxonomicClassification>
        </taxonomicClassification>
        <taxonomicClassification>
          <taxonRankName>genus</taxonRankName>
          <taxonRankValue>Geranospiza</taxonRankValue>
          <taxonomicClassification>
            <taxonRankName>species</taxonRankName>
            <taxonRankValue>caerulescens</taxonRankValue>
          </taxonomicClassification>
        </taxonomicClassification>
        <taxonomicClassification>
          <taxonRankName>genus</taxonRankName>
          <taxonRankValue>Serpophaga</taxonRankValue>
          <taxonomicClassification>
            <taxonRankName>species</taxonRankName>
            <taxonRankValue>munda</taxonRankValue>
          </taxonomicClassification>
        </taxonomicClassification>
        <taxonomicClassification>
          <taxonRankName>genus</taxonRankName>
          <taxonRankValue>Serpophaga</taxonRankValue>
          <taxonomicClassification>
            <taxonRankName>species</taxonRankName>
            <taxonRankValue>griseicapilla</taxonRankValue>
          </taxonomicClassification>
        </taxonomicClassification>
        <taxonomicClassification>
          <taxonRankName>genus</taxonRankName>
          <taxonRankValue>Anthracothorax</taxonRankValue>
          <taxonomicClassification>
            <taxonRankName>species</taxonRankName>
            <taxonRankValue>nigricollis</taxonRankValue>
          </taxonomicClassification>
        </taxonomicClassification>
        <taxonomicClassification>
          <taxonRankName>genus</taxonRankName>
          <taxonRankValue>Elaenia</taxonRankValue>
          <taxonomicClassification>
            <taxonRankName>species</taxonRankName>
            <taxonRankValue>spectabilis</taxonRankValue>
          </taxonomicClassification>
        </taxonomicClassification>
        <taxonomicClassification>
          <taxonRankName>genus</taxonRankName>
          <taxonRankValue>Sturnella</taxonRankValue>
          <taxonomicClassification>
            <taxonRankName>species</taxonRankName>
            <taxonRankValue>defilippii</taxonRankValue>
          </taxonomicClassification>
        </taxonomicClassification>
        <taxonomicClassification>
          <taxonRankName>genus</taxonRankName>
          <taxonRankValue>Busarellus</taxonRankValue>
          <taxonomicClassification>
            <taxonRankName>species</taxonRankName>
            <taxonRankValue>nigricollis</taxonRankValue>
          </taxonomicClassification>
        </taxonomicClassification>
        <taxonomicClassification>
          <taxonRankName>genus</taxonRankName>
          <taxonRankValue>Chaetura</taxonRankValue>
          <taxonomicClassification>
            <taxonRankName>species</taxonRankName>
            <taxonRankValue>meridionalis</taxonRankValue>
          </taxonomicClassification>
        </taxonomicClassification>
        <taxonomicClassification>
          <taxonRankName>genus</taxonRankName>
          <taxonRankValue>Nomonyx</taxonRankValue>
          <taxonomicClassification>
            <taxonRankName>species</taxonRankName>
            <taxonRankValue>dominicus</taxonRankValue>
          </taxonomicClassification>
        </taxonomicClassification>
        <taxonomicClassification>
          <taxonRankName>genus</taxonRankName>
          <taxonRankValue>Sporophila</taxonRankValue>
          <taxonomicClassification>
            <taxonRankName>species</taxonRankName>
            <taxonRankValue>ruficollis</taxonRankValue>
          </taxonomicClassification>
        </taxonomicClassification>
        <taxonomicClassification>
          <taxonRankName>genus</taxonRankName>
          <taxonRankValue>Brotogeris</taxonRankValue>
          <taxonomicClassification>
            <taxonRankName>species</taxonRankName>
            <taxonRankValue>chiriri</taxonRankValue>
          </taxonomicClassification>
        </taxonomicClassification>
        <taxonomicClassification>
          <taxonRankName>genus</taxonRankName>
          <taxonRankValue>Hemithraupis</taxonRankValue>
          <taxonomicClassification>
            <taxonRankName>species</taxonRankName>
            <taxonRankValue>ruficapilla</taxonRankValue>
          </taxonomicClassification>
        </taxonomicClassification>
        <taxonomicClassification>
          <taxonRankName>genus</taxonRankName>
          <taxonRankValue>Diuca</taxonRankValue>
          <taxonomicClassification>
            <taxonRankName>species</taxonRankName>
            <taxonRankValue>diuca</taxonRankValue>
          </taxonomicClassification>
        </taxonomicClassification>
        <taxonomicClassification>
          <taxonRankName>genus</taxonRankName>
          <taxonRankValue>Chlidonias</taxonRankValue>
          <taxonomicClassification>
            <taxonRankName>species</taxonRankName>
            <taxonRankValue>niger</taxonRankValue>
          </taxonomicClassification>
        </taxonomicClassification>
        <taxonomicClassification>
          <taxonRankName>genus</taxonRankName>
          <taxonRankValue>Euphonia</taxonRankValue>
          <taxonomicClassification>
            <taxonRankName>species</taxonRankName>
            <taxonRankValue>chlorotica</taxonRankValue>
          </taxonomicClassification>
        </taxonomicClassification>
        <taxonomicClassification>
          <taxonRankName>genus</taxonRankName>
          <taxonRankValue>Anthus</taxonRankValue>
          <taxonomicClassification>
            <taxonRankName>species</taxonRankName>
            <taxonRankValue>nattereri</taxonRankValue>
          </taxonomicClassification>
        </taxonomicClassification>
        <taxonomicClassification>
          <taxonRankName>genus</taxonRankName>
          <taxonRankValue>Poospiza</taxonRankValue>
          <taxonomicClassification>
            <taxonRankName>species</taxonRankName>
            <taxonRankValue>melanoleuca</taxonRankValue>
          </taxonomicClassification>
        </taxonomicClassification>
        <taxonomicClassification>
          <taxonRankName>genus</taxonRankName>
          <taxonRankValue>Sporophila</taxonRankValue>
          <taxonomicClassification>
            <taxonRankName>species</taxonRankName>
            <taxonRankValue>hypoxantha</taxonRankValue>
          </taxonomicClassification>
        </taxonomicClassification>
        <taxonomicClassification>
          <taxonRankName>genus</taxonRankName>
          <taxonRankValue>Coryphistera</taxonRankValue>
          <taxonomicClassification>
            <taxonRankName>species</taxonRankName>
            <taxonRankValue>alaudina</taxonRankValue>
          </taxonomicClassification>
        </taxonomicClassification>
        <taxonomicClassification>
          <taxonRankName>genus</taxonRankName>
          <taxonRankValue>Hemitriccus</taxonRankValue>
          <taxonomicClassification>
            <taxonRankName>species</taxonRankName>
            <taxonRankValue>margaritaceiventer</taxonRankValue>
          </taxonomicClassification>
        </taxonomicClassification>
        <taxonomicClassification>
          <taxonRankName>genus</taxonRankName>
          <taxonRankValue>Picumnus</taxonRankValue>
          <taxonomicClassification>
            <taxonRankName>species</taxonRankName>
            <taxonRankValue>cirratus</taxonRankValue>
          </taxonomicClassification>
        </taxonomicClassification>
        <taxonomicClassification>
          <taxonRankName>genus</taxonRankName>
          <taxonRankValue>Xenopsaris</taxonRankValue>
          <taxonomicClassification>
            <taxonRankName>species</taxonRankName>
            <taxonRankValue>albinucha</taxonRankValue>
          </taxonomicClassification>
        </taxonomicClassification>
        <taxonomicClassification>
          <taxonRankName>genus</taxonRankName>
          <taxonRankValue>Fluvicola</taxonRankValue>
          <taxonomicClassification>
            <taxonRankName>species</taxonRankName>
            <taxonRankValue>albiventer</taxonRankValue>
          </taxonomicClassification>
        </taxonomicClassification>
        <taxonomicClassification>
          <taxonRankName>genus</taxonRankName>
          <taxonRankValue>Phacellodomus</taxonRankValue>
          <taxonomicClassification>
            <taxonRankName>species</taxonRankName>
            <taxonRankValue>ruber</taxonRankValue>
          </taxonomicClassification>
        </taxonomicClassification>
        <taxonomicClassification>
          <taxonRankName>genus</taxonRankName>
          <taxonRankValue>Synallaxis</taxonRankValue>
          <taxonomicClassification>
            <taxonRankName>species</taxonRankName>
            <taxonRankValue>ruficapilla</taxonRankValue>
          </taxonomicClassification>
        </taxonomicClassification>
        <taxonomicClassification>
          <taxonRankName>genus</taxonRankName>
          <taxonRankValue>Cyanocorax</taxonRankValue>
          <taxonomicClassification>
            <taxonRankName>species</taxonRankName>
            <taxonRankValue>cyanomelas</taxonRankValue>
          </taxonomicClassification>
        </taxonomicClassification>
        <taxonomicClassification>
          <taxonRankName>genus</taxonRankName>
          <taxonRankValue>Myiarchus</taxonRankValue>
          <taxonomicClassification>
            <taxonRankName>species</taxonRankName>
            <taxonRankValue>ferox</taxonRankValue>
          </taxonomicClassification>
        </taxonomicClassification>
        <taxonomicClassification>
          <taxonRankName>genus</taxonRankName>
          <taxonRankValue>Cnemotriccus</taxonRankValue>
          <taxonomicClassification>
            <taxonRankName>species</taxonRankName>
            <taxonRankValue>fuscatus</taxonRankValue>
          </taxonomicClassification>
        </taxonomicClassification>
        <taxonomicClassification>
          <taxonRankName>genus</taxonRankName>
          <taxonRankValue>Casiornis</taxonRankValue>
          <taxonomicClassification>
            <taxonRankName>species</taxonRankName>
            <taxonRankValue>rufus</taxonRankValue>
          </taxonomicClassification>
        </taxonomicClassification>
        <taxonomicClassification>
          <taxonRankName>genus</taxonRankName>
          <taxonRankValue>Cacicus</taxonRankValue>
          <taxonomicClassification>
            <taxonRankName>species</taxonRankName>
            <taxonRankValue>haemorrhous</taxonRankValue>
          </taxonomicClassification>
        </taxonomicClassification>
        <taxonomicClassification>
          <taxonRankName>genus</taxonRankName>
          <taxonRankValue>Synallaxis</taxonRankValue>
          <taxonomicClassification>
            <taxonRankName>species</taxonRankName>
            <taxonRankValue>cinerascens</taxonRankValue>
          </taxonomicClassification>
        </taxonomicClassification>
        <taxonomicClassification>
          <taxonRankName>genus</taxonRankName>
          <taxonRankValue>Dendrocygna</taxonRankValue>
          <taxonomicClassification>
            <taxonRankName>species</taxonRankName>
            <taxonRankValue>autumnalis</taxonRankValue>
          </taxonomicClassification>
        </taxonomicClassification>
        <taxonomicClassification>
          <taxonRankName>genus</taxonRankName>
          <taxonRankValue>Gubernatrix</taxonRankValue>
          <taxonomicClassification>
            <taxonRankName>species</taxonRankName>
            <taxonRankValue>cristata</taxonRankValue>
          </taxonomicClassification>
        </taxonomicClassification>
        <taxonomicClassification>
          <taxonRankName>genus</taxonRankName>
          <taxonRankValue>Poospiza</taxonRankValue>
          <taxonomicClassification>
            <taxonRankName>species</taxonRankName>
            <taxonRankValue>cinerea</taxonRankValue>
          </taxonomicClassification>
        </taxonomicClassification>
        <taxonomicClassification>
          <taxonRankName>genus</taxonRankName>
          <taxonRankValue>Euscarthmus</taxonRankValue>
          <taxonomicClassification>
            <taxonRankName>species</taxonRankName>
            <taxonRankValue>meloryphus</taxonRankValue>
          </taxonomicClassification>
        </taxonomicClassification>
        <taxonomicClassification>
          <taxonRankName>genus</taxonRankName>
          <taxonRankValue>Aptenodytes</taxonRankValue>
          <taxonomicClassification>
            <taxonRankName>species</taxonRankName>
            <taxonRankValue>patagonicus</taxonRankValue>
          </taxonomicClassification>
        </taxonomicClassification>
        <taxonomicClassification>
          <taxonRankName>genus</taxonRankName>
          <taxonRankValue>Pachyptila</taxonRankValue>
          <taxonomicClassification>
            <taxonRankName>species</taxonRankName>
            <taxonRankValue>desolata</taxonRankValue>
          </taxonomicClassification>
        </taxonomicClassification>
        <taxonomicClassification>
          <taxonRankName>genus</taxonRankName>
          <taxonRankValue>Turdus</taxonRankValue>
          <taxonomicClassification>
            <taxonRankName>species</taxonRankName>
            <taxonRankValue>leucomelas</taxonRankValue>
          </taxonomicClassification>
        </taxonomicClassification>
        <taxonomicClassification>
          <taxonRankName>genus</taxonRankName>
          <taxonRankValue>Eudyptes</taxonRankValue>
          <taxonomicClassification>
            <taxonRankName>species</taxonRankName>
            <taxonRankValue>chrysocome</taxonRankValue>
          </taxonomicClassification>
        </taxonomicClassification>
        <taxonomicClassification>
          <taxonRankName>genus</taxonRankName>
          <taxonRankValue>Cyanocompsa</taxonRankValue>
          <taxonomicClassification>
            <taxonRankName>species</taxonRankName>
            <taxonRankValue>brissonii</taxonRankValue>
          </taxonomicClassification>
        </taxonomicClassification>
        <taxonomicClassification>
          <taxonRankName>genus</taxonRankName>
          <taxonRankValue>Tyrannus</taxonRankValue>
          <taxonomicClassification>
            <taxonRankName>species</taxonRankName>
            <taxonRankValue>tyrannus</taxonRankValue>
          </taxonomicClassification>
        </taxonomicClassification>
        <taxonomicClassification>
          <taxonRankName>genus</taxonRankName>
          <taxonRankValue>Leucophaeus</taxonRankValue>
          <taxonomicClassification>
            <taxonRankName>species</taxonRankName>
            <taxonRankValue>pipixcan</taxonRankValue>
          </taxonomicClassification>
        </taxonomicClassification>
        <taxonomicClassification>
          <taxonRankName>genus</taxonRankName>
          <taxonRankValue>Buteo</taxonRankValue>
          <taxonomicClassification>
            <taxonRankName>species</taxonRankName>
            <taxonRankValue>brachyurus</taxonRankValue>
          </taxonomicClassification>
        </taxonomicClassification>
        <taxonomicClassification>
          <taxonRankName>genus</taxonRankName>
          <taxonRankValue>Aegolius</taxonRankValue>
          <taxonomicClassification>
            <taxonRankName>species</taxonRankName>
            <taxonRankValue>harrisii</taxonRankValue>
          </taxonomicClassification>
        </taxonomicClassification>
        <taxonomicClassification>
          <taxonRankName>genus</taxonRankName>
          <taxonRankValue>Myiopagis</taxonRankValue>
          <taxonomicClassification>
            <taxonRankName>species</taxonRankName>
            <taxonRankValue>viridicata</taxonRankValue>
          </taxonomicClassification>
        </taxonomicClassification>
        <taxonomicClassification>
          <taxonRankName>genus</taxonRankName>
          <taxonRankValue>Cerdocyon</taxonRankValue>
          <taxonomicClassification>
            <taxonRankName>species</taxonRankName>
            <taxonRankValue>thous</taxonRankValue>
          </taxonomicClassification>
        </taxonomicClassification>
        <taxonomicClassification>
          <taxonRankName>genus</taxonRankName>
          <taxonRankValue>Conepatus</taxonRankValue>
          <taxonomicClassification>
            <taxonRankName>species</taxonRankName>
            <taxonRankValue>chinga</taxonRankValue>
          </taxonomicClassification>
        </taxonomicClassification>
        <taxonomicClassification>
          <taxonRankName>genus</taxonRankName>
          <taxonRankValue>Ctenomys</taxonRankValue>
          <taxonomicClassification>
            <taxonRankName>species</taxonRankName>
            <taxonRankValue>pearsoni</taxonRankValue>
          </taxonomicClassification>
        </taxonomicClassification>
        <taxonomicClassification>
          <taxonRankName>genus</taxonRankName>
          <taxonRankValue>Dasypus</taxonRankValue>
          <taxonomicClassification>
            <taxonRankName>species</taxonRankName>
            <taxonRankValue>hybridus</taxonRankValue>
          </taxonomicClassification>
        </taxonomicClassification>
        <taxonomicClassification>
          <taxonRankName>genus</taxonRankName>
          <taxonRankValue>Euphractus</taxonRankValue>
          <taxonomicClassification>
            <taxonRankName>species</taxonRankName>
            <taxonRankValue>sexcinctus</taxonRankValue>
          </taxonomicClassification>
        </taxonomicClassification>
        <taxonomicClassification>
          <taxonRankName>genus</taxonRankName>
          <taxonRankValue>Galictis</taxonRankValue>
          <taxonomicClassification>
            <taxonRankName>species</taxonRankName>
            <taxonRankValue>cuja</taxonRankValue>
          </taxonomicClassification>
        </taxonomicClassification>
        <taxonomicClassification>
          <taxonRankName>genus</taxonRankName>
          <taxonRankValue>Hydrochoerus</taxonRankValue>
          <taxonomicClassification>
            <taxonRankName>species</taxonRankName>
            <taxonRankValue>hydrochaeris</taxonRankValue>
          </taxonomicClassification>
        </taxonomicClassification>
        <taxonomicClassification>
          <taxonRankName>genus</taxonRankName>
          <taxonRankValue>Leopardus</taxonRankValue>
          <taxonomicClassification>
            <taxonRankName>species</taxonRankName>
            <taxonRankValue>geoffroyi</taxonRankValue>
          </taxonomicClassification>
        </taxonomicClassification>
        <taxonomicClassification>
          <taxonRankName>genus</taxonRankName>
          <taxonRankValue>Lontra</taxonRankValue>
          <taxonomicClassification>
            <taxonRankName>species</taxonRankName>
            <taxonRankValue>longicaudis</taxonRankValue>
          </taxonomicClassification>
        </taxonomicClassification>
        <taxonomicClassification>
          <taxonRankName>genus</taxonRankName>
          <taxonRankValue>Lycalopex</taxonRankValue>
          <taxonomicClassification>
            <taxonRankName>species</taxonRankName>
            <taxonRankValue>gymnocercus</taxonRankValue>
          </taxonomicClassification>
        </taxonomicClassification>
        <taxonomicClassification>
          <taxonRankName>genus</taxonRankName>
          <taxonRankValue>Mazama</taxonRankValue>
          <taxonomicClassification>
            <taxonRankName>species</taxonRankName>
            <taxonRankValue>gouazoubira</taxonRankValue>
          </taxonomicClassification>
        </taxonomicClassification>
        <taxonomicClassification>
          <taxonRankName>genus</taxonRankName>
          <taxonRankValue>Monodelphis</taxonRankValue>
          <taxonomicClassification>
            <taxonRankName>species</taxonRankName>
            <taxonRankValue>dimidiata</taxonRankValue>
          </taxonomicClassification>
        </taxonomicClassification>
        <taxonomicClassification>
          <taxonRankName>genus</taxonRankName>
          <taxonRankValue>Myocastor</taxonRankValue>
          <taxonomicClassification>
            <taxonRankName>species</taxonRankName>
            <taxonRankValue>coypus</taxonRankValue>
          </taxonomicClassification>
        </taxonomicClassification>
        <taxonomicClassification>
          <taxonRankName>genus</taxonRankName>
          <taxonRankValue>Procyon</taxonRankValue>
          <taxonomicClassification>
            <taxonRankName>species</taxonRankName>
            <taxonRankValue>cancrivorus</taxonRankValue>
          </taxonomicClassification>
        </taxonomicClassification>
        <taxonomicClassification>
          <taxonRankName>genus</taxonRankName>
          <taxonRankValue>Eptesicus</taxonRankValue>
          <taxonomicClassification>
            <taxonRankName>species</taxonRankName>
            <taxonRankValue>diminutus</taxonRankValue>
          </taxonomicClassification>
        </taxonomicClassification>
        <taxonomicClassification>
          <taxonRankName>genus</taxonRankName>
          <taxonRankValue>Eptesicus</taxonRankValue>
          <taxonomicClassification>
            <taxonRankName>species</taxonRankName>
            <taxonRankValue>furinalis</taxonRankValue>
          </taxonomicClassification>
        </taxonomicClassification>
        <taxonomicClassification>
          <taxonRankName>genus</taxonRankName>
          <taxonRankValue>Eumops</taxonRankValue>
          <taxonomicClassification>
            <taxonRankName>species</taxonRankName>
            <taxonRankValue>bonariensis</taxonRankValue>
          </taxonomicClassification>
        </taxonomicClassification>
        <taxonomicClassification>
          <taxonRankName>genus</taxonRankName>
          <taxonRankValue>Eumops</taxonRankValue>
          <taxonomicClassification>
            <taxonRankName>species</taxonRankName>
            <taxonRankValue>patagonicus</taxonRankValue>
          </taxonomicClassification>
        </taxonomicClassification>
        <taxonomicClassification>
          <taxonRankName>genus</taxonRankName>
          <taxonRankValue>Histiotus</taxonRankValue>
          <taxonomicClassification>
            <taxonRankName>species</taxonRankName>
            <taxonRankValue>montanus</taxonRankValue>
          </taxonomicClassification>
        </taxonomicClassification>
        <taxonomicClassification>
          <taxonRankName>genus</taxonRankName>
          <taxonRankValue>Lasiurus</taxonRankValue>
          <taxonomicClassification>
            <taxonRankName>species</taxonRankName>
            <taxonRankValue>blossevillii</taxonRankValue>
          </taxonomicClassification>
        </taxonomicClassification>
        <taxonomicClassification>
          <taxonRankName>genus</taxonRankName>
          <taxonRankValue>Molossops</taxonRankValue>
          <taxonomicClassification>
            <taxonRankName>species</taxonRankName>
            <taxonRankValue>temminckii</taxonRankValue>
          </taxonomicClassification>
        </taxonomicClassification>
        <taxonomicClassification>
          <taxonRankName>genus</taxonRankName>
          <taxonRankValue>Molossus</taxonRankValue>
          <taxonomicClassification>
            <taxonRankName>species</taxonRankName>
            <taxonRankValue>molossus</taxonRankValue>
          </taxonomicClassification>
        </taxonomicClassification>
        <taxonomicClassification>
          <taxonRankName>genus</taxonRankName>
          <taxonRankValue>Molossus</taxonRankValue>
          <taxonomicClassification>
            <taxonRankName>species</taxonRankName>
            <taxonRankValue>rufus</taxonRankValue>
          </taxonomicClassification>
        </taxonomicClassification>
        <taxonomicClassification>
          <taxonRankName>genus</taxonRankName>
          <taxonRankValue>Myotis</taxonRankValue>
          <taxonomicClassification>
            <taxonRankName>species</taxonRankName>
            <taxonRankValue>albescens</taxonRankValue>
          </taxonomicClassification>
        </taxonomicClassification>
        <taxonomicClassification>
          <taxonRankName>genus</taxonRankName>
          <taxonRankValue>Myotis</taxonRankValue>
          <taxonomicClassification>
            <taxonRankName>species</taxonRankName>
            <taxonRankValue>levis</taxonRankValue>
          </taxonomicClassification>
        </taxonomicClassification>
        <taxonomicClassification>
          <taxonRankName>genus</taxonRankName>
          <taxonRankValue>Tadarida</taxonRankValue>
          <taxonomicClassification>
            <taxonRankName>species</taxonRankName>
            <taxonRankValue>brasiliensis</taxonRankValue>
          </taxonomicClassification>
        </taxonomicClassification>
        <taxonomicClassification>
          <taxonRankName>genus</taxonRankName>
          <taxonRankValue>Akodon</taxonRankValue>
          <taxonomicClassification>
            <taxonRankName>species</taxonRankName>
            <taxonRankValue>azarae</taxonRankValue>
          </taxonomicClassification>
        </taxonomicClassification>
        <taxonomicClassification>
          <taxonRankName>genus</taxonRankName>
          <taxonRankValue>Akodon</taxonRankValue>
          <taxonomicClassification>
            <taxonRankName>species</taxonRankName>
            <taxonRankValue>reigi</taxonRankValue>
          </taxonomicClassification>
        </taxonomicClassification>
        <taxonomicClassification>
          <taxonRankName>genus</taxonRankName>
          <taxonRankValue>Alouatta</taxonRankValue>
          <taxonomicClassification>
            <taxonRankName>species</taxonRankName>
            <taxonRankValue>caraya</taxonRankValue>
          </taxonomicClassification>
        </taxonomicClassification>
        <taxonomicClassification>
          <taxonRankName>genus</taxonRankName>
          <taxonRankValue>Cabassous</taxonRankValue>
          <taxonomicClassification>
            <taxonRankName>species</taxonRankName>
            <taxonRankValue>tatouay</taxonRankValue>
          </taxonomicClassification>
        </taxonomicClassification>
        <taxonomicClassification>
          <taxonRankName>genus</taxonRankName>
          <taxonRankValue>Calomys</taxonRankValue>
          <taxonomicClassification>
            <taxonRankName>species</taxonRankName>
            <taxonRankValue>laucha</taxonRankValue>
          </taxonomicClassification>
        </taxonomicClassification>
        <taxonomicClassification>
          <taxonRankName>genus</taxonRankName>
          <taxonRankValue>Cavia</taxonRankValue>
          <taxonomicClassification>
            <taxonRankName>species</taxonRankName>
            <taxonRankValue>aperea</taxonRankValue>
          </taxonomicClassification>
        </taxonomicClassification>
        <taxonomicClassification>
          <taxonRankName>genus</taxonRankName>
          <taxonRankValue>Cavia</taxonRankValue>
          <taxonomicClassification>
            <taxonRankName>species</taxonRankName>
            <taxonRankValue>magna</taxonRankValue>
          </taxonomicClassification>
        </taxonomicClassification>
        <taxonomicClassification>
          <taxonRankName>genus</taxonRankName>
          <taxonRankValue>Chrysocyon</taxonRankValue>
          <taxonomicClassification>
            <taxonRankName>species</taxonRankName>
            <taxonRankValue>brachyurus</taxonRankValue>
          </taxonomicClassification>
        </taxonomicClassification>
        <taxonomicClassification>
          <taxonRankName>genus</taxonRankName>
          <taxonRankValue>Coendou</taxonRankValue>
          <taxonomicClassification>
            <taxonRankName>species</taxonRankName>
            <taxonRankValue>prehensilis</taxonRankValue>
          </taxonomicClassification>
        </taxonomicClassification>
        <taxonomicClassification>
          <taxonRankName>genus</taxonRankName>
          <taxonRankValue>Cryptonanus</taxonRankValue>
          <taxonomicClassification>
            <taxonRankName>species</taxonRankName>
            <taxonRankValue>chacoensis</taxonRankValue>
          </taxonomicClassification>
        </taxonomicClassification>
        <taxonomicClassification>
          <taxonRankName>genus</taxonRankName>
          <taxonRankValue>Ctenomys</taxonRankValue>
          <taxonomicClassification>
            <taxonRankName>species</taxonRankName>
            <taxonRankValue>rionegrensis</taxonRankValue>
          </taxonomicClassification>
        </taxonomicClassification>
        <taxonomicClassification>
          <taxonRankName>genus</taxonRankName>
          <taxonRankValue>Ctenomys</taxonRankValue>
          <taxonomicClassification>
            <taxonRankName>species</taxonRankName>
            <taxonRankValue>torquatus</taxonRankValue>
          </taxonomicClassification>
        </taxonomicClassification>
        <taxonomicClassification>
          <taxonRankName>genus</taxonRankName>
          <taxonRankValue>Cuniculus</taxonRankValue>
          <taxonomicClassification>
            <taxonRankName>species</taxonRankName>
            <taxonRankValue>paca</taxonRankValue>
          </taxonomicClassification>
        </taxonomicClassification>
        <taxonomicClassification>
          <taxonRankName>genus</taxonRankName>
          <taxonRankValue>Dasypus</taxonRankValue>
          <taxonomicClassification>
            <taxonRankName>species</taxonRankName>
            <taxonRankValue>novemcinctus</taxonRankValue>
          </taxonomicClassification>
        </taxonomicClassification>
        <taxonomicClassification>
          <taxonRankName>genus</taxonRankName>
          <taxonRankValue>Deltamys</taxonRankValue>
          <taxonomicClassification>
            <taxonRankName>species</taxonRankName>
            <taxonRankValue>kempi</taxonRankValue>
          </taxonomicClassification>
        </taxonomicClassification>
        <taxonomicClassification>
          <taxonRankName>genus</taxonRankName>
          <taxonRankValue>Desmodus</taxonRankValue>
          <taxonomicClassification>
            <taxonRankName>species</taxonRankName>
            <taxonRankValue>rotundus</taxonRankValue>
          </taxonomicClassification>
        </taxonomicClassification>
        <taxonomicClassification>
          <taxonRankName>genus</taxonRankName>
          <taxonRankValue>Didelphis</taxonRankValue>
          <taxonomicClassification>
            <taxonRankName>species</taxonRankName>
            <taxonRankValue>albiventris</taxonRankValue>
          </taxonomicClassification>
        </taxonomicClassification>
        <taxonomicClassification>
          <taxonRankName>genus</taxonRankName>
          <taxonRankValue>Histiotus</taxonRankValue>
          <taxonomicClassification>
            <taxonRankName>species</taxonRankName>
            <taxonRankValue>velatus</taxonRankValue>
          </taxonomicClassification>
        </taxonomicClassification>
        <taxonomicClassification>
          <taxonRankName>genus</taxonRankName>
          <taxonRankValue>Holochilus</taxonRankValue>
          <taxonomicClassification>
            <taxonRankName>species</taxonRankName>
            <taxonRankValue>brasiliensis</taxonRankValue>
          </taxonomicClassification>
        </taxonomicClassification>
        <taxonomicClassification>
          <taxonRankName>genus</taxonRankName>
          <taxonRankValue>Lasiurus</taxonRankValue>
          <taxonomicClassification>
            <taxonRankName>species</taxonRankName>
            <taxonRankValue>cinereus</taxonRankValue>
          </taxonomicClassification>
        </taxonomicClassification>
        <taxonomicClassification>
          <taxonRankName>genus</taxonRankName>
          <taxonRankValue>Lasiurus</taxonRankValue>
          <taxonomicClassification>
            <taxonRankName>species</taxonRankName>
            <taxonRankValue>ega</taxonRankValue>
          </taxonomicClassification>
        </taxonomicClassification>
        <taxonomicClassification>
          <taxonRankName>genus</taxonRankName>
          <taxonRankValue>Leopardus</taxonRankValue>
          <taxonomicClassification>
            <taxonRankName>species</taxonRankName>
            <taxonRankValue>braccatus</taxonRankValue>
          </taxonomicClassification>
        </taxonomicClassification>
        <taxonomicClassification>
          <taxonRankName>genus</taxonRankName>
          <taxonRankValue>Leopardus</taxonRankValue>
          <taxonomicClassification>
            <taxonRankName>species</taxonRankName>
            <taxonRankValue>pardalis</taxonRankValue>
          </taxonomicClassification>
        </taxonomicClassification>
        <taxonomicClassification>
          <taxonRankName>genus</taxonRankName>
          <taxonRankValue>Leopardus</taxonRankValue>
          <taxonomicClassification>
            <taxonRankName>species</taxonRankName>
            <taxonRankValue>wiedii</taxonRankValue>
          </taxonomicClassification>
        </taxonomicClassification>
        <taxonomicClassification>
          <taxonRankName>genus</taxonRankName>
          <taxonRankValue>Lundomys</taxonRankValue>
          <taxonomicClassification>
            <taxonRankName>species</taxonRankName>
            <taxonRankValue>molitor</taxonRankValue>
          </taxonomicClassification>
        </taxonomicClassification>
        <taxonomicClassification>
          <taxonRankName>genus</taxonRankName>
          <taxonRankValue>Lutreolina</taxonRankValue>
          <taxonomicClassification>
            <taxonRankName>species</taxonRankName>
            <taxonRankValue>crassicaudata</taxonRankValue>
          </taxonomicClassification>
        </taxonomicClassification>
        <taxonomicClassification>
          <taxonRankName>genus</taxonRankName>
          <taxonRankValue>Myotis</taxonRankValue>
          <taxonomicClassification>
            <taxonRankName>species</taxonRankName>
            <taxonRankValue>riparius</taxonRankValue>
          </taxonomicClassification>
        </taxonomicClassification>
        <taxonomicClassification>
          <taxonRankName>genus</taxonRankName>
          <taxonRankValue>Myotis</taxonRankValue>
          <taxonomicClassification>
            <taxonRankName>species</taxonRankName>
            <taxonRankValue>ruber</taxonRankValue>
          </taxonomicClassification>
        </taxonomicClassification>
        <taxonomicClassification>
          <taxonRankName>genus</taxonRankName>
          <taxonRankValue>Nasua</taxonRankValue>
          <taxonomicClassification>
            <taxonRankName>species</taxonRankName>
            <taxonRankValue>nasua</taxonRankValue>
          </taxonomicClassification>
        </taxonomicClassification>
        <taxonomicClassification>
          <taxonRankName>genus</taxonRankName>
          <taxonRankValue>Necromys</taxonRankValue>
          <taxonomicClassification>
            <taxonRankName>species</taxonRankName>
            <taxonRankValue>obscurus</taxonRankValue>
          </taxonomicClassification>
        </taxonomicClassification>
        <taxonomicClassification>
          <taxonRankName>genus</taxonRankName>
          <taxonRankValue>Oligoryzomys</taxonRankValue>
          <taxonomicClassification>
            <taxonRankName>species</taxonRankName>
            <taxonRankValue>flavescens</taxonRankValue>
          </taxonomicClassification>
        </taxonomicClassification>
        <taxonomicClassification>
          <taxonRankName>genus</taxonRankName>
          <taxonRankValue>Oligoryzomys</taxonRankValue>
          <taxonomicClassification>
            <taxonRankName>species</taxonRankName>
            <taxonRankValue>nigripes</taxonRankValue>
          </taxonomicClassification>
        </taxonomicClassification>
        <taxonomicClassification>
          <taxonRankName>genus</taxonRankName>
          <taxonRankValue>Oxymycterus</taxonRankValue>
          <taxonomicClassification>
            <taxonRankName>species</taxonRankName>
            <taxonRankValue>josei</taxonRankValue>
          </taxonomicClassification>
        </taxonomicClassification>
        <taxonomicClassification>
          <taxonRankName>genus</taxonRankName>
          <taxonRankValue>Oxymycterus</taxonRankValue>
          <taxonomicClassification>
            <taxonRankName>species</taxonRankName>
            <taxonRankValue>nasutus</taxonRankValue>
          </taxonomicClassification>
        </taxonomicClassification>
        <taxonomicClassification>
          <taxonRankName>genus</taxonRankName>
          <taxonRankValue>Ozotoceros</taxonRankValue>
          <taxonomicClassification>
            <taxonRankName>species</taxonRankName>
            <taxonRankValue>bezoarticus</taxonRankValue>
          </taxonomicClassification>
        </taxonomicClassification>
        <taxonomicClassification>
          <taxonRankName>genus</taxonRankName>
          <taxonRankValue>Puma</taxonRankValue>
          <taxonomicClassification>
            <taxonRankName>species</taxonRankName>
            <taxonRankValue>concolor</taxonRankValue>
          </taxonomicClassification>
        </taxonomicClassification>
        <taxonomicClassification>
          <taxonRankName>genus</taxonRankName>
          <taxonRankValue>Reithrodon</taxonRankValue>
          <taxonomicClassification>
            <taxonRankName>species</taxonRankName>
            <taxonRankValue>typicus</taxonRankValue>
          </taxonomicClassification>
        </taxonomicClassification>
        <taxonomicClassification>
          <taxonRankName>genus</taxonRankName>
          <taxonRankValue>Scapteromys</taxonRankValue>
          <taxonomicClassification>
            <taxonRankName>species</taxonRankName>
            <taxonRankValue>tumidus</taxonRankValue>
          </taxonomicClassification>
        </taxonomicClassification>
        <taxonomicClassification>
          <taxonRankName>genus</taxonRankName>
          <taxonRankValue>Sturnira</taxonRankValue>
          <taxonomicClassification>
            <taxonRankName>species</taxonRankName>
            <taxonRankValue>lilium</taxonRankValue>
          </taxonomicClassification>
        </taxonomicClassification>
        <taxonomicClassification>
          <taxonRankName>genus</taxonRankName>
          <taxonRankValue>Tamandua</taxonRankValue>
          <taxonomicClassification>
            <taxonRankName>species</taxonRankName>
            <taxonRankValue>tetradactyla</taxonRankValue>
          </taxonomicClassification>
        </taxonomicClassification>
        <taxonomicClassification>
          <taxonRankName>genus</taxonRankName>
          <taxonRankValue>Wilfredomys</taxonRankValue>
          <taxonomicClassification>
            <taxonRankName>species</taxonRankName>
            <taxonRankValue>oenax</taxonRankValue>
          </taxonomicClassification>
        </taxonomicClassification>
        <taxonomicClassification>
          <taxonRankName>genus</taxonRankName>
          <taxonRankValue>Arctocephalus</taxonRankValue>
          <taxonomicClassification>
            <taxonRankName>species</taxonRankName>
            <taxonRankValue>australis</taxonRankValue>
          </taxonomicClassification>
        </taxonomicClassification>
        <taxonomicClassification>
          <taxonRankName>genus</taxonRankName>
          <taxonRankValue>Arctocephalus</taxonRankValue>
          <taxonomicClassification>
            <taxonRankName>species</taxonRankName>
            <taxonRankValue>tropicalis</taxonRankValue>
          </taxonomicClassification>
        </taxonomicClassification>
        <taxonomicClassification>
          <taxonRankName>genus</taxonRankName>
          <taxonRankValue>Balaenoptera</taxonRankValue>
          <taxonomicClassification>
            <taxonRankName>species</taxonRankName>
            <taxonRankValue>acutorostrata</taxonRankValue>
          </taxonomicClassification>
        </taxonomicClassification>
        <taxonomicClassification>
          <taxonRankName>genus</taxonRankName>
          <taxonRankValue>Delphinus</taxonRankValue>
          <taxonomicClassification>
            <taxonRankName>species</taxonRankName>
            <taxonRankValue>capensis</taxonRankValue>
          </taxonomicClassification>
        </taxonomicClassification>
        <taxonomicClassification>
          <taxonRankName>genus</taxonRankName>
          <taxonRankValue>Gracilinanus</taxonRankValue>
          <taxonomicClassification>
            <taxonRankName>species</taxonRankName>
            <taxonRankValue>agilis</taxonRankValue>
          </taxonomicClassification>
        </taxonomicClassification>
        <taxonomicClassification>
          <taxonRankName>genus</taxonRankName>
          <taxonRankValue>Mesoplodon</taxonRankValue>
          <taxonomicClassification>
            <taxonRankName>species</taxonRankName>
            <taxonRankValue>layardii</taxonRankValue>
          </taxonomicClassification>
        </taxonomicClassification>
        <taxonomicClassification>
          <taxonRankName>genus</taxonRankName>
          <taxonRankValue>Myotis</taxonRankValue>
          <taxonomicClassification>
            <taxonRankName>species</taxonRankName>
            <taxonRankValue>nigricans</taxonRankValue>
          </taxonomicClassification>
        </taxonomicClassification>
        <taxonomicClassification>
          <taxonRankName>genus</taxonRankName>
          <taxonRankValue>Otaria</taxonRankValue>
          <taxonomicClassification>
            <taxonRankName>species</taxonRankName>
            <taxonRankValue>flavescens</taxonRankValue>
          </taxonomicClassification>
        </taxonomicClassification>
        <taxonomicClassification>
          <taxonRankName>genus</taxonRankName>
          <taxonRankValue>Ozotoceros</taxonRankValue>
          <taxonomicClassification>
            <taxonRankName>species</taxonRankName>
            <taxonRankValue>bezoarticus</taxonRankValue>
          </taxonomicClassification>
        </taxonomicClassification>
        <taxonomicClassification>
          <taxonRankName>genus</taxonRankName>
          <taxonRankValue>Pontoporia</taxonRankValue>
          <taxonomicClassification>
            <taxonRankName>species</taxonRankName>
            <taxonRankValue>blainvillei</taxonRankValue>
          </taxonomicClassification>
        </taxonomicClassification>
        <taxonomicClassification>
          <taxonRankName>genus</taxonRankName>
          <taxonRankValue>Pseudorca</taxonRankValue>
          <taxonomicClassification>
            <taxonRankName>species</taxonRankName>
            <taxonRankValue>crassidens</taxonRankValue>
          </taxonomicClassification>
        </taxonomicClassification>
        <taxonomicClassification>
          <taxonRankName>genus</taxonRankName>
          <taxonRankValue>Stenella</taxonRankValue>
          <taxonomicClassification>
            <taxonRankName>species</taxonRankName>
            <taxonRankValue>coeruleoalba</taxonRankValue>
          </taxonomicClassification>
        </taxonomicClassification>
        <taxonomicClassification>
          <taxonRankName>genus</taxonRankName>
          <taxonRankValue>Tursiops</taxonRankValue>
          <taxonomicClassification>
            <taxonRankName>species</taxonRankName>
            <taxonRankValue>truncatus</taxonRankValue>
          </taxonomicClassification>
        </taxonomicClassification>
        <taxonomicClassification>
          <taxonRankName>genus</taxonRankName>
          <taxonRankValue>Puma</taxonRankValue>
          <taxonomicClassification>
            <taxonRankName>species</taxonRankName>
            <taxonRankValue>yagouaroundi</taxonRankValue>
          </taxonomicClassification>
        </taxonomicClassification>
        <taxonomicClassification>
          <taxonRankName>genus</taxonRankName>
          <taxonRankValue>Akodon</taxonRankValue>
          <taxonomicClassification>
            <taxonRankName>species</taxonRankName>
            <taxonRankValue>montensis</taxonRankValue>
          </taxonomicClassification>
        </taxonomicClassification>
        <taxonomicClassification>
          <taxonRankName>genus</taxonRankName>
          <taxonRankValue>Balaenoptera</taxonRankValue>
          <taxonomicClassification>
            <taxonRankName>species</taxonRankName>
            <taxonRankValue>edeni</taxonRankValue>
          </taxonomicClassification>
        </taxonomicClassification>
        <taxonomicClassification>
          <taxonRankName>genus</taxonRankName>
          <taxonRankValue>Balaenoptera</taxonRankValue>
          <taxonomicClassification>
            <taxonRankName>species</taxonRankName>
            <taxonRankValue>musculus</taxonRankValue>
          </taxonomicClassification>
        </taxonomicClassification>
        <taxonomicClassification>
          <taxonRankName>genus</taxonRankName>
          <taxonRankValue>Balaenoptera</taxonRankValue>
          <taxonomicClassification>
            <taxonRankName>species</taxonRankName>
            <taxonRankValue>physalus</taxonRankValue>
          </taxonomicClassification>
        </taxonomicClassification>
        <taxonomicClassification>
          <taxonRankName>genus</taxonRankName>
          <taxonRankValue>Blastocerus</taxonRankValue>
          <taxonomicClassification>
            <taxonRankName>species</taxonRankName>
            <taxonRankValue>dichotomus</taxonRankValue>
          </taxonomicClassification>
        </taxonomicClassification>
        <taxonomicClassification>
          <taxonRankName>genus</taxonRankName>
          <taxonRankValue>Caperea</taxonRankValue>
          <taxonomicClassification>
            <taxonRankName>species</taxonRankName>
            <taxonRankValue>marginata</taxonRankValue>
          </taxonomicClassification>
        </taxonomicClassification>
        <taxonomicClassification>
          <taxonRankName>genus</taxonRankName>
          <taxonRankValue>Chironectes</taxonRankValue>
          <taxonomicClassification>
            <taxonRankName>species</taxonRankName>
            <taxonRankValue>minimus</taxonRankValue>
          </taxonomicClassification>
        </taxonomicClassification>
        <taxonomicClassification>
          <taxonRankName>genus</taxonRankName>
          <taxonRankValue>Delphinus</taxonRankValue>
          <taxonomicClassification>
            <taxonRankName>species</taxonRankName>
            <taxonRankValue>delphis</taxonRankValue>
          </taxonomicClassification>
        </taxonomicClassification>
        <taxonomicClassification>
          <taxonRankName>genus</taxonRankName>
          <taxonRankValue>Eubalaena</taxonRankValue>
          <taxonomicClassification>
            <taxonRankName>species</taxonRankName>
            <taxonRankValue>australis</taxonRankValue>
          </taxonomicClassification>
        </taxonomicClassification>
        <taxonomicClassification>
          <taxonRankName>genus</taxonRankName>
          <taxonRankValue>Globicephala</taxonRankValue>
          <taxonomicClassification>
            <taxonRankName>species</taxonRankName>
            <taxonRankValue>melas</taxonRankValue>
          </taxonomicClassification>
        </taxonomicClassification>
        <taxonomicClassification>
          <taxonRankName>genus</taxonRankName>
          <taxonRankValue>Holochilus</taxonRankValue>
          <taxonomicClassification>
            <taxonRankName>species</taxonRankName>
            <taxonRankValue>vulpinus</taxonRankValue>
          </taxonomicClassification>
        </taxonomicClassification>
        <taxonomicClassification>
          <taxonRankName>genus</taxonRankName>
          <taxonRankValue>Hyperoodon</taxonRankValue>
          <taxonomicClassification>
            <taxonRankName>species</taxonRankName>
            <taxonRankValue>planifrons</taxonRankValue>
          </taxonomicClassification>
        </taxonomicClassification>
        <taxonomicClassification>
          <taxonRankName>genus</taxonRankName>
          <taxonRankValue>Kogia</taxonRankValue>
          <taxonomicClassification>
            <taxonRankName>species</taxonRankName>
            <taxonRankValue>breviceps</taxonRankValue>
          </taxonomicClassification>
        </taxonomicClassification>
        <taxonomicClassification>
          <taxonRankName>genus</taxonRankName>
          <taxonRankValue>Kogia</taxonRankValue>
          <taxonomicClassification>
            <taxonRankName>species</taxonRankName>
            <taxonRankValue>sima</taxonRankValue>
          </taxonomicClassification>
        </taxonomicClassification>
        <taxonomicClassification>
          <taxonRankName>genus</taxonRankName>
          <taxonRankValue>Lagenodelphis</taxonRankValue>
          <taxonomicClassification>
            <taxonRankName>species</taxonRankName>
            <taxonRankValue>hosei</taxonRankValue>
          </taxonomicClassification>
        </taxonomicClassification>
        <taxonomicClassification>
          <taxonRankName>genus</taxonRankName>
          <taxonRankValue>Megaptera</taxonRankValue>
          <taxonomicClassification>
            <taxonRankName>species</taxonRankName>
            <taxonRankValue>novaeangliae</taxonRankValue>
          </taxonomicClassification>
        </taxonomicClassification>
        <taxonomicClassification>
          <taxonRankName>genus</taxonRankName>
          <taxonRankValue>Mesoplodon</taxonRankValue>
          <taxonomicClassification>
            <taxonRankName>species</taxonRankName>
            <taxonRankValue>bowdoini</taxonRankValue>
          </taxonomicClassification>
        </taxonomicClassification>
        <taxonomicClassification>
          <taxonRankName>genus</taxonRankName>
          <taxonRankValue>Mirounga</taxonRankValue>
          <taxonomicClassification>
            <taxonRankName>species</taxonRankName>
            <taxonRankValue>leonina</taxonRankValue>
          </taxonomicClassification>
        </taxonomicClassification>
        <taxonomicClassification>
          <taxonRankName>genus</taxonRankName>
          <taxonRankValue>Nyctinomops</taxonRankValue>
          <taxonomicClassification>
            <taxonRankName>species</taxonRankName>
            <taxonRankValue>laticaudatus</taxonRankValue>
          </taxonomicClassification>
        </taxonomicClassification>
        <taxonomicClassification>
          <taxonRankName>genus</taxonRankName>
          <taxonRankValue>Nyctinomops</taxonRankValue>
          <taxonomicClassification>
            <taxonRankName>species</taxonRankName>
            <taxonRankValue>macrotis</taxonRankValue>
          </taxonomicClassification>
        </taxonomicClassification>
        <taxonomicClassification>
          <taxonRankName>genus</taxonRankName>
          <taxonRankValue>Oligoryzomys</taxonRankValue>
          <taxonomicClassification>
            <taxonRankName>species</taxonRankName>
            <taxonRankValue>delticola</taxonRankValue>
          </taxonomicClassification>
        </taxonomicClassification>
        <taxonomicClassification>
          <taxonRankName>genus</taxonRankName>
          <taxonRankValue>Orcinus</taxonRankValue>
          <taxonomicClassification>
            <taxonRankName>species</taxonRankName>
            <taxonRankValue>orca</taxonRankValue>
          </taxonomicClassification>
        </taxonomicClassification>
        <taxonomicClassification>
          <taxonRankName>genus</taxonRankName>
          <taxonRankValue>Oxymycterus</taxonRankValue>
          <taxonomicClassification>
            <taxonRankName>species</taxonRankName>
            <taxonRankValue>rufus</taxonRankValue>
          </taxonomicClassification>
        </taxonomicClassification>
        <taxonomicClassification>
          <taxonRankName>genus</taxonRankName>
          <taxonRankValue>Pecari</taxonRankValue>
          <taxonomicClassification>
            <taxonRankName>species</taxonRankName>
            <taxonRankValue>tajacu</taxonRankValue>
          </taxonomicClassification>
        </taxonomicClassification>
        <taxonomicClassification>
          <taxonRankName>genus</taxonRankName>
          <taxonRankValue>Phocoena</taxonRankValue>
          <taxonomicClassification>
            <taxonRankName>species</taxonRankName>
            <taxonRankValue>spinipinnis</taxonRankValue>
          </taxonomicClassification>
        </taxonomicClassification>
        <taxonomicClassification>
          <taxonRankName>genus</taxonRankName>
          <taxonRankValue>Physeter</taxonRankValue>
          <taxonomicClassification>
            <taxonRankName>species</taxonRankName>
            <taxonRankValue>macrocephalus</taxonRankValue>
          </taxonomicClassification>
        </taxonomicClassification>
        <taxonomicClassification>
          <taxonRankName>genus</taxonRankName>
          <taxonRankValue>Promops</taxonRankValue>
          <taxonomicClassification>
            <taxonRankName>species</taxonRankName>
            <taxonRankValue>centralis</taxonRankValue>
          </taxonomicClassification>
        </taxonomicClassification>
        <taxonomicClassification>
          <taxonRankName>genus</taxonRankName>
          <taxonRankValue>Pteronura</taxonRankValue>
          <taxonomicClassification>
            <taxonRankName>species</taxonRankName>
            <taxonRankValue>brasiliensis</taxonRankValue>
          </taxonomicClassification>
        </taxonomicClassification>
        <taxonomicClassification>
          <taxonRankName>genus</taxonRankName>
          <taxonRankValue>Steno</taxonRankValue>
          <taxonomicClassification>
            <taxonRankName>species</taxonRankName>
            <taxonRankValue>bredanensis</taxonRankValue>
          </taxonomicClassification>
        </taxonomicClassification>
        <taxonomicClassification>
          <taxonRankName>genus</taxonRankName>
          <taxonRankValue>Ziphius</taxonRankValue>
          <taxonomicClassification>
            <taxonRankName>species</taxonRankName>
            <taxonRankValue>cavirostris</taxonRankValue>
          </taxonomicClassification>
        </taxonomicClassification>
        <taxonomicClassification>
          <taxonRankName>genus</taxonRankName>
          <taxonRankValue>Balaenoptera</taxonRankValue>
          <taxonomicClassification>
            <taxonRankName>species</taxonRankName>
            <taxonRankValue>bonaerensis</taxonRankValue>
          </taxonomicClassification>
        </taxonomicClassification>
        <taxonomicClassification>
          <taxonRankName>genus</taxonRankName>
          <taxonRankValue>Cavia</taxonRankValue>
          <taxonomicClassification>
            <taxonRankName>species</taxonRankName>
            <taxonRankValue>fulgida</taxonRankValue>
          </taxonomicClassification>
        </taxonomicClassification>
        <taxonomicClassification>
          <taxonRankName>genus</taxonRankName>
          <taxonRankValue>Eptesicus</taxonRankValue>
          <taxonomicClassification>
            <taxonRankName>species</taxonRankName>
            <taxonRankValue>brasiliensis</taxonRankValue>
          </taxonomicClassification>
        </taxonomicClassification>
        <taxonomicClassification>
          <taxonRankName>genus</taxonRankName>
          <taxonRankValue>Lasiurus</taxonRankValue>
          <taxonomicClassification>
            <taxonRankName>species</taxonRankName>
            <taxonRankValue>borealis</taxonRankValue>
          </taxonomicClassification>
        </taxonomicClassification>
        <taxonomicClassification>
          <taxonRankName>genus</taxonRankName>
          <taxonRankValue>Hydrurga</taxonRankValue>
          <taxonomicClassification>
            <taxonRankName>species</taxonRankName>
            <taxonRankValue>leptonyx</taxonRankValue>
          </taxonomicClassification>
        </taxonomicClassification>
        <taxonomicClassification>
          <taxonRankName>genus</taxonRankName>
          <taxonRankValue>Arctocephalus</taxonRankValue>
          <taxonomicClassification>
            <taxonRankName>species</taxonRankName>
            <taxonRankValue>gazella</taxonRankValue>
          </taxonomicClassification>
        </taxonomicClassification>
      </taxonomicCoverage>
    </coverage>
    <contact>
      <individualName>
        <givenName>Florencia</givenName>
        <surName>Grattarola</surName>
      </individualName>
      <organizationName>University of Lincoln</organizationName>
      <address>
        <deliveryPoint>School of Life Sciences, Brayford Campus</deliveryPoint>
        <city>Lincoln</city>
        <administrativeArea>Lincolnshire</administrativeArea>
        <postalCode>LN6 7TS</postalCode>
        <country>United Kingdom</country>
      </address>
      <electronicMailAddress>fGrattarola@lincoln.ac.uk</electronicMailAddress>
    </contact>
    <methods>
      <methodStep>
        <description>
          <para>
  The database was developed based on the collection of data from a
  range of different sources. A significant proportion of the data was
  collected by expert members of Biodiversidata. These records can be
  found with the value ‘Unpublished data’ under the term
  ‘associatedReference’. A proportion of them has been deposited in
  national specimen collections such as the Mammalogy collection of the
  Museo Nacional de Historia Natural of Uruguay, and the Vertebrate
  collection of the Facultad de Ciencias, Universidad de la República
  (Uruguay). In addition to the large volume of original data, we have
  also incorporated all readily available records from multiple sources,
  including online databases (i.e.: GBIF) as well as data currently
  published but not available in the format of other sources of compiled
  information. These include data from primarily field guides and books,
  and the primary literature such as monographs, systematic accounts,
  species descriptions, reviews and reports of range extensions, in
  journals such as “Check List” and the local “Boletín de la Sociedad
  Zoológica del Uruguay”, among others. Most of the sources used are
  freely available online, while numerous other literature resources
  that document the primary biodiversity data of Uruguay still remain
  inaccessible.
</para>
          <para>
  The GBIF dataset was obtained searching for Uruguay in the ‘country or
  area’ field (as for 15 January 2018), retrieving 185,519 occurrences
  from 573 datasets, including 8,925 species of Animalia, Plantae,
  Fungi, Bacteria, Chromista, Protozoa and Archaea. These data on
  species occurrences are available on the GBIF portal at
  <ulink url="https://doi.org/10.15468/dl.dmul8x">https://doi.org/10.15468/dl.dmul8x</ulink>.
  Most of these records were submitted by the eBird project (56.1% of
  the total amount) and the rest derive from diverse specimen
  collections around the world, such as the National Museum of Natural
  History Smithsonian Institution (4.2%), the Instituto de Botánica
  Darwinion in Argentina (3.9%), the Missouri Botanical Garden’s
  Herbarium (3%), the Museo Argentino de Ciencias Naturales
  "Bernardino Rivadavia" (2.1%), the Swedish Museum of Natural
  History (1.6%), the Museum of Comparative Zoology at Harvard
  University (0.72%), the American Museum of Natural History of New York
  (0.68%) and the Natural History Museum of London (0.57%). None of the
  records were submitted by Uruguayan institutions, most likely given
  because of the major public sources of specimen biodiversity
  information (government and academia) are not open nor publicly
  available.
</para>
          <para>
  Different methods were applied to treat the data derived from each of
  the above-mentioned sources. For the GBIF data, only records of
  amphibians, reptiles, birds and mammals were included in this first
  version. Exotic species and records without complete date of
  collection/observation or geographic location information were
  excluded. The data from the literature were manually extracted and
  added to the data collected by members of Biodiversidata. These
  records were controlled by collection and catalogue number to check
  their complete independence from the GBIF data. To avoid
  pseudo-replication in posterior analyses, records were filtered
  considering only one record per locality/year. If more than one
  organism of the same species was collected in a locality in the same
  year (i.e. same geographic coordinates), we kept the first and most
  complete record (i.e. the most informative record for the year).
</para>
          <para>
  In line with FAIR data Principles (Wilkinson et al. 2016), the
  database was prepared to improve the findability, accessibility,
  interoperability, and reuse of the data collated. We manually adapted
  the data following the Darwin Core Biodiversity Data Standard (DwC)
  (Wieczorek et al. 2012), incorporating 32 descriptive terms (see Data
  resources section for a full description of each column heading).
  Likewise, we created a persistent and global identifier for each
  record, included well described metadata and applied the most
  accessible usage license to the data. A significant number of the data
  lacked crucial information in terms of taxon, time and place of
  col-lection/observation, a common issue with observational and
  specimen data (Peterson et al. 2018). Thus, the treating of the vastly
  heterogeneous records included updating scientific names
  inconsistencies and the georeferentiation of sampling locations when
  sufficient information was provided. For standardisation of species
  names and complete taxonomic categories retrieval we used the R
  package 'taxize' (Chamberlain et al. 2018). We followed the Integrated
  Taxonomic Information System database (itis.gov) and the specific
  reference according to the taxonomic group: Amphibian Species of the
  World of the American Museum of Natural History, BirdLife
  International, The Mammal Species of The World and The Reptile
  Database. For conservation status retrieval according to the IUCN Red
  List we used the R package 'rredlist' (Chamberlain 2018). The R
  scripts used can be find at Grattarola (2019). Georeferenced point
  data resulted from either GPS measurements, direct estimates of the
  latitude and longitude of an observation when route and kilometre
  number data were available, or by defining the latitude and longitude
  of the event locality through the GeoNames Gazetteer database
  (geonames.org). The detail of how geographic latitude and longitude
  were obtained can be found under the term ‘georeferenceSources’.
</para>
        </description>
      </methodStep>
    </methods>
    <dataTable>
      <entityName>Biodiversidata_1.0.0.csv</entityName>
      <entityDescription>Tetrapods</entityDescription>
      <physical>
        <objectName>Biodiversidata_1.0.0.csv</objectName>
        <size unit="bytes"/>
        <dataFormat>
          <textFormat>
            <recordDelimiter>\n\r</recordDelimiter>
            <attributeOrientation>column</attributeOrientation>
            <simpleDelimited>
              <fieldDelimiter>,</fieldDelimiter>
            </simpleDelimited>
          </textFormat>
        </dataFormat>
      </physical>
      <attributeList>
        <attribute>
          <attributeName>occurrenceID</attributeName>
          <attributeDefinition>An identifier for the Occurrence (as opposed to a particular digital record of the occurrence), constructed from a combination of identifiers in the record that will most closely make the occurrenceID globally unique</attributeDefinition>
          <storageType>string</storageType>
          <measurementScale>
            <nominal>
              <nonNumericDomain>
                <textDomain>
                  <definition>An identifier for the Occurrence (as opposed to a particular digital record of the occurrence), constructed from a combination of identifiers in the record that will most closely make the occurrenceID globally unique</definition>
                </textDomain>
              </nonNumericDomain>
            </nominal>
          </measurementScale>
        </attribute>
        <attribute>
          <attributeName>scientificName</attributeName>
          <attributeDefinition>The full scientific name, with authorship and date information</attributeDefinition>
          <storageType>string</storageType>
          <measurementScale>
            <nominal>
              <nonNumericDomain>
                <textDomain>
                  <definition>The full scientific name, with authorship and date information</definition>
                </textDomain>
              </nonNumericDomain>
            </nominal>
          </measurementScale>
        </attribute>
        <attribute>
          <attributeName>scientificNameAuthorship</attributeName>
          <attributeDefinition>The authorship information for the scientificName</attributeDefinition>
          <storageType>string</storageType>
          <measurementScale>
            <nominal>
              <nonNumericDomain>
                <textDomain>
                  <definition>The authorship information for the scientificName</definition>
                </textDomain>
              </nonNumericDomain>
            </nominal>
          </measurementScale>
        </attribute>
        <attribute>
          <attributeName>vernacularName</attributeName>
          <attributeDefinition>Common or vernacular name in Uruguay (in Spanish)</attributeDefinition>
          <storageType>string</storageType>
          <measurementScale>
            <nominal>
              <nonNumericDomain>
                <textDomain>
                  <definition>Common or vernacular name in Uruguay (in Spanish)</definition>
                </textDomain>
              </nonNumericDomain>
            </nominal>
          </measurementScale>
        </attribute>
        <attribute>
          <attributeName>kingdom</attributeName>
          <attributeDefinition>The full scientific name of the kingdom in which the taxon is classified</attributeDefinition>
          <storageType>string</storageType>
          <measurementScale>
            <nominal>
              <nonNumericDomain>
                <textDomain>
                  <definition>The full scientific name of the kingdom in which the taxon is classified</definition>
                </textDomain>
              </nonNumericDomain>
            </nominal>
          </measurementScale>
        </attribute>
        <attribute>
          <attributeName>phylum</attributeName>
          <attributeDefinition>The full scientific name of the phylum or division in which the taxon is classified</attributeDefinition>
          <storageType>string</storageType>
          <measurementScale>
            <nominal>
              <nonNumericDomain>
                <textDomain>
                  <definition>The full scientific name of the phylum or division in which the taxon is classified</definition>
                </textDomain>
              </nonNumericDomain>
            </nominal>
          </measurementScale>
        </attribute>
        <attribute>
          <attributeName>class</attributeName>
          <attributeDefinition>The full scientific name of the class in which the taxon is classified</attributeDefinition>
          <storageType>string</storageType>
          <measurementScale>
            <nominal>
              <nonNumericDomain>
                <textDomain>
                  <definition>The full scientific name of the class in which the taxon is classified</definition>
                </textDomain>
              </nonNumericDomain>
            </nominal>
          </measurementScale>
        </attribute>
        <attribute>
          <attributeName>order</attributeName>
          <attributeDefinition>The full scientific name of the order in which the taxon is classified</attributeDefinition>
          <storageType>string</storageType>
          <measurementScale>
            <nominal>
              <nonNumericDomain>
                <textDomain>
                  <definition>The full scientific name of the order in which the taxon is classified</definition>
                </textDomain>
              </nonNumericDomain>
            </nominal>
          </measurementScale>
        </attribute>
        <attribute>
          <attributeName>family</attributeName>
          <attributeDefinition>The full scientific name of the family in which the taxon is classified</attributeDefinition>
          <storageType>string</storageType>
          <measurementScale>
            <nominal>
              <nonNumericDomain>
                <textDomain>
                  <definition>The full scientific name of the family in which the taxon is classified</definition>
                </textDomain>
              </nonNumericDomain>
            </nominal>
          </measurementScale>
        </attribute>
        <attribute>
          <attributeName>genus</attributeName>
          <attributeDefinition>The full scientific name of the genus in which the taxon is classified</attributeDefinition>
          <storageType>string</storageType>
          <measurementScale>
            <nominal>
              <nonNumericDomain>
                <textDomain>
                  <definition>The full scientific name of the genus in which the taxon is classified</definition>
                </textDomain>
              </nonNumericDomain>
            </nominal>
          </measurementScale>
        </attribute>
        <attribute>
          <attributeName>specificEpithet</attributeName>
          <attributeDefinition>The name of the first or species epithet of the scientificName</attributeDefinition>
          <storageType>string</storageType>
          <measurementScale>
            <nominal>
              <nonNumericDomain>
                <textDomain>
                  <definition>The name of the first or species epithet of the scientificName</definition>
                </textDomain>
              </nonNumericDomain>
            </nominal>
          </measurementScale>
        </attribute>
        <attribute>
          <attributeName>infraspecificEpithet</attributeName>
          <attributeDefinition>The name of the lowest or terminal infraspecific epithet of the scientificName, excluding any rank designation</attributeDefinition>
          <storageType>string</storageType>
          <measurementScale>
            <nominal>
              <nonNumericDomain>
                <textDomain>
                  <definition>The name of the lowest or terminal infraspecific epithet of the scientificName, excluding any rank designation</definition>
                </textDomain>
              </nonNumericDomain>
            </nominal>
          </measurementScale>
        </attribute>
        <attribute>
          <attributeName>countryCode</attributeName>
          <attributeDefinition>The standard code for the country in which the Location occurs</attributeDefinition>
          <storageType>string</storageType>
          <measurementScale>
            <nominal>
              <nonNumericDomain>
                <textDomain>
                  <definition>The standard code for the country in which the Location occurs</definition>
                </textDomain>
              </nonNumericDomain>
            </nominal>
          </measurementScale>
        </attribute>
        <attribute>
          <attributeName>stateProvince</attributeName>
          <attributeDefinition>The name of the next smaller administrative region than country (state, province, canton, department, region, etc.) in which the Location occurs.</attributeDefinition>
          <storageType>string</storageType>
          <measurementScale>
            <nominal>
              <nonNumericDomain>
                <textDomain>
                  <definition>The name of the next smaller administrative region than country (state, province, canton, department, region, etc.) in which the Location occurs.</definition>
                </textDomain>
              </nonNumericDomain>
            </nominal>
          </measurementScale>
        </attribute>
        <attribute>
          <attributeName>verbatimLocality</attributeName>
          <attributeDefinition>The original textual description of the place.</attributeDefinition>
          <storageType>string</storageType>
          <measurementScale>
            <nominal>
              <nonNumericDomain>
                <textDomain>
                  <definition>The original textual description of the place.</definition>
                </textDomain>
              </nonNumericDomain>
            </nominal>
          </measurementScale>
        </attribute>
        <attribute>
          <attributeName>decimalLatitude</attributeName>
          <attributeDefinition>The geographic latitude (in decimal degrees)</attributeDefinition>
          <storageType>float</storageType>
          <measurementScale>
            <ratio>
              <unit>
                <standardUnit>dimensionless</standardUnit>
              </unit>
              <numericDomain>
                <numberType>real</numberType>
              </numericDomain>
            </ratio>
          </measurementScale>
        </attribute>
        <attribute>
          <attributeName>decimalLongitude</attributeName>
          <attributeDefinition>The geographic longitude (in decimal degrees)</attributeDefinition>
          <storageType>float</storageType>
          <measurementScale>
            <ratio>
              <unit>
                <standardUnit>dimensionless</standardUnit>
              </unit>
              <numericDomain>
                <numberType>real</numberType>
              </numericDomain>
            </ratio>
          </measurementScale>
        </attribute>
        <attribute>
          <attributeName>georeferenceSources</attributeName>
          <attributeDefinition>A list of maps, gazetteers, or other resources used to georeference the Location</attributeDefinition>
          <storageType>string</storageType>
          <measurementScale>
            <nominal>
              <nonNumericDomain>
                <textDomain>
                  <definition>A list of maps, gazetteers, or other resources used to georeference the Location</definition>
                </textDomain>
              </nonNumericDomain>
            </nominal>
          </measurementScale>
        </attribute>
        <attribute>
          <attributeName>georeferencedBy</attributeName>
          <attributeDefinition>A person, group, or organization who determined the georeference (spatial representation) for the Location</attributeDefinition>
          <storageType>string</storageType>
          <measurementScale>
            <nominal>
              <nonNumericDomain>
                <textDomain>
                  <definition>A person, group, or organization who determined the georeference (spatial representation) for the Location</definition>
                </textDomain>
              </nonNumericDomain>
            </nominal>
          </measurementScale>
        </attribute>
        <attribute>
          <attributeName>eventDate</attributeName>
          <attributeDefinition>The date when the event was recorded. Format: dd-mm-yyyy</attributeDefinition>
          <storageType>date</storageType>
          <measurementScale>
            <dateTime>
              <formatString>YYYY-MM-DD</formatString>
            </dateTime>
          </measurementScale>
        </attribute>
        <attribute>
          <attributeName>year</attributeName>
          <attributeDefinition>The four-digit year in which the Event occurred. Format: yyyy</attributeDefinition>
          <storageType>float</storageType>
          <measurementScale>
            <ratio>
              <unit>
                <standardUnit>dimensionless</standardUnit>
              </unit>
              <numericDomain>
                <numberType>integer</numberType>
              </numericDomain>
            </ratio>
          </measurementScale>
        </attribute>
        <attribute>
          <attributeName>month</attributeName>
          <attributeDefinition>The ordinal month in which the Event occurred. Format: mm</attributeDefinition>
          <storageType>float</storageType>
          <measurementScale>
            <ratio>
              <unit>
                <standardUnit>dimensionless</standardUnit>
              </unit>
              <numericDomain>
                <numberType>integer</numberType>
              </numericDomain>
            </ratio>
          </measurementScale>
        </attribute>
        <attribute>
          <attributeName>day</attributeName>
          <attributeDefinition>The integer day of the month on which the Event occurred. Format: dd</attributeDefinition>
          <storageType>float</storageType>
          <measurementScale>
            <ratio>
              <unit>
                <standardUnit>dimensionless</standardUnit>
              </unit>
              <numericDomain>
                <numberType>integer</numberType>
              </numericDomain>
            </ratio>
          </measurementScale>
        </attribute>
        <attribute>
          <attributeName>basisOfRecord</attributeName>
          <attributeDefinition>The specific nature of the data record (HUMAN_OBSERVATION, PRESERVED_SPECIMEN, MACHINE_OBSERVATION, UNKNOWN)</attributeDefinition>
          <storageType>string</storageType>
          <measurementScale>
            <nominal>
              <nonNumericDomain>
                <textDomain>
                  <definition>The specific nature of the data record (HUMAN_OBSERVATION, PRESERVED_SPECIMEN, MACHINE_OBSERVATION, UNKNOWN)</definition>
                </textDomain>
              </nonNumericDomain>
            </nominal>
          </measurementScale>
        </attribute>
        <attribute>
          <attributeName>institutionCode</attributeName>
          <attributeDefinition>The name (or acronym) in use by the institution having custody of the object(s) or information referred to in the record</attributeDefinition>
          <storageType>string</storageType>
          <measurementScale>
            <nominal>
              <nonNumericDomain>
                <textDomain>
                  <definition>The name (or acronym) in use by the institution having custody of the object(s) or information referred to in the record</definition>
                </textDomain>
              </nonNumericDomain>
            </nominal>
          </measurementScale>
        </attribute>
        <attribute>
          <attributeName>collectionCode</attributeName>
          <attributeDefinition>The name or acronym identifying the collection or data set from which the record was derived</attributeDefinition>
          <storageType>string</storageType>
          <measurementScale>
            <nominal>
              <nonNumericDomain>
                <textDomain>
                  <definition>The name or acronym identifying the collection or data set from which the record was derived</definition>
                </textDomain>
              </nonNumericDomain>
            </nominal>
          </measurementScale>
        </attribute>
        <attribute>
          <attributeName>catalogNumber</attributeName>
          <attributeDefinition>An identifier (preferably unique) for the record within the data set or collection</attributeDefinition>
          <storageType>string</storageType>
          <measurementScale>
            <nominal>
              <nonNumericDomain>
                <textDomain>
                  <definition>An identifier (preferably unique) for the record within the data set or collection</definition>
                </textDomain>
              </nonNumericDomain>
            </nominal>
          </measurementScale>
        </attribute>
        <attribute>
          <attributeName>recordedBy</attributeName>
          <attributeDefinition>A list (concatenated and separated) of names of people, groups, or organizations responsible for recording the original Occurrence</attributeDefinition>
          <storageType>string</storageType>
          <measurementScale>
            <nominal>
              <nonNumericDomain>
                <textDomain>
                  <definition>A list (concatenated and separated) of names of people, groups, or organizations responsible for recording the original Occurrence</definition>
                </textDomain>
              </nonNumericDomain>
            </nominal>
          </measurementScale>
        </attribute>
        <attribute>
          <attributeName>recordNumber</attributeName>
          <attributeDefinition>An identifier given to the Occurrence at the time it was recorded. Often serves as a link between field notes and an Occurrence record, such as a specimen collector's number</attributeDefinition>
          <storageType>string</storageType>
          <measurementScale>
            <nominal>
              <nonNumericDomain>
                <textDomain>
                  <definition>An identifier given to the Occurrence at the time it was recorded. Often serves as a link between field notes and an Occurrence record, such as a specimen collector's number</definition>
                </textDomain>
              </nonNumericDomain>
            </nominal>
          </measurementScale>
        </attribute>
        <attribute>
          <attributeName>identifiedBy</attributeName>
          <attributeDefinition>A list (concatenated and separated) of names of people, groups, or organizations who assigned the Taxon to the subject</attributeDefinition>
          <storageType>string</storageType>
          <measurementScale>
            <nominal>
              <nonNumericDomain>
                <textDomain>
                  <definition>A list (concatenated and separated) of names of people, groups, or organizations who assigned the Taxon to the subject</definition>
                </textDomain>
              </nonNumericDomain>
            </nominal>
          </measurementScale>
        </attribute>
        <attribute>
          <attributeName>dynamicProperties</attributeName>
          <attributeDefinition>Structured content about the record key:value encoding IUCN red list category of the taxon at the Global level</attributeDefinition>
          <storageType>string</storageType>
          <measurementScale>
            <nominal>
              <nonNumericDomain>
                <textDomain>
                  <definition>Structured content about the record key:value encoding IUCN red list category of the taxon at the Global level</definition>
                </textDomain>
              </nonNumericDomain>
            </nominal>
          </measurementScale>
        </attribute>
        <attribute>
          <attributeName>associatedReferences</attributeName>
          <attributeDefinition>A list (concatenated and separated) of identifiers (publication, bibliographic reference, global unique identifier, URI) of literature associated with the Occurrence</attributeDefinition>
          <storageType>string</storageType>
          <measurementScale>
            <nominal>
              <nonNumericDomain>
                <textDomain>
                  <definition>A list (concatenated and separated) of identifiers (publication, bibliographic reference, global unique identifier, URI) of literature associated with the Occurrence</definition>
                </textDomain>
              </nonNumericDomain>
            </nominal>
          </measurementScale>
        </attribute>
      </attributeList>
    </dataTable>
  </dataset>
</eml:eml>
